# Supplementary material for: Tick-Host Range Adaptation: Changes in Protein Profiles in Unfed Adult Ixodes scapularis and Amblyomma americanum Saliva Stimulated to Feed on Different Hosts
Source: Front Cell Infect Microbiol. 2017 Dec 19;7:517. doi: 10.3389/fcimb.2017.00517 (PMC5742094; doi:10.3389/fcimb.2017.00517)
Supplement: Table S1 — Ixodes scapularis saliva proteins identified by LC-MS/MS. [file Table1.XLSX]

## Sheet: ALL TREATMENTS
				NON-STIMULATED															DOG-EXPOSED															HUMAN-EXPOSED															RABBIT-EXPOSED
				Run #01					Run #02					Run #03					Run #01					Run #02					Run #03					Run #01					Run #02					Run #03					Run #01
Contig	Description	Class	Presence	Unique Peptide Count	Peptide Count	Spectral Count	NSAF	Coverage	Unique Peptide Count	Peptide Count	Spectral Count	NSAF	Coverage	Unique Peptide Count	Peptide Count	Spectral Count	NSAF	Coverage	Unique Peptide Count	Peptide Count	Spectral Count	NSAF	Coverage	Unique Peptide Count	Peptide Count	Spectral Count	NSAF	Coverage	Unique Peptide Count	Peptide Count	Spectral Count	NSAF	Coverage	Unique Peptide Count	Peptide Count	Spectral Count	NSAF	Coverage	Unique Peptide Count	Peptide Count	Spectral Count	NSAF	Coverage	Unique Peptide Count	Peptide Count	Spectral Count	NSAF	Coverage	Unique Peptide Count
gi|215491039|gb|EEC00680.1|	actin	cs	0_0_0_1	*	*	*	*	*	*	*	*	*	*	*	*	*	*	*	*	*	*	*	*	*	*	*	*	*	*	*	*	*	*	*	*	*	*	*	*	*	*	*	*	*	*	*	*	*	1
gi|215491727|gb|EEC01368.1|	secreted salivary gland peptide	s/	0_0_0_1	*	*	*	*	*	*	*	*	*	*	*	*	*	*	*	*	*	*	*	*	*	*	*	*	*	*	*	*	*	*	*	*	*	*	*	*	*	*	*	*	*	*	*	*	*	2
gi|215492254|gb|EEC01895.1|	neuronal cell adhesion molecule	extmat	0_0_0_1	*	*	*	*	*	*	*	*	*	*	*	*	*	*	*	*	*	*	*	*	*	*	*	*	*	*	*	*	*	*	1	1	1	0.0003084	0.0481	*	*	*	*	*	*	*	*	*	*	1
gi|215492710|gb|EEC02351.1|	hemolectin	imm	0_0_0_1	*	*	*	*	*	*	*	*	*	*	*	*	*	*	*	*	*	*	*	*	*	*	*	*	*	*	*	*	*	*	*	*	*	*	*	*	*	*	*	*	*	*	*	*	*	*
gi|215493575|gb|EEC03216.1|	sodium/potassium-transporting atpase subunit alpha	tr	0_0_0_1	*	*	*	*	*	*	*	*	*	*	*	*	*	*	*	*	*	*	*	*	*	*	*	*	*	*	*	*	*	*	*	*	*	*	*	*	*	*	*	*	*	*	*	*	*	0
gi|215494047|gb|EEC03688.1|	heat shock protein	pm	0_0_0_1	*	*	*	*	*	*	*	*	*	*	*	*	*	*	*	*	*	*	*	*	*	*	*	*	*	*	*	*	*	*	*	*	*	*	*	*	*	*	*	*	*	*	*	*	*	0
gi|215498547|gb|EEC08041.1|	secreted salivary gland peptide	s/	0_0_0_1	*	*	*	*	*	*	*	*	*	*	*	*	*	*	*	*	*	*	*	*	*	*	*	*	*	*	*	*	*	*	*	*	*	*	*	2	2	2	0.00105192	0.1193	*	*	*	*	*	2
gi|215498567|gb|EEC08061.1|	serpin	s/protinh	0_0_0_1	*	*	*	*	*	*	*	*	*	*	*	*	*	*	*	*	*	*	*	*	*	*	*	*	*	*	*	*	*	*	2	2	3	0.000905088	0.0688	*	*	*	*	*	*	*	*	*	*	4
gi|215503133|gb|EEC12627.1|	chitin binding peritrophin-a domain protein	extmat	0_0_0_1	*	*	*	*	*	*	*	*	*	*	*	*	*	*	*	*	*	*	*	*	*	*	*	*	*	*	*	*	*	*	*	*	*	*	*	*	*	*	*	*	*	*	*	*	*	0
gi|215504082|gb|EEC13576.1|	hemelipoprotein	storage/	0_0_0_1	*	*	*	*	*	*	*	*	*	*	*	*	*	*	*	*	*	*	*	*	*	*	*	*	*	*	*	*	*	*	*	*	*	*	*	*	*	*	*	*	*	*	*	*	*	1
gi|215504227|gb|EEC13721.1|	secreted salivary gland peptide	s/	0_0_0_1	*	*	*	*	*	*	*	*	*	*	*	*	*	*	*	*	*	*	*	*	*	*	*	*	*	*	*	*	*	*	*	*	*	*	*	*	*	*	*	*	*	*	*	*	*	*
gi|215504741|gb|EEC14235.1|	serpin	s/protinh	0_0_0_1	*	*	*	*	*	*	*	*	*	*	*	*	*	*	*	*	*	*	*	*	*	*	*	*	*	*	*	*	*	*	*	*	*	*	*	*	*	*	*	*	*	*	*	*	*	1
gi|215506393|gb|EEC15887.1|	aldehyde dehydrogenase	detox/ox	0_0_0_1	*	*	*	*	*	*	*	*	*	*	*	*	*	*	*	*	*	*	*	*	*	*	*	*	*	*	*	*	*	*	*	*	*	*	*	*	*	*	*	*	*	*	*	*	*	5
gi|215507531|gb|EEC17023.1|	histone	nr	0_0_0_1	*	*	*	*	*	*	*	*	*	*	*	*	*	*	*	*	*	*	*	*	*	*	*	*	*	*	*	*	*	*	*	*	*	*	*	*	*	*	*	*	*	*	*	*	*	*
gi|215508220|gb|EEC17674.1|	arginine kinase	met/aa	0_0_0_1	*	*	*	*	*	*	*	*	*	*	*	*	*	*	*	*	*	*	*	*	1	1	1	0.000835039	0.1094	*	*	*	*	*	*	*	*	*	*	*	*	*	*	*	*	*	*	*	*	1
gi|346468637|gb|AEO34163.1|	histone H2A	nr	0_0_0_1	*	*	*	*	*	*	*	*	*	*	*	*	*	*	*	*	*	*	*	*	*	*	*	*	*	*	*	*	*	*	*	*	*	*	*	0	1	3	0.00238873	0.0625	*	*	*	*	*	0
gi|427784589|gb|JAA57746.1|	aldehyde dehydrogenase	detox/ox	0_0_0_1	*	*	*	*	*	*	*	*	*	*	*	*	*	*	*	*	*	*	*	*	*	*	*	*	*	*	*	*	*	*	*	*	*	*	*	*	*	*	*	*	*	*	*	*	*	*
gi|427789567|gb|JAA60235.1|	beta-tubulin	cs	0_0_0_1	*	*	*	*	*	*	*	*	*	*	*	*	*	*	*	*	*	*	*	*	*	*	*	*	*	0	1	1	0.000181962	0.0404	*	*	*	*	*	*	*	*	*	*	*	*	*	*	*	0
gi|442746925|gb|JAA65622.1|	nonmuscle myosin essential light chain	cs	0_0_0_1	*	*	*	*	*	*	*	*	*	*	*	*	*	*	*	*	*	*	*	*	0	1	1	0.000727109	0.0884	*	*	*	*	*	*	*	*	*	*	*	*	*	*	*	*	*	*	*	*	2
gi|442747969|gb|JAA66144.1|	muscle LIM protein isoform A isoform	cs	0_0_0_1	*	*	*	*	*	*	*	*	*	*	*	*	*	*	*	*	*	*	*	*	*	*	*	*	*	*	*	*	*	*	*	*	*	*	*	*	*	*	*	*	*	*	*	*	*	1
gi|442753241|gb|JAA68780.1|	enolase	met/energy	0_0_0_1	*	*	*	*	*	*	*	*	*	*	*	*	*	*	*	*	*	*	*	*	*	*	*	*	*	*	*	*	*	*	*	*	*	*	*	*	*	*	*	*	*	*	*	*	*	4
gi|442753913|gb|JAA69116.1|	microplusin	imm	0_0_0_1	*	*	*	*	*	*	*	*	*	*	*	*	*	*	*	*	*	*	*	*	*	*	*	*	*	*	*	*	*	*	*	*	*	*	*	*	*	*	*	*	*	*	*	*	*	0
gi|442757639|gb|JAA70978.1|	ubiquitin-like protein	prot	0_0_0_1	*	*	*	*	*	*	*	*	*	*	*	*	*	*	*	*	*	*	*	*	*	*	*	*	*	*	*	*	*	*	*	*	*	*	*	*	*	*	*	*	*	*	*	*	*	0
gi|442759055|gb|JAA71686.1|	glutathione S-transferase	detox/ox	0_0_0_1	*	*	*	*	*	*	*	*	*	*	*	*	*	*	*	*	*	*	*	*	*	*	*	*	*	*	*	*	*	*	*	*	*	*	*	*	*	*	*	*	*	*	*	*	*	0
gi|442761563|gb|JAA72940.1|	serpin	s/protinh	0_0_0_1	*	*	*	*	*	*	*	*	*	*	*	*	*	*	*	*	*	*	*	*	*	*	*	*	*	*	*	*	*	*	*	*	*	*	*	*	*	*	*	*	*	*	*	*	*	1
gi|442763201|gb|JAA73759.1|	blood meal-induced serine protease inhibitor	s/protinh	0_0_0_1	*	*	*	*	*	*	*	*	*	*	*	*	*	*	*	*	*	*	*	*	*	*	*	*	*	*	*	*	*	*	0	1	1	0.000236557	0.0284	*	*	*	*	*	*	*	*	*	*	0
gi|556060460|gb|JAB73275.1|	m28 2 protease-associated	s/protease	0_0_0_1	*	*	*	*	*	*	*	*	*	*	*	*	*	*	*	*	*	*	*	*	*	*	*	*	*	*	*	*	*	*	*	*	*	*	*	*	*	*	*	*	*	*	*	*	*	0
gi|556065834|gb|JAB75945.1|	ribosomal protein large p2	ps	0_0_0_1	*	*	*	*	*	*	*	*	*	*	*	*	*	*	*	*	*	*	*	*	*	*	*	*	*	*	*	*	*	*	*	*	*	*	*	*	*	*	*	*	*	*	*	*	*	0
gi|556069069|gb|JAB77551.1|	actin-binding cytoskeleton protein filamin	cs	0_0_0_1	*	*	*	*	*	*	*	*	*	*	*	*	*	*	*	*	*	*	*	*	*	*	*	*	*	*	*	*	*	*	*	*	*	*	*	*	*	*	*	*	*	*	*	*	*	0
gi|556069703|gb|JAB77868.1|	40s ribosomal protein s28	ps	0_0_0_1	*	*	*	*	*	*	*	*	*	*	*	*	*	*	*	*	*	*	*	*	*	*	*	*	*	*	*	*	*	*	*	*	*	*	*	*	*	*	*	*	*	*	*	*	*	*
gi|556072082|gb|JAB79048.1|	hypothetical protein	uc	0_0_0_1	*	*	*	*	*	*	*	*	*	*	*	*	*	*	*	*	*	*	*	*	*	*	*	*	*	*	*	*	*	*	*	*	*	*	*	*	*	*	*	*	*	*	*	*	*	*
gi|556085324|gb|JAB83083.1|	myosin class i heavy chain	cs	0_0_0_1	*	*	*	*	*	*	*	*	*	*	*	*	*	*	*	*	*	*	*	*	*	*	*	*	*	*	*	*	*	*	*	*	*	*	*	*	*	*	*	*	*	*	*	*	*	0
gi|556087155|gb|JAB83989.1|	troponin t skeletal muscle	cs	0_0_0_1	*	*	*	*	*	*	*	*	*	*	*	*	*	*	*	*	*	*	*	*	*	*	*	*	*	*	*	*	*	*	*	*	*	*	*	*	*	*	*	*	*	*	*	*	*	0
gi|67083759|gb|AAY66814.1|	glutathione peroxidase	detox/ox	0_0_0_1	*	*	*	*	*	*	*	*	*	*	*	*	*	*	*	*	*	*	*	*	*	*	*	*	*	*	*	*	*	*	0	1	1	0.000381964	0.0734	*	*	*	*	*	*	*	*	*	*	0
gi|215490953|gb|EEC00594.1|	secreted protein	s/	0_0_1_0	*	*	*	*	*	*	*	*	*	*	*	*	*	*	*	*	*	*	*	*	*	*	*	*	*	*	*	*	*	*	0	1	1	0.000607797	0.073	*	*	*	*	*	0	1	2	0.00130325	0.073	3
gi|215491495|gb|EEC01136.1|	secreted protein	s/	0_0_1_0	*	*	*	*	*	*	*	*	*	*	*	*	*	*	*	1	1	1	0.00147631	0.2639	*	*	*	*	*	*	*	*	*	*	1	1	1	0.0011565	0.2639	1	1	1	0.00159249	0.2639	1	1	2	0.0024798	0.2639	*
gi|215496236|gb|EEC05876.1|	hemelipoprotein	storage/	0_0_1_0	*	*	*	*	*	*	*	*	*	*	*	*	*	*	*	*	*	*	*	*	*	*	*	*	*	*	*	*	*	*	1	4	5	0.00150848	0.2391	1	4	4	0.00166172	0.2391	1	4	5	0.00161726	0.2391	*
gi|215497405|gb|EEC06899.1|	carboxypeptidase inhibitor	s/protinh	0_0_1_0	*	*	*	*	*	*	*	*	*	*	*	*	*	*	*	*	*	*	*	*	*	*	*	*	*	*	*	*	*	*	2	2	3	0.0030464	0.3171	*	*	*	*	*	2	2	2	0.00217738	0.3171	*
gi|215497444|gb|EEC06938.1|	hypothetical protein	s/	0_0_1_0	*	*	*	*	*	*	*	*	*	*	*	*	*	*	*	*	*	*	*	*	*	*	*	*	*	*	*	*	*	*	2	2	3	0.00356863	0.3429	*	*	*	*	*	2	2	3	0.00382597	0.3429	*
gi|215498058|gb|EEC07552.1|	secreted protein	s/	0_0_1_0	*	*	*	*	*	*	*	*	*	*	*	*	*	*	*	*	*	*	*	*	*	*	*	*	*	*	*	*	*	*	1	1	1	0.00053377	0.0769	*	*	*	*	*	1	1	2	0.00114452	0.0769	*
gi|215498308|gb|EEC07802.1|	alpha-2-macroglobulin	s/protinh	0_0_1_0	*	*	*	*	*	1	1	2	0.0083064	0.1493	*	*	*	*	*	1	1	2	0.00317296	0.1493	*	*	*	*	*	*	*	*	*	*	1	1	1	0.00124281	0.1493	2	2	4	0.00684531	0.1493	2	2	3	0.00399728	0.1493	*
gi|215498954|gb|EEC08448.1|	TSGP1	s/	0_0_1_0	*	*	*	*	*	*	*	*	*	*	*	*	*	*	*	*	*	*	*	*	*	*	*	*	*	4	4	7	0.00433653	0.2977	4	4	10	0.00635635	0.2977	3	3	4	0.00350104	0.2977	3	3	8	0.00545176	0.2977	2
gi|215500781|gb|EEC10275.1|	Peptidase M20 domain-containing protein	s/protease	0_0_1_0	*	*	*	*	*	*	*	*	*	*	*	*	*	*	*	*	*	*	*	*	*	*	*	*	*	*	*	*	*	*	1	2	5	0.00240659	0.1156	1	2	6	0.00397661	0.1156	1	2	5	0.00258013	0.1156	1
gi|215503239|gb|EEC12733.1|	hypothetical protein	s/	0_0_1_0	*	*	*	*	*	*	*	*	*	*	*	*	*	*	*	*	*	*	*	*	*	*	*	*	*	*	*	*	*	*	2	2	3	0.00316208	0.2278	*	*	*	*	*	2	2	3	0.0033901	0.2278	*
gi|215503920|gb|EEC13414.1|	phospholipase A2	met/lipd	0_0_1_0	*	*	*	*	*	*	*	*	*	*	*	*	*	*	*	*	*	*	*	*	*	*	*	*	*	*	*	*	*	*	1	1	1	0.000414269	0.0597	2	2	2	0.00114089	0.0597	*	*	*	*	*	*
gi|215505414|gb|EEC14908.1|	secreted salivary gland peptide	s/	0_0_1_0	*	*	*	*	*	*	*	*	*	*	*	*	*	*	*	*	*	*	*	*	*	*	*	*	*	*	*	*	*	*	4	4	4	0.00102169	0.1626	2	2	3	0.00105514	0.1626	5	5	7	0.0019169	0.1626	*
gi|215506279|gb|EEC15773.1|	alpha-1 collagen type III	extmat	0_0_1_0	*	*	*	*	*	*	*	*	*	*	*	*	*	*	*	*	*	*	*	*	*	*	*	*	*	*	*	*	*	*	1	1	1	0.000164237	0.0414	1	1	1	0.000226152	0.0414	*	*	*	*	*	*
gi|215508309|gb|EEC17763.1|	conserved hypothetical protein partial	s/	0_0_1_0	*	*	*	*	*	*	*	*	*	*	*	*	*	*	*	*	*	*	*	*	*	*	*	*	*	*	*	*	*	*	1	1	1	0.000344083	0.0579	*	*	*	*	*	1	1	1	0.000368895	0.0579	*
gi|215508745|gb|EEC18199.1|	hypothetical protein	s/	0_0_1_0	*	*	*	*	*	*	*	*	*	*	1	1	2	0.00946892	0.2115	*	*	*	*	*	*	*	*	*	*	1	1	6	0.00936405	0.2115	1	1	7	0.0112092	0.2115	1	1	3	0.00661494	0.2115	1	1	9	0.015451	0.2115	*
gi|215508991|gb|EEC18444.1|	ml domain-containing protein	imm	0_0_1_0	*	*	*	*	*	0	2	4	0.00604923	0.087	*	*	*	*	*	*	*	*	*	*	*	*	*	*	*	0	2	4	0.00176424	0.087	0	2	5	0.00226272	0.087	*	*	*	*	*	0	2	6	0.00291106	0.087	*
gi|215509970|gb|EEC19423.1|	sodium/potassium-dependent ATPase beta-2 subunit	met/energy	0_0_1_0	*	*	*	*	*	*	*	*	*	*	*	*	*	*	*	*	*	*	*	*	*	*	*	*	*	*	*	*	*	*	1	1	1	0.000540702	0.0844	1	1	1	0.000744539	0.0844	*	*	*	*	*	*
gi|22164318|gb|AAM93664.1|AF483742	lipocalin	s/lipocal	0_0_1_0	*	*	*	*	*	*	*	*	*	*	*	*	*	*	*	*	*	*	*	*	*	*	*	*	*	1	3	6	0.00231872	0.1381	2	2	4	0.00158606	0.1381	0	1	3	0.00163799	0.1381	0	1	3	0.00127532	0.1381	*
gi|427790673|gb|JAA60788.1|	secreted peptide	s/	0_0_1_0	*	*	*	*	*	*	*	*	*	*	*	*	*	*	*	*	*	*	*	*	*	*	*	*	*	*	*	*	*	*	0	1	1	0.000660858	0.1429	0	1	1	0.000909992	0.1429	0	1	1	0.000708513	0.1429	*
gi|442748799|gb|JAA66559.1|	glycine-rich cell wall structural protein	extmat	0_0_1_0	*	*	*	*	*	*	*	*	*	*	*	*	*	*	*	*	*	*	*	*	*	*	*	*	*	*	*	*	*	*	0	1	1	0.000250808	0.0602	0	1	1	0.000345359	0.0602	0	1	1	0.000268893	0.0602	*
gi|442749999|gb|JAA67159.1|	cytotoxin-like protein	s/toxin	0_0_1_0	*	*	*	*	*	*	*	*	*	*	*	*	*	*	*	*	*	*	*	*	*	*	*	*	*	*	*	*	*	*	4	4	5	0.00189246	0.2318	3	3	5	0.00260589	0.2318	5	5	5	0.00202892	0.2318	*
gi|442750337|gb|JAA67328.1|	lipocalin	s/lipocal	0_0_1_0	*	*	*	*	*	*	*	*	*	*	*	*	*	*	*	*	*	*	*	*	*	*	*	*	*	*	*	*	*	*	0	2	12	0.00502119	0.0402	0	2	5	0.00288088	0.0402	0	2	8	0.00358885	0.0402	*
gi|442755555|gb|JAA69937.1|	secreted salivary gland peptide	s/	0_0_1_0	*	*	*	*	*	*	*	*	*	*	*	*	*	*	*	*	*	*	*	*	*	*	*	*	*	*	*	*	*	*	1	1	1	0.000341263	0.0492	*	*	*	*	*	1	1	2	0.000731743	0.0492	*
gi|442760637|gb|JAA72477.1|	hypothetical protein	s/	0_0_1_0	*	*	*	*	*	*	*	*	*	*	*	*	*	*	*	*	*	*	*	*	*	*	*	*	*	*	*	*	*	*	1	1	1	0.000523699	0.0692	1	1	2	0.00144225	0.0692	1	1	1	0.000561463	0.0692	*
gi|442760669|gb|JAA72493.1|	insulin growth factor binding protein	st	0_0_1_0	*	*	*	*	*	*	*	*	*	*	*	*	*	*	*	*	*	*	*	*	*	*	*	*	*	1	1	3	0.00175155	0.1942	1	1	2	0.0011981	0.1942	*	*	*	*	*	1	1	2	0.0012845	0.1942	*
gi|556052476|gb|JAB69283.1|	phospholipase A2	met/lipd	0_0_1_0	*	*	*	*	*	*	*	*	*	*	*	*	*	*	*	*	*	*	*	*	*	*	*	*	*	0	1	1	0.000193226	0.0405	0	3	4	0.00079303	0.0405	0	2	3	0.000818993	0.0405	0	3	4	0.000850216	0.0405	*
gi|556055692|gb|JAB70891.1|	trypsin-like serine protease	s/protease	0_0_1_0	*	*	*	*	*	*	*	*	*	*	*	*	*	*	*	*	*	*	*	*	*	*	*	*	*	*	*	*	*	*	2	2	5	0.000407378	0.0196	*	*	*	*	*	2	2	3	0.000262053	0.0196	*
gi|556058876|gb|JAB72483.1|	serpin	s/protinh	0_0_1_0	*	*	*	*	*	*	*	*	*	*	*	*	*	*	*	*	*	*	*	*	*	*	*	*	*	1	1	2	0.000404763	0.0274	1	1	1	0.000207651	0.0274	*	*	*	*	*	1	1	1	0.000222625	0.0274	2
gi|556058932|gb|JAB72511.1|	secreted salivary gland peptide	s/	0_0_1_0	*	*	*	*	*	*	*	*	*	*	*	*	*	*	*	*	*	*	*	*	*	*	*	*	*	0	1	1	0.000388302	0.0526	0	1	1	0.000398412	0.0526	0	1	1	0.000548608	0.0526	0	1	1	0.000427142	0.0526	*
gi|556063821|gb|JAB74946.1|	trypsin-like serine protease	s/protease	0_0_1_0	*	*	*	*	*	*	*	*	*	*	*	*	*	*	*	*	*	*	*	*	*	*	*	*	*	0	2	2	0.000393957	0.0243	0	4	5	0.00101054	0.0243	0	1	2	0.000556597	0.0243	0	2	3	0.000650043	0.0243	0
gi|556085124|gb|JAB82983.1|	tropomyosin	cs	0_0_1_0	*	*	*	*	*	*	*	*	*	*	*	*	*	*	*	*	*	*	*	*	*	*	*	*	*	*	*	*	*	*	0	3	3	0.000879593	0.1127	0	2	2	0.000807458	0.1127	0	2	2	0.000628681	0.1127	*
gi|556085670|gb|JAB83256.1|	secreted salivary gland peptide	s/	0_0_1_0	*	*	*	*	*	*	*	*	*	*	*	*	*	*	*	*	*	*	*	*	*	*	*	*	*	*	*	*	*	*	0	3	5	0.0019011	0.1233	0	2	4	0.00209423	0.1233	0	2	3	0.00122291	0.1233	*
gi|56159941|gb|AAV80782.1|	secreted salivary gland peptide	s/	0_0_1_0	*	*	*	*	*	*	*	*	*	*	*	*	*	*	*	*	*	*	*	*	*	*	*	*	*	*	*	*	*	*	0	1	3	0.0020817	0.1083	0	2	3	0.00286648	0.1083	0	2	5	0.00371969	0.1083	*
gi|67083178|gb|AAY66525.1|	secreted protein	s/	0_0_1_0	*	*	*	*	*	*	*	*	*	*	*	*	*	*	*	1	1	2	0.00119432	0.1067	*	*	*	*	*	*	*	*	*	*	2	2	2	0.000935597	0.1067	1	1	2	0.0012883	0.1067	1	1	2	0.00100306	0.1067	2
gi|67083266|gb|AAY66569.1|	lipocalin	s/lipocal	0_0_1_0	*	*	*	*	*	*	*	*	*	*	*	*	*	*	*	*	*	*	*	*	*	*	*	*	*	*	*	*	*	*	1	3	30	0.0122453	0.0686	*	*	*	*	*	1	3	19	0.00831461	0.0686	*
gi|152125831|gb|ABK40086.2|	hemelipoprotein	storage/	0_0_1_1	*	*	*	*	*	*	*	*	*	*	*	*	*	*	*	*	*	*	*	*	*	*	*	*	*	*	*	*	*	*	1	3	8	0.000430883	0.0149	1	3	7	0.000519155	0.0149	1	2	7	0.00040421	0.0149	2
gi|215492280|gb|EEC01921.1|	cuticular protein	extmat	0_0_1_1	*	*	*	*	*	*	*	*	*	*	*	*	*	*	*	*	*	*	*	*	*	*	*	*	*	*	*	*	*	*	1	1	1	0.00053037	0.0892	2	2	2	0.00146062	0.0892	1	1	1	0.000568616	0.0892	2
gi|215493832|gb|EEC03473.1|	cuticle protein	extmat	0_0_1_1	*	*	*	*	*	*	*	*	*	*	*	*	*	*	*	*	*	*	*	*	*	*	*	*	*	*	*	*	*	*	0	1	2	0.000876507	0.0684	0	1	2	0.00120694	0.0684	0	1	3	0.00140957	0.0684	*
gi|215497581|gb|EEC07075.1|	cuticle protein	extmat	0_0_1_1	*	*	*	*	*	*	*	*	*	*	*	*	*	*	*	*	*	*	*	*	2	2	3	0.00163599	0.1378	*	*	*	*	*	1	1	2	0.000849675	0.1378	2	2	4	0.00233998	0.1378	2	2	3	0.00136642	0.1378	1
gi|215499270|gb|EEC08764.1|	trypsin-like serine protease	s/protease	0_0_1_1	*	*	*	*	*	1	1	5	0.00507782	0.0365	*	*	*	*	*	*	*	*	*	*	*	*	*	*	*	*	*	*	*	*	1	1	3	0.000911695	0.0365	1	1	1	0.000418464	0.0365	1	1	2	0.000651625	0.0365	1
gi|215504971|gb|EEC14465.1|	glycine-rich secreted protein	extmat	0_0_1_1	*	*	*	*	*	*	*	*	*	*	0	1	3	0.00246192	0.04	*	*	*	*	*	*	*	*	*	*	0	1	1	0.000270517	0.04	0	1	3	0.000832681	0.04	0	1	3	0.00114659	0.04	0	1	3	0.000892726	0.04	1
gi|215506184|gb|EEC15678.1|	TIL	s/protinhi	0_0_1_1	*	*	*	*	*	*	*	*	*	*	*	*	*	*	*	*	*	*	*	*	*	*	*	*	*	0	2	5	0.00379229	0.215	1	2	10	0.00778207	0.215	*	*	*	*	*	1	3	5	0.00417162	0.215	0
gi|215506185|gb|EEC15679.1|	TIL	s/protinhi	0_0_1_1	*	*	*	*	*	*	*	*	*	*	*	*	*	*	*	*	*	*	*	*	*	*	*	*	*	*	*	*	*	*	1	2	10	0.00778207	0.271	*	*	*	*	*	2	4	8	0.00667459	0.271	0
gi|215506186|gb|EEC15680.1|	TIL	s/protinhi	0_0_1_1	*	*	*	*	*	*	*	*	*	*	*	*	*	*	*	*	*	*	*	*	*	*	*	*	*	3	3	34	0.0205916	0.2015	3	3	29	0.0180207	0.2015	*	*	*	*	*	3	3	24	0.0159891	0.2015	3
gi|442757329|gb|JAA70823.1|	thymosin	cs	0_0_1_1	*	*	*	*	*	*	*	*	*	*	*	*	*	*	*	*	*	*	*	*	*	*	*	*	*	3	3	4	0.00255607	0.2047	0	1	2	0.00131131	0.2047	0	1	1	0.000902827	0.2047	0	2	3	0.0021088	0.2047	0
gi|442759297|gb|JAA71807.1|	copper/zinc superoxide dismutase	detox/ox	0_0_1_1	*	*	*	*	*	*	*	*	*	*	*	*	*	*	*	*	*	*	*	*	*	*	*	*	*	1	2	12	0.00556492	0.1314	1	2	17	0.0080889	0.1314	1	2	10	0.00655194	0.1314	1	2	14	0.00714181	0.1314	1
gi|556057042|gb|JAB71566.1|	serpin 4	s/protinh	0_0_1_1	*	*	*	*	*	*	*	*	*	*	*	*	*	*	*	*	*	*	*	*	*	*	*	*	*	*	*	*	*	*	1	4	9	0.00551039	0.2721	1	3	6	0.00505849	0.2721	1	3	6	0.0039385	0.2721	1
gi|67083499|gb|AAY66685.1|	secreted cystatin 2	s/protinh cystatin	0_0_1_1	*	*	*	*	*	0	1	3	0.00632419	0.0909	*	*	*	*	*	*	*	*	*	*	*	*	*	*	*	0	3	5	0.00307406	0.0909	0	2	4	0.00252328	0.0909	0	2	4	0.00347452	0.0909	0	3	6	0.00405785	0.0909	0
gi|215491754|gb|EEC01395.1|	secreted protein	s/	0_1_0_0	*	*	*	*	*	*	*	*	*	*	*	*	*	*	*	3	3	3	0.00181183	0.2898	4	4	5	0.00303651	0.2898	4	4	6	0.00276665	0.2898	*	*	*	*	*	*	*	*	*	*	*	*	*	*	*	*
gi|215492928|gb|EEC02569.1|	secreted protein	s/	0_1_0_0	*	*	*	*	*	*	*	*	*	*	*	*	*	*	*	2	2	4	0.00257683	0.1273	2	2	5	0.00323894	0.1273	2	2	6	0.00295109	0.1273	*	*	*	*	*	*	*	*	*	*	*	*	*	*	*	*
gi|215498016|gb|EEC07510.1|	lipocalin	s/lipocal	0_1_0_0	*	*	*	*	*	*	*	*	*	*	*	*	*	*	*	3	3	5	0.00240484	0.1538	3	3	4	0.00193457	0.1538	*	*	*	*	*	*	*	*	*	*	*	*	*	*	*	*	*	*	*	*	*
gi|215498545|gb|EEC08039.1|	secreted salivary gland peptide	s/	0_1_0_0	*	*	*	*	*	*	*	*	*	*	*	*	*	*	*	*	*	*	*	*	2	2	2	0.00104789	0.1029	3	3	5	0.00198909	0.1029	0	2	3	0.00122453	0.1029	*	*	*	*	*	*	*	*	*	*	*
gi|215500554|gb|EEC10048.1|	arylsulfatase B	detox/ox	0_1_0_0	*	*	*	*	*	*	*	*	*	*	*	*	*	*	*	4	4	5	0.00117843	0.0887	3	3	4	0.000947982	0.0887	3	3	5	0.000899724	0.0887	2	2	3	0.00055389	0.0887	*	*	*	*	*	*	*	*	*	*	*
gi|215502303|gb|EEC11797.1|	hypothetical protein	s/	0_1_0_0	*	*	*	*	*	*	*	*	*	*	*	*	*	*	*	2	2	5	0.00316351	0.1607	2	2	4	0.00254488	0.1607	3	3	5	0.00241533	0.1607	*	*	*	*	*	*	*	*	*	*	*	*	*	*	*	*
gi|215503975|gb|EEC13469.1|	cysteine rich secreted protein	s/	0_1_0_0	*	*	*	*	*	*	*	*	*	*	*	*	*	*	*	2	2	2	0.00120789	0.1705	0	1	1	0.000607301	0.1705	2	2	3	0.00138333	0.1705	1	1	1	0.000473114	0.1705	*	*	*	*	*	*	*	*	*	*	*
gi|215503982|gb|EEC13476.1|	transformer-2 protein beta gallus gallus splicing factor	tm	0_1_0_0	*	*	*	*	*	*	*	*	*	*	*	*	*	*	*	*	*	*	*	*	1	1	3	0.00124285	0.0504	1	1	2	0.000629109	0.0504	*	*	*	*	*	*	*	*	*	*	*	*	*	*	*	*
gi|215504069|gb|EEC13563.1|	secreted salivary gland peptide	s/	0_1_0_0	*	*	*	*	*	*	*	*	*	*	*	*	*	*	*	*	*	*	*	*	2	2	2	0.000309812	0.0362	3	3	3	0.000352848	0.0362	*	*	*	*	*	*	*	*	*	*	*	*	*	*	*	*
gi|215504473|gb|EEC13967.1|	secreted salivary gland peptide	s/	0_1_0_0	*	*	*	*	*	*	*	*	*	*	*	*	*	*	*	*	*	*	*	*	1	2	3	0.00364381	0.1364	0	1	2	0.00184443	0.1364	*	*	*	*	*	*	*	*	*	*	1	1	1	0.00101446	0.1364	*
gi|215504732|gb|EEC14226.1|	immunoglobulin-binding protein	imm	0_1_0_0	*	*	*	*	*	*	*	*	*	*	*	*	*	*	*	0	1	3	0.00236209	0.1111	0	1	4	0.00316696	0.1111	5	5	11	0.00661264	0.1111	*	*	*	*	*	*	*	*	*	*	*	*	*	*	*	*
gi|215507261|gb|EEC16755.1|	serine protease	s/protease	0_1_0_0	*	*	*	*	*	*	*	*	*	*	*	*	*	*	*	2	2	2	0.000781574	0.0588	2	2	3	0.00117888	0.0588	2	2	2	0.000596728	0.0588	*	*	*	*	*	*	*	*	*	*	*	*	*	*	*	*
gi|215508104|gb|EEC17558.1|	lipocalin	s/lipocal	0_1_0_0	*	*	*	*	*	*	*	*	*	*	*	*	*	*	*	2	2	4	0.00242958	0.1371	2	2	3	0.00183231	0.1371	*	*	*	*	*	*	*	*	*	*	2	2	3	0.00196558	0.1371	*	*	*	*	*	*
gi|215508276|gb|EEC17730.1|	serine protease	s/protease	0_1_0_0	*	*	*	*	*	*	*	*	*	*	*	*	*	*	*	1	1	1	0.00114295	0.129	*	*	*	*	*	2	2	3	0.00261791	0.129	*	*	*	*	*	*	*	*	*	*	*	*	*	*	*	*
gi|215508828|gb|EEC18282.1|	lipocalin	s/lipocal	0_1_0_0	*	*	*	*	*	*	*	*	*	*	*	*	*	*	*	1	1	2	0.00111889	0.0684	1	2	3	0.00168766	0.0684	1	1	1	0.000427132	0.0684	*	*	*	*	*	*	*	*	*	*	*	*	*	*	*	*
gi|215509610|gb|EEC19063.1|	secreted protein	s/	0_1_0_0	*	*	*	*	*	*	*	*	*	*	*	*	*	*	*	*	*	*	*	*	2	2	2	0.00119425	0.1564	1	1	1	0.00045338	0.1564	*	*	*	*	*	*	*	*	*	*	*	*	*	*	*	*
gi|215509651|gb|EEC19104.1|	secreted protein	s/	0_1_0_0	*	*	*	*	*	*	*	*	*	*	*	*	*	*	*	3	3	7	0.00470923	0.2152	3	3	7	0.00473541	0.2152	4	4	6	0.00308184	0.2152	*	*	*	*	*	1	1	1	0.00072569	0.2152	*	*	*	*	*	*
gi|215509652|gb|EEC19105.1|	secreted protein	s/	0_1_0_0	*	*	*	*	*	*	*	*	*	*	*	*	*	*	*	*	*	*	*	*	2	2	3	0.00364381	0.2614	4	4	6	0.0055333	0.2614	*	*	*	*	*	*	*	*	*	*	*	*	*	*	*	*
gi|215510373|gb|EEC19826.1|	short-chain alcohol dehydrogenase	detox/ox	0_1_0_0	*	*	*	*	*	*	*	*	*	*	*	*	*	*	*	1	2	2	0.00074855	0.081	1	2	2	0.000752711	0.081	*	*	*	*	*	*	*	*	*	*	*	*	*	*	*	*	*	*	*	*	*
gi|22164194|gb|AAM93602.1|AF483680	TSGP1	s/	0_1_0_0	*	*	*	*	*	*	*	*	*	*	*	*	*	*	*	*	*	*	*	*	1	1	2	0.00178142	0.1	1	1	1	0.000676292	0.1	*	*	*	*	*	*	*	*	*	*	*	*	*	*	*	*
gi|300650724|emb|CBV00242.1|	HMG-like protein	uc	0_1_0_0	*	*	*	*	*	*	*	*	*	*	*	*	*	*	*	0	1	2	0.00102206	0.0625	0	1	1	0.00051387	0.0625	0	2	2	0.000780337	0.0625	*	*	*	*	*	*	*	*	*	*	*	*	*	*	*	*
gi|365189209|dbj|BAL42280.1|	hemelipoprotein	storage/	0_1_0_0	*	*	*	*	*	*	*	*	*	*	*	*	*	*	*	0	1	1	3.69333e-05	0.0038	*	*	*	*	*	0	1	1	2.81984e-05	0.0038	*	*	*	*	*	*	*	*	*	*	*	*	*	*	*	*
gi|442749247|gb|JAA66783.1|	dna replication factor/protein phosphatase inhibitor set/spr-2	st	0_1_0_0	*	*	*	*	*	*	*	*	*	*	*	*	*	*	*	*	*	*	*	*	0	1	1	0.000371128	0.0347	0	1	2	0.000563577	0.0347	*	*	*	*	*	*	*	*	*	*	*	*	*	*	*	*
gi|442751059|gb|JAA67689.1|	Salp15	s/	0_1_0_0	*	*	*	*	*	1	1	1	0.00165634	0.0714	*	*	*	*	*	1	1	2	0.00126541	0.0714	1	1	3	0.00190866	0.0714	1	1	2	0.000966132	0.0714	*	*	*	*	*	*	*	*	*	*	*	*	*	*	*	*
gi|442754575|gb|JAA69447.1|	salivary kunitz domain protein	s/protinh	0_1_0_0	*	*	*	*	*	*	*	*	*	*	*	*	*	*	*	*	*	*	*	*	0	1	3	0.000968746	0.0544	0	1	2	0.000490363	0.0544	*	*	*	*	*	0	1	2	0.000692804	0.0544	*	*	*	*	*	*
gi|442759435|gb|JAA71876.1|	actin depolymerizing factor	cs	0_1_0_0	*	*	*	*	*	*	*	*	*	*	*	*	*	*	*	*	*	*	*	*	2	2	2	0.00145422	0.1565	2	2	3	0.00165623	0.1565	*	*	*	*	*	*	*	*	*	*	*	*	*	*	*	*
gi|442763257|gb|JAA73787.1|	secreted protein	s/	0_1_0_0	*	*	*	*	*	*	*	*	*	*	*	*	*	*	*	*	*	*	*	*	1	1	1	0.00085508	0.104	1	1	1	0.000649241	0.104	*	*	*	*	*	*	*	*	*	*	*	*	*	*	*	*
gi|556054354|gb|JAB70222.1|	secreted protein	s/	0_1_0_0	*	*	*	*	*	*	*	*	*	*	*	*	*	*	*	0	1	2	0.00119432	0.0843	0	1	1	0.000600478	0.0843	0	1	2	0.000911855	0.0843	*	*	*	*	*	*	*	*	*	*	0	1	1	0.000501532	0.0843	*
gi|556056802|gb|JAB71446.1|	lipocalin	s/lipocal	0_1_0_0	*	*	*	*	*	*	*	*	*	*	*	*	*	*	*	1	2	3	0.00151849	0.119	1	1	1	0.000508976	0.119	2	3	5	0.00193226	0.119	*	*	*	*	*	*	*	*	*	*	*	*	*	*	*	*
gi|556060716|gb|JAB73403.1|	cp gapr-1 like scp-like extracellular protein	s/antigen5	0_1_0_0	*	*	*	*	*	*	*	*	*	*	*	*	*	*	*	0	1	2	0.00144618	0.102	1	2	4	0.00290844	0.102	1	2	4	0.0022083	0.102	*	*	*	*	*	1	2	4	0.00311997	0.102	*	*	*	*	*	1
gi|556062742|gb|JAB74416.1|	lipocalin	s/lipocal	0_1_0_0	*	*	*	*	*	*	*	*	*	*	*	*	*	*	*	0	1	5	0.00300266	0.0734	0	1	3	0.00181161	0.0734	0	1	1	0.000458503	0.0734	*	*	*	*	*	*	*	*	*	*	*	*	*	*	*	*
gi|556087605|gb|JAB84213.1|	TIL	s/protinh	0_1_0_0	*	*	*	*	*	*	*	*	*	*	*	*	*	*	*	0	1	1	0.000993403	0.3458	*	*	*	*	*	1	2	5	0.00379229	0.3458	*	*	*	*	*	*	*	*	*	*	*	*	*	*	*	*
gi|55736023|gb|AAV63538.1|	TSGP1	s/	0_1_0_0	*	*	*	*	*	*	*	*	*	*	*	*	*	*	*	*	*	*	*	*	1	1	1	0.00085508	0.096	1	1	2	0.00129848	0.096	*	*	*	*	*	*	*	*	*	*	*	*	*	*	*	*
gi|67083333|gb|AAY66602.1|	lipocalin	s/lipocal	0_1_0_0	*	*	*	*	*	*	*	*	*	*	*	*	*	*	*	1	1	3	0.00158648	0.0547	1	2	6	0.0031906	0.0547	2	3	12	0.00484508	0.0547	*	*	*	*	*	*	*	*	*	*	*	*	*	*	*	2
gi|67083669|gb|AAY66770.1|	lipocalin	s/lipocal	0_1_0_0	*	*	*	*	*	*	*	*	*	*	*	*	*	*	*	0	2	2	0.00101232	0.1095	0	1	1	0.000508976	0.1095	*	*	*	*	*	*	*	*	*	*	*	*	*	*	*	*	*	*	*	*	*
gi|215493153|gb|EEC02794.1|	alpha tubulin	cs	0_1_0_1	*	*	*	*	*	*	*	*	*	*	*	*	*	*	*	0	1	1	0.000167656	0.0189	0	2	2	0.000337177	0.0189	0	2	2	0.00025601	0.0189	*	*	*	*	*	*	*	*	*	*	*	*	*	*	*	0
gi|215493830|gb|EEC03471.1|	cuticular protein	extmat	0_1_0_1	*	*	*	*	*	*	*	*	*	*	1	2	3	0.00659443	0.25	0	1	2	0.00189811	0.25	0	1	2	0.00190866	0.25	0	1	2	0.0014492	0.25	*	*	*	*	*	*	*	*	*	*	*	*	*	*	*	2
gi|215494784|gb|EEC04425.1|	TIL	s/protinh	0_1_0_1	*	*	*	*	*	*	*	*	*	*	*	*	*	*	*	2	2	2	0.00233613	0.1538	*	*	*	*	*	2	2	3	0.00267544	0.1538	1	1	1	0.000915034	0.1538	*	*	*	*	*	*	*	*	*	*	1
gi|215503777|gb|EEC13271.1|	elongation factor 1-alpha	ps	0_1_0_1	*	*	*	*	*	0	2	4	0.00240922	0.0411	*	*	*	*	*	0	2	3	0.000690221	0.0411	*	*	*	*	*	0	1	3	0.000526981	0.0411	*	*	*	*	*	*	*	*	*	*	*	*	*	*	*	0
gi|215504607|gb|EEC14101.1|	fructose 1	met/carb	0_1_0_1	*	*	*	*	*	*	*	*	*	*	*	*	*	*	*	0	1	1	0.000292017	0.0302	*	*	*	*	*	0	2	2	0.000445907	0.0302	*	*	*	*	*	*	*	*	*	*	*	*	*	*	*	10
gi|215504980|gb|EEC14474.1|	hypothetical protein	uc	0_1_0_1	*	*	*	*	*	*	*	*	*	*	*	*	*	*	*	1	1	1	0.000343994	0.0583	1	1	1	0.000345906	0.0583	1	1	3	0.000787913	0.0583	*	*	*	*	*	*	*	*	*	*	*	*	*	*	*	4
gi|300119969|gb|ADJ68002.1|	alpha tubulin	cs	0_1_0_1	*	*	*	*	*	*	*	*	*	*	*	*	*	*	*	0	1	1	0.000235685	0.0266	0	2	2	0.000473991	0.0266	0	2	2	0.000359889	0.0266	*	*	*	*	*	*	*	*	*	*	*	*	*	*	*	0
gi|346465995|gb|AEO32842.1|	regulatory protein mlp	st	0_1_0_1	*	*	*	*	*	*	*	*	*	*	*	*	*	*	*	0	1	2	0.00167392	0.1102	0	1	3	0.00252484	0.1102	0	1	2	0.00127803	0.1102	0	1	1	0.000655655	0.1102	*	*	*	*	*	*	*	*	*	*	0
gi|442749741|gb|JAA67030.1|	calponin	cs	0_1_0_1	*	*	*	*	*	*	*	*	*	*	*	*	*	*	*	*	*	*	*	*	0	2	3	0.00125747	0.0863	0	2	2	0.00063651	0.0863	*	*	*	*	*	*	*	*	*	*	*	*	*	*	*	0
gi|442750443|gb|JAA67381.1|	cyclophilin type peptidyl-prolyl cis-trans isomerase	st	0_1_0_1	*	*	*	*	*	*	*	*	*	*	*	*	*	*	*	0	3	5	0.00264413	0.1692	0	3	4	0.00212706	0.1692	0	4	7	0.0028263	0.1692	*	*	*	*	*	*	*	*	*	*	*	*	*	*	*	0
gi|442754443|gb|JAA69381.1|	acyl-coa-binding protein	met/lipd	0_1_0_1	*	*	*	*	*	*	*	*	*	*	*	*	*	*	*	1	1	2	0.00241577	0.1705	1	1	2	0.0024292	0.1705	1	1	3	0.00276665	0.1705	*	*	*	*	*	*	*	*	*	*	*	*	*	*	*	1
gi|556058416|gb|JAB72253.1|	metalloprotease	s/protease	0_1_0_1	*	*	*	*	*	*	*	*	*	*	*	*	*	*	*	0	2	6	0.00226158	0.1206	0	2	6	0.00227415	0.1206	0	1	3	0.000863352	0.1206	0	2	2	0.000590554	0.1206	*	*	*	*	*	*	*	*	*	*	0
gi|556070157|gb|JAB78095.1|	creatine kinase	met/energy	0_1_0_1	*	*	*	*	*	*	*	*	*	*	*	*	*	*	*	*	*	*	*	*	2	2	2	0.000602169	0.0845	2	2	3	0.000685818	0.0845	*	*	*	*	*	*	*	*	*	*	*	*	*	*	*	3
gi|215492530|gb|EEC02171.1|	m20 domain-containing peptidase	s/protease	0_1_1_0	*	*	*	*	*	*	*	*	*	*	*	*	*	*	*	2	2	2	0.000559443	0.0684	2	2	3	0.000843829	0.0684	4	4	5	0.00106783	0.0684	2	2	2	0.000438253	0.0684	1	1	1	0.000301734	0.0684	3	3	3	0.000704784	0.0684	*
gi|215492756|gb|EEC02397.1|	secreted salivary gland peptide	s/	0_1_1_0	*	*	*	*	*	*	*	*	*	*	3	3	8	0.0106461	0.1405	0	2	8	0.0045965	0.1405	0	2	19	0.0109774	0.1405	0	5	29	0.0127216	0.1405	8	8	88	0.0396086	0.1405	5	5	32	0.0198329	0.1405	7	7	74	0.0357091	0.1405	*
gi|215492758|gb|EEC02399.1|	secreted protein	s/	0_1_1_0	*	*	*	*	*	*	*	*	*	*	3	3	45	0.0651684	0.0647	8	8	16	0.0100041	0.0647	12	12	34	0.021377	0.0647	13	13	38	0.0181405	0.0647	10	10	40	0.0195925	0.0647	10	10	34	0.0229318	0.0647	9	9	38	0.0199551	0.0647	4
gi|215492848|gb|EEC02489.1|	TIL	s/protinh	0_1_1_0	*	*	*	*	*	*	*	*	*	*	*	*	*	*	*	*	*	*	*	*	0	1	1	0.000441674	0.0455	0	1	2	0.000670703	0.0455	0	1	3	0.00103225	0.0455	*	*	*	*	*	0	1	2	0.00073779	0.0455	*
gi|215493039|gb|EEC02680.1|	dna-directed rna polymerase i subunit rpa49-like protein	tm	0_1_1_0	*	*	*	*	*	*	*	*	*	*	*	*	*	*	*	2	2	3	0.00287281	0.2072	2	2	2	0.00192586	0.2072	2	2	3	0.00219338	0.2072	2	2	2	0.00150033	0.2072	2	2	2	0.00206593	0.2072	*	*	*	*	*	2
gi|215496555|gb|EEC06195.1|	chymotrypsin-C	s/protease	0_1_1_0	*	*	*	*	*	*	*	*	*	*	2	2	4	0.00317667	0.0613	0	2	6	0.0020573	0.0613	0	2	3	0.00103437	0.0613	4	4	6	0.00157074	0.0613	3	3	7	0.00188025	0.0613	2	2	4	0.00147947	0.0613	2	2	5	0.00143988	0.0613	*
gi|215496583|gb|EEC06223.1|	serine carboxypeptidase	s/protease	0_1_1_0	*	*	*	*	*	*	*	*	*	*	*	*	*	*	*	4	4	8	0.00182872	0.0581	6	6	9	0.00206874	0.0581	6	6	12	0.00209432	0.0581	2	2	3	0.000537214	0.0581	1	1	1	0.000246579	0.0581	2	2	4	0.000767937	0.0581	*
gi|215499936|gb|EEC09430.1|	secreted protein	s/	0_1_1_0	*	*	*	*	*	*	*	*	*	*	*	*	*	*	*	1	1	2	0.00178646	0.1681	*	*	*	*	*	2	2	5	0.00340988	0.1681	1	1	3	0.0020992	0.1681	*	*	*	*	*	1	1	2	0.00150038	0.1681	*
gi|215501224|gb|EEC10718.1|	immunoglobulin-binding protein	imm	0_1_1_0	*	*	*	*	*	*	*	*	*	*	0	1	3	0.00444925	0.0602	1	3	11	0.00704358	0.0602	1	3	10	0.00643886	0.0602	1	2	5	0.00244443	0.0602	0	1	2	0.00100323	0.0602	0	1	3	0.00207215	0.0602	*	*	*	*	*	*
gi|215501556|gb|EEC11050.1|	secreted salivary gland peptide	s/	0_1_1_0	*	*	*	*	*	*	*	*	*	*	*	*	*	*	*	*	*	*	*	*	0	2	2	0.000691812	0.0971	0	2	2	0.000525276	0.0971	0	2	2	0.000538952	0.0971	0	2	2	0.00074213	0.0971	0	2	2	0.000577816	0.0971	*
gi|215505609|gb|EEC15103.1|	peroxidase	detox/ox	0_1_1_0	*	*	*	*	*	*	*	*	*	*	*	*	*	*	*	1	1	5	0.00553615	0.125	1	1	6	0.00668031	0.125	3	3	7	0.00591756	0.125	2	2	6	0.00520426	0.125	1	1	4	0.00477746	0.125	2	2	7	0.00650946	0.125	*
gi|215505647|gb|EEC15141.1|	translation initiation inhibitor UK114/IBM1	ps	0_1_1_0	*	*	*	*	*	*	*	*	*	*	*	*	*	*	*	2	2	3	0.00200555	0.1509	2	2	3	0.0020167	0.1509	0	2	4	0.00204164	0.1509	1	1	1	0.000523699	0.1509	1	1	1	0.000721126	0.1509	2	2	2	0.00112293	0.1509	*
gi|215506176|gb|EEC15670.1|	secreted salivary gland peptide	s/	0_1_1_0	*	*	*	*	*	*	*	*	*	*	*	*	*	*	*	2	2	4	0.00227367	0.1123	2	2	5	0.00285789	0.1123	4	4	5	0.00216992	0.1123	3	3	8	0.00356227	0.1123	3	3	5	0.00306575	0.1123	2	2	4	0.00190958	0.1123	4
gi|215506217|gb|EEC15711.1|	proproteinase E	s/protease	0_1_1_0	*	*	*	*	*	*	*	*	*	*	*	*	*	*	*	2	2	3	0.00161052	0.1616	2	2	5	0.00269912	0.1616	2	2	6	0.00245924	0.1616	3	3	6	0.00252328	0.1616	2	2	2	0.00115817	0.1616	3	3	5	0.00225436	0.1616	1
gi|215506376|gb|EEC15870.1|	serine-type enodpeptidase	s/protease	0_1_1_0	*	*	*	*	*	*	*	*	*	*	*	*	*	*	*	1	1	1	0.000556514	0.1047	1	1	1	0.000559607	0.1047	1	1	1	0.000424896	0.1047	1	1	1	0.000435959	0.1047	1	1	1	0.000600309	0.1047	1	1	1	0.000467396	0.1047	*
gi|215507022|gb|EEC16516.1|	short-chain alcohol dehydrogenase	detox/ox	0_1_1_0	*	*	*	*	*	*	*	*	*	*	*	*	*	*	*	2	4	7	0.00250525	0.1347	3	4	6	0.00215929	0.1347	5	5	8	0.002186	0.1347	4	5	8	0.00224291	0.1347	5	5	8	0.00308846	0.1347	5	5	6	0.00180349	0.1347	*
gi|215507413|gb|EEC16905.1|	secreted salivary gland peptide	s/	0_1_1_0	*	*	*	*	*	*	*	*	*	*	*	*	*	*	*	1	1	3	0.0032539	0.1327	1	1	3	0.00327199	0.1327	1	1	4	0.00331245	0.1327	1	1	4	0.0033987	0.1327	1	1	4	0.00467996	0.1327	1	1	4	0.00364378	0.1327	*
gi|215508277|gb|EEC17731.1|	serine protease	s/protease	0_1_1_0	*	*	*	*	*	*	*	*	*	*	*	*	*	*	*	4	4	20	0.0193262	0.2818	4	4	18	0.0174903	0.2818	4	4	18	0.0132799	0.2818	3	3	13	0.00984078	0.2818	3	3	12	0.0125083	0.2818	3	3	14	0.011362	0.2818	*
gi|215509335|gb|EEC18788.1|	lipocalin	s/lipocal	0_1_1_0	*	*	*	*	*	*	*	*	*	*	*	*	*	*	*	1	1	2	0.00114913	0.0595	2	2	4	0.00231103	0.0595	3	3	5	0.00219338	0.0595	1	1	2	0.000900196	0.0595	1	1	1	0.000619779	0.0595	2	2	2	0.00096511	0.0595	*
gi|22164294|gb|AAM93652.1|AF483730	metalloprotease	s/protease	0_1_1_0	*	*	*	*	*	*	*	*	*	*	*	*	*	*	*	1	1	1	0.00028963	0.03	1	1	1	0.00029124	0.03	1	1	1	0.000221131	0.03	3	5	9	0.002042	0.03	4	4	6	0.00187453	0.03	3	3	7	0.00170275	0.03	*
gi|332691297|gb|AEE89467.1|	secreted salivary gland peptide	s/	0_1_1_0	*	*	*	*	*	*	*	*	*	*	*	*	*	*	*	0	3	3	0.00143641	0.1396	1	4	5	0.00240732	0.1396	0	3	3	0.00109669	0.1396	0	3	7	0.00262557	0.1396	1	4	6	0.00309889	0.1396	0	3	7	0.0028149	0.1396	*
gi|442747293|gb|JAA65806.1|	serine carboxypeptidase	s/protease	0_1_1_0	*	*	*	*	*	*	*	*	*	*	*	*	*	*	*	0	1	3	0.000658848	0.0248	0	1	3	0.00066251	0.0248	*	*	*	*	*	0	1	2	0.000344083	0.0248	0	1	3	0.000710696	0.0248	0	1	2	0.000368895	0.0248	*
gi|442749627|gb|JAA66973.1|	hydroxysteroid 17-beta dehydrogenase 8	met/lipd	0_1_1_0	*	*	*	*	*	*	*	*	*	*	*	*	*	*	*	1	1	1	0.00041684	0.0588	2	2	2	0.000838314	0.0588	*	*	*	*	*	*	*	*	*	*	1	1	2	0.000899286	0.0588	1	1	1	0.000350089	0.0588	*
gi|442750437|gb|JAA67378.1|	lipocalin	s/lipocal	0_1_1_0	*	*	*	*	*	*	*	*	*	*	*	*	*	*	*	1	1	3	0.00161052	0.0909	1	1	5	0.00269912	0.0909	1	1	3	0.00122962	0.0909	1	1	2	0.000841092	0.0909	1	1	2	0.00115817	0.0909	1	1	4	0.00180349	0.0909	*
gi|442756807|gb|JAA70562.1|	superoxide dismutase Cu-Zn	detox/ox	0_1_1_0	*	*	*	*	*	*	*	*	*	*	*	*	*	*	*	*	*	*	*	*	0	1	3	0.00208218	0.1234	0	1	3	0.00158094	0.1234	0	1	2	0.0010814	0.1234	0	1	2	0.00148908	0.1234	0	1	2	0.00115938	0.1234	*
gi|442761997|gb|JAA73157.1|	scp gapr-1 like scp-like extracellular protein	s/antigen5	0_1_1_0	*	*	*	*	*	*	*	*	*	*	*	*	*	*	*	*	*	*	*	*	0	2	9	0.00498427	0.057	0	2	13	0.0054664	0.057	0	2	14	0.00604018	0.057	0	2	8	0.00475271	0.057	0	2	15	0.00693829	0.057	*
gi|556053364|gb|JAB69727.1|	catalytically inactive chitinase-like	met/carb	0_1_1_0	*	*	*	*	*	*	*	*	*	*	*	*	*	*	*	0	2	2	0.000515991	0.0413	2	2	2	0.000518859	0.0413	3	3	4	0.000787913	0.0413	2	2	3	0.000606321	0.0413	2	2	2	0.000556597	0.0413	2	2	3	0.000650043	0.0413	*
gi|556053672|gb|JAB69881.1|	lipocalin	s/lipocal	0_1_1_0	*	*	*	*	*	*	*	*	*	*	*	*	*	*	*	0	2	2	0.00101232	0.0762	0	3	4	0.0020359	0.0762	0	3	6	0.00231872	0.0762	*	*	*	*	*	0	1	3	0.00163799	0.0762	0	1	3	0.00127532	0.0762	*
gi|556053674|gb|JAB69882.1|	lipocalin	s/lipocal	0_1_1_0	*	*	*	*	*	*	*	*	*	*	*	*	*	*	*	*	*	*	*	*	0	1	6	0.00350443	0.071	1	2	7	0.00310429	0.071	0	1	4	0.00182007	0.071	0	1	5	0.00313276	0.071	0	1	4	0.00195131	0.071	*
gi|556070585|gb|JAB78309.1|	leucine-rich repeat and immunoglobulin-like domain protein	imm	0_1_1_0	*	*	*	*	*	*	*	*	*	*	*	*	*	*	*	1	1	1	0.000375597	0.0459	1	1	2	0.000755371	0.0459	1	1	2	0.000573534	0.0459	2	2	4	0.00117693	0.0459	2	2	3	0.00121547	0.0459	2	2	3	0.000946353	0.0459	*
gi|556082433|gb|JAB81647.1|	lipocalin	s/lipocal	0_1_1_0	*	*	*	*	*	*	*	*	*	*	*	*	*	*	*	2	2	6	0.0035042	0.1538	0	2	7	0.00411096	0.1538	1	2	7	0.00312135	0.1538	0	1	4	0.00183007	0.1538	0	1	5	0.00314997	0.1538	0	1	4	0.00196204	0.1538	*
gi|67083232|gb|AAY66552.1|	secreted glycine and proline rich salivary protein	s/	0_1_1_0	*	*	*	*	*	*	*	*	*	*	*	*	*	*	*	*	*	*	*	*	0	1	6	0.00364381	0.0682	0	1	4	0.00184443	0.0682	0	1	5	0.00236557	0.0682	0	1	5	0.00325736	0.0682	0	1	4	0.00202892	0.0682	*
gi|67083234|gb|AAY66553.1|	secreted salivary gland peptide	s/	0_1_1_0	*	*	*	*	*	*	*	*	*	*	*	*	*	*	*	3	3	13	0.007197	0.1719	4	4	21	0.0116905	0.1719	6	6	22	0.00929902	0.1719	2	2	13	0.00563795	0.1719	2	2	12	0.00716619	0.1719	2	2	13	0.0060445	0.1719	*
gi|67083284|gb|AAY66578.1|	lipocalin	s/lipocal	0_1_1_0	*	*	*	*	*	*	*	*	*	*	*	*	*	*	*	*	*	*	*	*	1	2	3	0.00180143	0.0955	1	3	6	0.00273556	0.0955	1	4	7	0.00327459	0.0955	1	2	5	0.00322076	0.0955	1	4	8	0.00401225	0.0955	*
gi|67083769|gb|AAY66819.1|	lipocalin	s/lipocal	0_1_1_0	*	*	*	*	*	*	*	*	*	*	*	*	*	*	*	*	*	*	*	*	0	3	3	0.0018219	0.1364	1	4	7	0.00322776	0.1364	*	*	*	*	*	0	1	3	0.00195442	0.1364	0	1	3	0.00152169	0.1364	*
gi|215491262|gb|EEC00903.1|	secreted salivary gland peptide	s/	0_1_1_1	*	*	*	*	*	*	*	*	*	*	*	*	*	*	*	0	2	3	0.0021118	0.2517	0	2	3	0.00212354	0.2517	0	2	3	0.00161235	0.2517	0	2	3	0.00165433	0.2517	0	1	3	0.00227799	0.2517	0	2	4	0.00236484	0.2517	0
gi|215491669|gb|EEC01310.1|	secreted salivary gland peptide	s/	0_1_1_1	*	*	*	*	*	*	*	*	*	*	*	*	*	*	*	2	2	5	0.00256749	0.1208	2	2	4	0.00206541	0.1208	2	2	5	0.00196027	0.1208	2	2	5	0.00201131	0.1208	1	1	2	0.00110782	0.1208	1	1	3	0.00129381	0.1208	3
gi|215492295|gb|EEC01936.1|	catalytically inactive chitinase-like	met/carb	0_1_1_1	*	*	*	*	*	0	1	3	0.0029814	0.05	*	*	*	*	*	2	5	8	0.00303697	0.05	1	4	5	0.00190866	0.05	2	6	7	0.00202888	0.05	1	3	4	0.00118954	0.05	1	2	3	0.00122849	0.05	2	5	6	0.00191299	0.05	1
gi|215492903|gb|EEC02544.1|	secreted salivary gland peptide	s/	0_1_1_1	*	*	*	*	*	*	*	*	*	*	*	*	*	*	*	0	3	5	0.00216045	0.1301	*	*	*	*	*	0	4	5	0.00164949	0.1301	0	3	4	0.00135395	0.1301	0	3	3	0.00139828	0.1301	0	4	6	0.00217738	0.1301	0
gi|215493435|gb|EEC03076.1|	secreted salivary gland peptide	s/	0_1_1_1	*	*	*	*	*	*	*	*	*	*	*	*	*	*	*	3	3	3	0.0010421	0.1471	5	5	6	0.00209578	0.1471	5	5	9	0.00238691	0.1471	5	5	17	0.00462601	0.1471	5	5	17	0.00636995	0.1471	5	5	19	0.00554307	0.1471	5
gi|215494378|gb|EEC04019.1|	secreted salivary gland peptide	s/	0_1_1_1	*	*	*	*	*	*	*	*	*	*	*	*	*	*	*	6	6	13	0.00414962	0.2402	4	4	11	0.00353074	0.2402	4	4	9	0.00219338	0.2402	7	7	19	0.00475103	0.2402	5	5	14	0.0048205	0.2402	6	6	17	0.00455746	0.2402	3
gi|215497968|gb|EEC07462.1|	oxidase/peroxidase	detox/ox	0_1_1_1	*	*	*	*	*	*	*	*	*	*	*	*	*	*	*	5	5	22	0.0123729	0.2593	6	6	25	0.0141382	0.2593	8	8	26	0.0111642	0.2593	3	3	13	0.00572744	0.2593	3	3	13	0.0078866	0.2593	3	3	14	0.00661279	0.2593	1
gi|215498359|gb|EEC07853.1|	insulin growth factor binding protein	st	0_1_1_1	*	*	*	*	*	1	1	6	0.0282981	0.4746	*	*	*	*	*	4	4	29	0.0522462	0.4746	6	6	13	0.0235509	0.4746	7	7	35	0.0481428	0.4746	4	4	40	0.056453	0.4746	3	3	15	0.0291506	0.4746	4	4	40	0.0605238	0.4746	3
gi|215499192|gb|EEC08686.1|	Niemann-Pick type C1 domain-containing protein	met/carb	0_1_1_1	*	*	*	*	*	*	*	*	*	*	*	*	*	*	*	*	*	*	*	*	2	2	3	0.00128777	0.1084	2	2	3	0.000977772	0.1084	1	1	1	0.00033441	0.1084	1	1	2	0.000920956	0.1084	1	1	2	0.000717049	0.1084	1
gi|215500600|gb|EEC10094.1|	alpha-2-macroglobulin	s/protinh	0_1_1_1	1	2	3	0.00609348	0.1657	*	*	*	*	*	*	*	*	*	*	4	5	9	0.00528534	0.1657	3	4	8	0.0047242	0.1657	3	4	7	0.00313859	0.1657	3	4	8	0.00368036	0.1657	2	3	6	0.00380085	0.1657	3	5	11	0.00542541	0.1657	4
gi|215500702|gb|EEC10196.1|	superoxide dismutase Cu-Zn	detox/ox	0_1_1_1	*	*	*	*	*	*	*	*	*	*	*	*	*	*	*	0	2	5	0.00345111	0.2078	0	1	3	0.00208218	0.2078	0	1	3	0.00158094	0.2078	0	1	2	0.0010814	0.2078	0	1	2	0.00148908	0.2078	0	1	2	0.00115938	0.2078	0
gi|215504034|gb|EEC13528.1|	secreted salivary gland peptide	s/	0_1_1_1	*	*	*	*	*	*	*	*	*	*	*	*	*	*	*	0	2	2	0.00177157	0.125	0	1	1	0.000890708	0.125	0	2	2	0.00135258	0.125	1	2	3	0.0020817	0.125	1	2	2	0.00191098	0.125	1	2	2	0.00148788	0.125	4
gi|215504318|gb|EEC13812.1|	secreted protein	s/	0_1_1_1	*	*	*	*	*	1	1	3	0.00549206	0.0921	*	*	*	*	*	2	2	3	0.00209791	0.0921	3	3	5	0.00351595	0.0921	5	5	6	0.00320349	0.0921	2	2	4	0.00219127	0.0921	2	2	4	0.00301734	0.0921	3	3	6	0.00352392	0.0921	7
gi|215504684|gb|EEC14178.1|	ubiquitin/40S ribosomal protein S27A fusion	prot	0_1_1_1	*	*	*	*	*	*	*	*	*	*	*	*	*	*	*	0	2	6	0.00104723	0.0411	0	2	5	0.000877545	0.0411	0	2	4	0.000533038	0.0411	0	3	6	0.000820376	0.0411	0	2	5	0.000941371	0.0411	0	2	5	0.000732944	0.0411	0
gi|215504719|gb|EEC14213.1|	secreted salivary gland peptide	s/	0_1_1_1	*	*	*	*	*	1	1	3	0.00575719	0.0966	*	*	*	*	*	2	2	12	0.00879675	0.0966	1	2	11	0.00810852	0.0966	3	5	13	0.00727597	0.0966	1	4	13	0.00746542	0.0966	1	2	12	0.00948902	0.0966	1	4	16	0.00985077	0.0966	1
gi|215504970|gb|EEC14464.1|	glycine proline-rich secreted protein	extmat	0_1_1_1	*	*	*	*	*	*	*	*	*	*	*	*	*	*	*	2	2	3	0.00277289	0.2087	3	3	4	0.00371774	0.2087	3	3	5	0.00352848	0.2087	3	3	4	0.00289628	0.2087	2	2	3	0.0029911	0.2087	3	3	4	0.00310514	0.2087	4
gi|215504978|gb|EEC14472.1|	glycine-rich protein	extmat	0_1_1_1	*	*	*	*	*	*	*	*	*	*	*	*	*	*	*	2	5	11	0.0115766	0.2772	2	5	12	0.0126992	0.2772	1	4	10	0.00803516	0.2772	2	3	7	0.00577106	0.2772	2	3	7	0.00794666	0.2772	2	3	6	0.00530332	0.2772	3
gi|215506090|gb|EEC15584.1|	regulatory subunit of protein phosphatase 1 ppz1p and subunit of ppcdc	st	0_1_1_1	*	*	*	*	*	*	*	*	*	*	2	2	6	0.015549	0.2842	0	1	2	0.00223777	0.2842	3	3	5	0.00562553	0.2842	4	4	7	0.00597985	0.2842	2	2	5	0.00438253	0.2842	2	2	2	0.00241387	0.2842	2	2	6	0.00563827	0.2842	2
gi|215506183|gb|EEC15677.1|	TIL	s/protinh	0_1_1_1	*	*	*	*	*	*	*	*	*	*	*	*	*	*	*	3	3	5	0.00492102	0.3056	3	3	6	0.00593806	0.3056	4	4	6	0.00450862	0.3056	2	2	2	0.001542	0.3056	1	1	1	0.00106166	0.3056	*	*	*	*	*	*
gi|215508700|gb|EEC18154.1|	superoxide dismutase Cu-Zn	detox/ox	0_1_1_1	*	*	*	*	*	*	*	*	*	*	*	*	*	*	*	3	3	19	0.0130296	0.2516	2	2	14	0.00965413	0.2516	2	3	13	0.00680655	0.2516	3	4	18	0.00966985	0.2516	1	2	13	0.00961656	0.2516	1	2	14	0.00806333	0.2516	1
gi|215508748|gb|EEC18202.1|	secreted salivary gland peptide	s/	0_1_1_1	*	*	*	*	*	1	1	2	0.00256465	0.0553	*	*	*	*	*	3	3	5	0.00244917	0.0553	3	3	5	0.00246279	0.0553	3	3	6	0.00224392	0.0553	5	5	8	0.00306979	0.0553	3	3	6	0.0031703	0.0553	3	3	7	0.00287976	0.0553	4
gi|215509229|gb|EEC18682.1|	hemelipoprotein	storage/	0_1_1_1	*	*	*	*	*	*	*	*	*	*	0	6	22	0.00357035	0.0363	0	8	28	0.00196192	0.0363	0	8	32	0.00225466	0.0363	0	7	25	0.00133743	0.0363	0	6	25	0.00137225	0.0363	0	6	26	0.00196515	0.0363	0	5	26	0.00153005	0.0363	3
gi|215510102|gb|EEC19555.1|	serpin	s/protinh	0_1_1_1	*	*	*	*	*	*	*	*	*	*	*	*	*	*	*	2	2	2	0.000540937	0.0814	3	3	4	0.00108789	0.0814	1	4	6	0.00123901	0.0814	1	4	6	0.00127127	0.0814	3	3	5	0.00145877	0.0814	3	3	6	0.00136294	0.0814	0
gi|215510105|gb|EEC19558.1|	serpin	s/protinh	0_1_1_1	*	*	*	*	*	*	*	*	*	*	0	2	5	0.00313221	0.0687	0	3	4	0.00108187	0.0687	0	5	9	0.00244775	0.0687	0	5	10	0.00206501	0.0687	1	6	13	0.00275442	0.0687	0	4	9	0.00262578	0.0687	1	5	13	0.00295304	0.0687	0
gi|215510547|gb|EEC20000.1|	alpha-2-macroglobulin	s/protinh	0_1_1_1	*	*	*	*	*	*	*	*	*	*	*	*	*	*	*	*	*	*	*	*	1	16	25	0.002447	0.1795	1	16	26	0.00193226	0.1795	1	21	35	0.00266885	0.1795	*	*	*	*	*	1	16	30	0.00245254	0.1795	1
gi|215511104|gb|EEC20557.1|	secreted salivary gland peptide	s/	0_1_1_1	*	*	*	*	*	1	1	3	0.00217962	0.0261	*	*	*	*	*	2	2	4	0.00111012	0.0261	3	3	6	0.00167444	0.0261	3	3	5	0.00105947	0.0261	3	3	4	0.000869641	0.0261	3	3	4	0.00119748	0.0261	1	1	1	0.000233088	0.0261	3
gi|22164280|gb|AAM93645.1|AF483723	alpha-2-macroglobulin	s/protinh	0_1_1_1	*	*	*	*	*	*	*	*	*	*	*	*	*	*	*	*	*	*	*	*	1	9	14	0.0038369	0.3103	1	7	11	0.00228899	0.3103	1	9	16	0.00341613	0.3103	1	6	10	0.00293997	0.3103	1	8	14	0.00320466	0.3103	1
gi|346469987|gb|AEO34838.1|	histone H4	nr	0_1_1_1	*	*	*	*	*	0	2	2	0.00403282	0.1594	*	*	*	*	*	0	2	2	0.00154049	0.1594	*	*	*	*	*	0	2	3	0.00176424	0.1594	0	2	3	0.00181018	0.1594	*	*	*	*	*	0	2	3	0.00194071	0.1594	0
gi|442754503|gb|JAA69411.1|	cathepsin L-like cysteine protease	s/protease	0_1_1_1	*	*	*	*	*	*	*	*	*	*	*	*	*	*	*	*	*	*	*	*	0	2	2	0.000638119	0.0985	0	1	1	0.000242254	0.0985	0	3	5	0.00124281	0.0985	0	2	2	0.000684531	0.0985	0	3	4	0.00106594	0.0985	0
gi|442756907|gb|JAA70612.1|	calmodulin	st	0_1_1_1	*	*	*	*	*	*	*	*	*	*	*	*	*	*	*	2	2	4	0.00285353	0.2215	3	3	6	0.00430409	0.2215	2	2	6	0.00326799	0.2215	0	1	1	0.000558847	0.2215	*	*	*	*	*	2	2	2	0.00119829	0.2215	0
gi|442757873|gb|JAA71095.1|	8.9 kda protein	s/8.9	0_1_1_1	*	*	*	*	*	*	*	*	*	*	*	*	*	*	*	0	1	2	0.00204412	0.125	0	1	2	0.00205548	0.125	0	1	4	0.00312135	0.125	0	1	6	0.00480393	0.125	0	1	1	0.00110249	0.125	0	1	4	0.00343356	0.125	0
gi|442757993|gb|JAA71155.1|	serpin	s/protinh	0_1_1_1	*	*	*	*	*	*	*	*	*	*	*	*	*	*	*	0	5	9	0.00243422	0.1501	0	6	10	0.00271972	0.1501	0	6	13	0.00268452	0.1501	0	7	17	0.00360193	0.1501	0	6	14	0.00408455	0.1501	0	6	15	0.00340735	0.1501	1
gi|556052380|gb|JAB69235.1|	chorion peroxidase	detox/ox	0_1_1_1	*	*	*	*	*	0	3	5	0.00171134	0.0455	*	*	*	*	*	0	4	6	0.000784458	0.0455	0	4	7	0.000920289	0.0455	0	4	6	0.00059893	0.0455	0	6	9	0.000921787	0.0455	0	6	8	0.00112826	0.0455	0	5	8	0.000878451	0.0455	0
gi|556054742|gb|JAB70416.1|	catalytically inactive chitinase-like	met/carb	0_1_1_1	*	*	*	*	*	0	1	3	0.0019876	0.0333	*	*	*	*	*	1	4	7	0.00177157	0.0333	3	6	8	0.0020359	0.0333	3	7	11	0.00212549	0.0333	4	6	9	0.00178432	0.0333	2	3	7	0.00191098	0.0333	2	5	8	0.00170043	0.0333	3
gi|556055380|gb|JAB70735.1|	hemocyte 8.9 kda family member	s/8.9	0_1_1_1	*	*	*	*	*	*	*	*	*	*	*	*	*	*	*	0	1	4	0.00345672	0.1057	0	1	4	0.00347594	0.1057	0	1	4	0.00263919	0.1057	0	1	5	0.00338488	0.1057	0	1	6	0.00559312	0.1057	0	1	6	0.00435476	0.1057	0
gi|556057992|gb|JAB72041.1|	secreted salivary gland peptide	s/	0_1_1_1	*	*	*	*	*	*	*	*	*	*	*	*	*	*	*	0	2	2	0.001027	0.1159	0	1	1	0.000516353	0.1159	0	2	2	0.000784107	0.1159	0	2	3	0.00120678	0.1159	0	3	5	0.00276954	0.1159	0	2	3	0.00129381	0.1159	0
gi|556058412|gb|JAB72251.1|	glycine-rich cell wall structural protein	extmat	0_1_1_1	*	*	*	*	*	*	*	*	*	*	*	*	*	*	*	1	5	10	0.00681372	0.1795	2	5	12	0.00822192	0.1795	1	4	9	0.00468202	0.1795	0	2	4	0.00213508	0.1795	3	4	8	0.00587995	0.1795	0	2	4	0.00228904	0.1795	1
gi|556059026|gb|JAB72558.1|	hypothetical protein	s/	0_1_1_1	*	*	*	*	*	*	*	*	*	*	*	*	*	*	*	2	2	5	0.00374275	0.1972	4	4	6	0.00451627	0.1972	5	5	8	0.00457212	0.1972	4	4	9	0.00527756	0.1972	4	4	8	0.00645966	0.1972	3	3	8	0.00502944	0.1972	4
gi|556059268|gb|JAB72679.1|	scp gapr-1 like scp-like extracellular protein	s/antigen5	0_1_1_1	*	*	*	*	*	*	*	*	*	*	*	*	*	*	*	1	1	3	0.00162695	0.0612	1	2	11	0.00599865	0.0612	1	2	13	0.00538273	0.0612	2	3	11	0.00467321	0.0612	2	3	9	0.00526496	0.0612	1	2	12	0.00546567	0.0612	1
gi|556066882|gb|JAB76467.1|	secreted protein	s/	0_1_1_1	0	1	1	0.00278515	0.1288	*	*	*	*	*	*	*	*	*	*	0	1	3	0.00241577	0.1288	0	1	2	0.00161947	0.1288	0	1	2	0.00122962	0.1288	0	1	2	0.00126164	0.1288	0	1	1	0.000868629	0.1288	0	1	1	0.000676308	0.1288	0
gi|556067612|gb|JAB76832.1|	14-3-3 protein zeta multifunctional 14-3-3 family chaperone	pm	0_1_1_1	*	*	*	*	*	*	*	*	*	*	*	*	*	*	*	0	4	7	0.00303697	0.1633	0	5	7	0.00305386	0.1633	0	4	7	0.00231872	0.1633	0	1	1	0.00033987	0.1633	0	2	2	0.000935992	0.1633	*	*	*	*	*	0
gi|556070525|gb|JAB78279.1|	lipocalin	s/lipocal	0_1_1_1	*	*	*	*	*	*	*	*	*	*	*	*	*	*	*	0	1	2	0.00111303	0.0733	0	1	2	0.00111921	0.0733	0	1	4	0.00169958	0.0733	1	2	5	0.00217979	0.0733	0	1	4	0.00240124	0.0733	0	1	3	0.00140219	0.0733	0
gi|556085842|gb|JAB83342.1|	tropomyosin	cs	0_1_1_1	*	*	*	*	*	*	*	*	*	*	*	*	*	*	*	0	4	7	0.00261992	0.169	0	4	7	0.00263449	0.169	0	4	6	0.00171454	0.169	0	3	3	0.000879593	0.169	0	2	2	0.000807458	0.169	0	2	2	0.000628681	0.169	12
gi|67083148|gb|AAY66510.1|	secreted salivary protein	s/	0_1_1_1	*	*	*	*	*	*	*	*	*	*	*	*	*	*	*	0	1	2	0.00191521	0.1351	0	1	2	0.00192586	0.1351	0	1	1	0.000731127	0.1351	0	1	3	0.00225049	0.1351	0	1	2	0.00206593	0.1351	0	1	3	0.00241277	0.1351	0
gi|67083291|gb|AAY66581.1|	secreted salivary gland peptide	s/	0_1_1_1	*	*	*	*	*	*	*	*	*	*	*	*	*	*	*	*	*	*	*	*	1	1	1	0.000490298	0.055	2	2	2	0.000744542	0.055	3	3	3	0.00114589	0.055	*	*	*	*	*	3	3	3	0.00122852	0.055	*
gi|215490989|gb|EEC00630.1|	secreted protein	s/	1_0_0_0	0	1	5	0.0112085	0.0976	0	2	8	0.0135739	0.0976	0	1	5	0.00750585	0.0976	*	*	*	*	*	*	*	*	*	*	*	*	*	*	*	*	*	*	*	*	*	*	*	*	*	1	2	6	0.00326607	0.0976	*
gi|556066794|gb|JAB76423.1|	glycine rich family	extmat	1_0_0_0	0	1	1	0.00118212	0.0418	0	1	1	0.000894741	0.0418	*	*	*	*	*	*	*	*	*	*	*	*	*	*	*	*	*	*	*	*	*	*	*	*	*	*	*	*	*	*	*	*	*	*	*	*
gi|442761887|gb|JAA73102.1|	glycine-rich protein	extmat	1_0_0_1	1	5	14	0.0205058	0.2151	*	*	*	*	*	0	4	19	0.018636	0.2151	*	*	*	*	*	*	*	*	*	*	2	6	15	0.0048499	0.2151	*	*	*	*	*	*	*	*	*	*	*	*	*	*	*	0
gi|215501519|gb|EEC11013.1|	microplusin	imm	1_0_1_0	0	2	5	0.0161246	0.1491	0	2	7	0.0170864	0.1491	0	2	6	0.0129575	0.1491	*	*	*	*	*	*	*	*	*	*	0	2	4	0.00284755	0.1491	0	2	7	0.00511296	0.1491	*	*	*	*	*	0	2	4	0.00313237	0.1491	*
gi|346468227|gb|AEO33958.1|	glyceraldehyde-3-phosphate dehydrogenase	met/energy	1_0_1_0	0	2	3	0.00331207	0.0691	0	1	2	0.00167126	0.0691	*	*	*	*	*	*	*	*	*	*	*	*	*	*	*	*	*	*	*	*	1	2	3	0.000750163	0.0691	0	1	1	0.000344321	0.0691	*	*	*	*	*	*
gi|442754717|gb|JAA69518.1|	inosine-uridine preferring nucleoside hydrolase	met/nuc	1_0_1_0	0	2	5	0.00583555	0.0571	0	2	6	0.00530027	0.0571	0	3	11	0.00859718	0.0571	*	*	*	*	*	*	*	*	*	*	*	*	*	*	*	0	2	2	0.000528687	0.0571	*	*	*	*	*	0	2	2	0.00056681	0.0571	*
gi|215508133|gb|EEC17587.1|	secreted salivary gland peptide	s/	1_0_1_1	1	1	2	0.0015578	0.0297	3	3	4	0.00235817	0.0297	1	1	1	0.000521593	0.0297	3	3	3	0.000675598	0.0297	*	*	*	*	*	*	*	*	*	*	4	4	8	0.00141132	0.0297	4	4	5	0.00121461	0.0297	4	4	6	0.00113482	0.0297	3
gi|556055136|gb|JAB70613.1|	alpha-2-macroglobulin	s/protinh	1_0_1_1	0	2	4	0.00119267	0.0235	*	*	*	*	*	1	5	10	0.00199669	0.0235	*	*	*	*	*	*	*	*	*	*	*	*	*	*	*	1	10	20	0.00135066	0.0235	9	12	21	0.00195283	0.0235	1	13	24	0.00173767	0.0235	1
gi|215493829|gb|EEC03470.1|	cuticular protein	extmat	1_1_0_1	1	1	2	0.00597788	0.1382	1	1	1	0.00226231	0.1382	1	2	5	0.0100078	0.1382	1	1	3	0.00259254	0.1382	1	1	1	0.000868984	0.1382	1	1	3	0.00197939	0.1382	2	2	3	0.00203093	0.1382	*	*	*	*	*	*	*	*	*	*	*
gi|215494285|gb|EEC03926.1|	secreted salivary gland peptide	s/	1_1_0_1	0	1	4	0.0128996	0.0789	0	1	3	0.00732275	0.0789	0	1	5	0.0107979	0.0789	2	2	8	0.00745923	0.0789	2	2	4	0.00375035	0.0789	2	2	5	0.00355943	0.0789	*	*	*	*	*	*	*	*	*	*	0	1	3	0.00234928	0.0789	4
gi|556058790|gb|JAB72440.1|	secreted salivary gland peptide	s/	1_1_1_0	*	*	*	*	*	0	1	1	0.00121513	0.048	2	2	3	0.00322522	0.048	*	*	*	*	*	2	2	4	0.00186699	0.048	5	5	9	0.0031895	0.048	3	3	7	0.00254531	0.048	3	3	6	0.00300417	0.048	3	3	7	0.00272886	0.048	*
gi|164472819|dbj|BAF98180.1|	actin	cs	1_1_1_1	*	*	*	*	*	0	3	6	0.00444039	0.0559	0	2	3	0.0019643	0.0559	0	5	12	0.00339236	0.0559	0	7	11	0.00312695	0.0559	0	6	14	0.00302173	0.0559	0	6	15	0.00332187	0.0559	0	5	14	0.00426922	0.0559	0	4	12	0.00284913	0.0559	0
gi|212549820|gb|ACJ26770.1|	alpha-2-macroglobulin	s/protinh	1_1_1_1	7	7	11	0.00272143	0.0444	11	11	19	0.00355789	0.0444	8	8	26	0.00430753	0.0444	19	19	29	0.00207438	0.0444	2	22	34	0.00244555	0.0444	4	23	37	0.00202068	0.0444	3	28	49	0.00274572	0.0444	16	21	35	0.00270058	0.0444	3	25	45	0.00270341	0.0444	5
gi|215491416|gb|EEC01057.1|	secreted protein	s/	1_1_1_1	3	3	10	0.0266406	0.2246	3	3	10	0.0201641	0.2246	4	4	11	0.019624	0.2246	4	4	12	0.00924296	0.2246	3	3	10	0.00774529	0.2246	4	4	10	0.0058808	0.2246	3	3	7	0.00422375	0.2246	2	2	6	0.00498517	0.2246	3	3	7	0.00452832	0.2246	2
gi|215492936|gb|EEC02577.1|	mucin	s/	1_1_1_1	8	8	31	0.0270709	0.1924	9	9	27	0.0178459	0.1924	8	8	28	0.0163738	0.1924	*	*	*	*	*	2	2	4	0.00101553	0.1924	3	3	6	0.0011566	0.1924	3	3	9	0.00178008	0.1924	4	4	9	0.00245114	0.1924	2	2	6	0.00127229	0.1924	2
gi|215493216|gb|EEC02857.1|	serine protease	s/protease	1_1_1_1	2	2	5	0.0062952	0.0479	2	2	5	0.0047648	0.0479	2	2	9	0.00758811	0.0479	12	13	38	0.0138328	0.0479	13	13	31	0.0113474	0.0479	13	13	30	0.00833785	0.0479	6	6	17	0.0048478	0.0479	6	6	11	0.00431935	0.0479	6	6	14	0.00428019	0.0479	3
gi|215493981|gb|EEC03622.1|	lipocalin	s/lipocal	1_1_1_1	1	1	4	0.00808	0.0604	5	5	16	0.0244628	0.0604	3	3	11	0.0148797	0.0604	7	7	27	0.0157689	0.0604	7	7	29	0.0170311	0.0604	8	8	23	0.0102559	0.0604	6	6	26	0.0118954	0.0604	4	4	28	0.0176398	0.0604	4	4	22	0.0107912	0.0604	10
gi|215494284|gb|EEC03925.1|	secreted salivary gland peptide	s/	1_1_1_1	0	1	3	0.00660431	0.1078	0	1	9	0.0149963	0.1078	0	1	8	0.0117936	0.1078	5	5	16	0.0101839	0.1078	5	5	12	0.00768036	0.1078	7	7	17	0.00826129	0.1078	2	2	9	0.0044875	0.1078	2	3	14	0.00961213	0.1078	3	3	12	0.0064148	0.1078	3
gi|215494790|gb|EEC04431.1|	lysosomal acid phosphatase	detox/ox	1_1_1_1	4	4	9	0.00887067	0.1019	5	5	55	0.0410309	0.1019	7	7	32	0.021121	0.1019	9	9	26	0.00740924	0.1019	9	9	33	0.00945631	0.1019	16	16	50	0.0108787	0.1019	14	14	51	0.0113852	0.1019	11	11	34	0.0104515	0.1019	13	13	46	0.0110095	0.1019	19
gi|215495530|gb|EEC05171.1|	secreted salivary gland peptide	s/	1_1_1_1	3	3	7	0.0114377	0.1867	3	3	7	0.00865711	0.1867	5	5	9	0.00984768	0.1867	2	2	3	0.00141725	0.1867	3	3	3	0.00142513	0.1867	2	2	4	0.00144276	0.1867	2	2	5	0.0018504	0.1867	5	5	12	0.00611515	0.1867	4	4	9	0.00357091	0.1867	7
gi|215495633|gb|EEC05274.1|	conserved secreted protein	s/	1_1_1_1	0	2	11	0.0351656	0.1217	0	2	14	0.0338757	0.1217	0	4	17	0.0363936	0.1217	0	4	22	0.0203345	0.1217	0	5	21	0.0195181	0.1217	0	5	21	0.0148196	0.1217	0	7	31	0.0224462	0.1217	0	5	21	0.0209377	0.1217	0	6	27	0.0209597	0.1217	0
gi|215496065|gb|EEC05706.1|	m20 domain-containing peptidase - probable fragment	s/protease	1_1_1_1	1	1	3	0.00295689	0.0402	4	4	10	0.00746017	0.0402	5	5	17	0.0112205	0.0402	3	3	8	0.00227977	0.0402	4	4	11	0.0031521	0.0402	6	6	12	0.00261089	0.0402	7	8	22	0.00491126	0.0402	3	4	11	0.00338137	0.0402	6	7	21	0.00502607	0.0402	7
gi|215496234|gb|EEC05874.1|	hemelipoprotein	storage/	1_1_1_1	*	*	*	*	*	1	4	6	0.00211876	0.0571	1	3	3	0.000937279	0.0571	1	3	4	0.000539564	0.0571	1	2	3	0.000406923	0.0571	1	2	2	0.000205977	0.0571	*	*	*	*	*	2	3	3	0.000436519	0.0571	1	3	5	0.000566451	0.0571	4
gi|215496237|gb|EEC05877.1|	apolipophorin	storage/	1_1_1_1	*	*	*	*	*	4	4	6	0.00289859	0.0399	3	3	5	0.00213708	0.0399	4	4	4	0.000738153	0.0399	0	3	4	0.000742257	0.0399	4	4	5	0.000704471	0.0399	5	5	9	0.00130106	0.0399	1	6	7	0.00139343	0.0399	5	5	8	0.0012399	0.0399	0
gi|215497768|gb|EEC07262.1|	secreted cystatin	s/protinh cystatin	1_1_1_1	2	2	27	0.0746337	0.1729	1	2	35	0.0732275	0.1729	2	3	27	0.0499788	0.1729	7	8	46	0.0367634	0.1729	6	7	43	0.0345568	0.1729	5	11	43	0.0262381	0.1729	6	7	50	0.0313038	0.1729	4	5	46	0.0396565	0.1729	6	8	46	0.0308762	0.1729	6
gi|215497770|gb|EEC07264.1|	secreted cystatin	s/protinh cystatin	1_1_1_1	*	*	*	*	*	0	3	4	0.00836885	0.2406	0	3	12	0.0222128	0.2406	3	4	13	0.0103896	0.2406	3	4	14	0.0112511	0.2406	5	9	17	0.0103732	0.2406	4	6	26	0.016278	0.2406	4	6	22	0.0189662	0.2406	4	7	24	0.0161093	0.2406	3
gi|215497851|gb|EEC07345.1|	secreted salivary gland peptide	s/	1_1_1_1	4	4	64	0.123837	0.1632	3	3	68	0.0995894	0.1632	3	3	23	0.0298022	0.1632	2	2	14	0.0078322	0.1632	2	2	10	0.00562553	0.1632	5	5	27	0.0115326	0.1632	3	3	31	0.0135859	0.1632	3	3	34	0.0205179	0.1632	3	3	36	0.0169148	0.1632	3
gi|215498864|gb|EEC08358.1|	peroxinectin	detox/ox	1_1_1_1	4	4	12	0.00750286	0.0901	5	5	13	0.0061521	0.0901	6	6	21	0.00879257	0.0901	25	25	152	0.0274774	0.0901	29	29	137	0.0249035	0.0901	33	33	137	0.0189086	0.0901	23	23	104	0.0147277	0.0901	21	21	84	0.0163799	0.0901	22	22	98	0.0148788	0.0901	9
gi|215499934|gb|EEC09428.1|	secreted salivary gland peptide	s/	1_1_1_1	0	1	18	0.06552	0.1287	0	1	14	0.0385713	0.1287	0	1	18	0.0438758	0.1287	4	4	16	0.0168387	0.1287	5	5	19	0.0201071	0.1287	7	7	29	0.023302	0.1287	6	6	29	0.0239087	0.1287	4	4	15	0.0170286	0.1287	7	7	27	0.023865	0.1287	*
gi|215500090|gb|EEC09584.1|	hypothetical protein	uc	1_1_1_1	0	1	3	0.00308078	0.0307	0	2	4	0.0031091	0.0307	0	1	4	0.00275075	0.0307	2	2	2	0.000593822	0.0307	2	2	3	0.000895684	0.0307	3	3	3	0.00068007	0.0307	4	4	6	0.00139556	0.0307	3	3	6	0.00192166	0.0307	4	4	6	0.00149619	0.0307	7
gi|215500162|gb|EEC09656.1|	serpin	s/protinh	1_1_1_1	4	4	9	0.0155341	0.2019	3	3	7	0.00914484	0.2019	0	2	5	0.00577915	0.2019	2	7	16	0.00798453	0.2019	2	7	12	0.00602169	0.2019	2	7	14	0.00533414	0.2019	2	9	20	0.0078186	0.2019	2	8	18	0.00968949	0.2019	2	8	19	0.00796329	0.2019	3
gi|215500258|gb|EEC09752.1|	tick defensin	imm	1_1_1_1	2	2	6	0.0272326	0.2593	*	*	*	*	*	3	3	16	0.0486305	0.2593	2	2	9	0.0118105	0.2593	4	4	11	0.0145152	0.2593	4	4	12	0.012023	0.2593	3	3	7	0.00719601	0.2593	4	4	7	0.0099088	0.2593	3	3	8	0.00881705	0.2593	2
gi|215500602|gb|EEC10096.1|	alpha-2-macroglobulin	s/protinh	1_1_1_1	*	*	*	*	*	3	5	7	0.00471635	0.1404	2	4	6	0.00357664	0.1404	3	8	12	0.00308845	0.1404	3	7	11	0.00284682	0.1404	2	7	9	0.00176851	0.1404	2	5	9	0.00181456	0.1404	2	4	7	0.00194337	0.1404	3	8	14	0.00302619	0.1404	2
gi|215502069|gb|EEC11563.1|	secreted salivary gland peptide	s/	1_1_1_1	3	3	11	0.0122547	0.0727	3	3	10	0.00843225	0.0727	3	3	8	0.00596829	0.0727	4	4	9	0.00289893	0.0727	4	4	8	0.00259115	0.0727	5	5	9	0.00221332	0.0727	8	8	20	0.00504655	0.0727	7	7	17	0.00590668	0.0727	10	10	22	0.00595151	0.0727	7
gi|215503753|gb|EEC13247.1|	secreted protein	s/	1_1_1_1	2	2	10	0.0216259	0.0588	2	2	13	0.021279	0.0588	3	3	15	0.0217228	0.0588	3	3	18	0.0112547	0.0588	3	3	15	0.00943103	0.0588	3	3	25	0.0119346	0.0588	6	6	47	0.0230212	0.0588	3	3	36	0.0242807	0.0588	5	5	38	0.0199551	0.0588	1
gi|215504080|gb|EEC13574.1|	hemelipoprotein	storage/	1_1_1_1	1	5	24	0.018382	0.0896	1	4	19	0.0110146	0.0896	1	6	31	0.0158999	0.0896	2	7	20	0.00442892	0.0896	2	11	22	0.0048989	0.0896	1	9	21	0.00355053	0.0896	2	10	25	0.00433688	0.0896	3	11	27	0.00644957	0.0896	2	11	27	0.00502159	0.0896	11
gi|215504084|gb|EEC13578.1|	hemelipoprotein	storage/	1_1_1_1	5	10	27	0.00637936	0.0469	4	11	23	0.00411316	0.0469	4	14	46	0.00727817	0.0469	15	32	86	0.00587487	0.0469	18	33	98	0.00673183	0.0469	20	45	115	0.00599796	0.0469	16	31	99	0.00529791	0.0469	12	26	86	0.0063372	0.0469	16	30	94	0.00539308	0.0469	35
gi|215504085|gb|EEC13579.1|	hemelipoprotein	storage/	1_1_1_1	6	21	95	0.0262798	0.1159	9	26	97	0.0203097	0.1159	14	40	157	0.0290836	0.1159	21	64	310	0.024794	0.1159	26	73	318	0.0255752	0.1159	31	86	325	0.019846	0.1159	24	64	296	0.0185458	0.1159	17	51	256	0.0220863	0.1159	22	61	275	0.0184725	0.1159	49
gi|215504738|gb|EEC14232.1|	secreted protein	s/	1_1_1_1	*	*	*	*	*	1	1	7	0.0178702	0.1651	1	1	4	0.00903456	0.1651	2	2	20	0.0195035	0.1651	2	2	22	0.0215731	0.1651	2	2	21	0.0156354	0.1651	1	1	19	0.0145146	0.1651	1	1	19	0.0199864	0.1651	1	1	20	0.0163803	0.1651	1
gi|215504969|gb|EEC14463.1|	glycine-rich protein	extmat	1_1_1_1	1	5	14	0.0198724	0.2124	5	5	15	0.0161157	0.2124	0	4	19	0.0180604	0.2124	5	5	16	0.00656643	0.2124	5	5	16	0.00660293	0.2124	2	6	16	0.00501344	0.2124	5	5	21	0.00675147	0.2124	6	6	22	0.00973938	0.2124	5	5	19	0.00654896	0.2124	1
gi|215504976|gb|EEC14470.1|	secreted salivary gland peptide	s/	1_1_1_1	0	1	2	0.00337284	0.0688	2	2	3	0.00382933	0.0688	*	*	*	*	*	2	2	2	0.000975175	0.0688	0	1	1	0.000490298	0.0688	2	2	3	0.00111681	0.0688	3	3	9	0.00343768	0.0688	3	3	8	0.00420767	0.0688	3	3	7	0.00286655	0.0688	4
gi|215506081|gb|EEC15575.1|	AV422-like	s/	1_1_1_1	3	3	6	0.00963249	0.1528	5	5	13	0.0157967	0.1528	5	5	19	0.0204264	0.1528	11	11	54	0.025065	0.1528	11	11	44	0.0205369	0.1528	15	15	60	0.0212633	0.1528	9	9	56	0.0203625	0.1528	8	8	43	0.0215299	0.1528	11	11	53	0.0206614	0.1528	9
gi|215508460|gb|EEC17914.1|	hemelipoprotein	storage/	1_1_1_1	2	3	9	0.00297818	0.0342	5	6	12	0.00300556	0.0342	4	6	18	0.00398871	0.0342	1	4	19	0.00181781	0.0342	1	4	20	0.00192412	0.0342	4	8	23	0.00168008	0.0342	2	4	17	0.00127413	0.0342	4	6	18	0.00185766	0.0342	3	5	20	0.00160707	0.0342	11
gi|215508461|gb|EEC17915.1|	hemelipoprotein	storage/	1_1_1_1	2	10	36	0.00998871	0.0528	2	9	28	0.0058803	0.0528	2	12	61	0.0113341	0.0528	8	20	72	0.00577598	0.0528	8	20	71	0.00572742	0.0528	10	26	70	0.00428744	0.0528	18	27	81	0.00509035	0.0528	14	23	76	0.00657667	0.0528	16	27	88	0.00592905	0.0528	41
gi|215508747|gb|EEC18201.1|	secreted salivary gland peptide	s/	1_1_1_1	*	*	*	*	*	2	2	3	0.00344956	0.0992	1	1	1	0.00101732	0.0992	4	4	6	0.00263539	0.0992	4	4	5	0.00220837	0.0992	6	6	13	0.00435957	0.0992	5	5	9	0.00309675	0.0992	6	6	10	0.00473798	0.0992	5	5	8	0.00295116	0.0992	2
gi|215510103|gb|EEC19556.1|	serpin	s/protinh	1_1_1_1	2	2	8	0.0101769	0.0865	4	4	16	0.0154056	0.0865	5	5	15	0.0127781	0.0865	9	9	16	0.00588479	0.0865	9	9	16	0.00591751	0.0865	9	9	19	0.00533545	0.0865	13	14	25	0.00720313	0.0865	9	9	22	0.00872837	0.0865	11	11	20	0.00617804	0.0865	11
gi|215510674|gb|EEC20127.1|	microplusin	imm	1_1_1_1	2	2	6	0.017789	0.1855	0	1	4	0.00897627	0.1855	3	3	10	0.0198542	0.1855	14	18	142	0.121724	0.1855	14	18	110	0.0948173	0.1855	19	26	135	0.0883543	0.1855	11	13	89	0.059765	0.1855	9	11	79	0.0730489	0.1855	10	12	86	0.0619149	0.1855	17
gi|215510677|gb|EEC20130.1|	secreted protein	s/	1_1_1_1	2	2	14	0.0519895	0.1111	4	4	12	0.033729	0.1111	2	2	16	0.0397886	0.1111	2	2	18	0.0193262	0.1111	2	2	17	0.018354	0.1111	2	2	20	0.016395	0.1111	2	2	14	0.0117753	0.1111	2	2	12	0.0138981	0.1111	3	3	12	0.0108209	0.1111	5
gi|292630815|sp|B7PCF6.1|MPSIN	antimicrobial peptide microplusin	imm	1_1_1_1	0	2	8	0.0274871	0.1682	0	3	9	0.0234054	0.1682	0	3	9	0.0207077	0.1682	0	1	3	0.00298021	0.1682	0	2	6	0.00599355	0.1682	0	3	6	0.00455075	0.1682	0	3	10	0.00778207	0.1682	0	3	7	0.00750106	0.1682	0	3	8	0.00667459	0.1682	1
gi|442746229|gb|JAA65274.1|	glycine-rich cell wall structural protein	extmat	1_1_1_1	1	1	1	0.00308941	0.1092	2	2	2	0.00467671	0.1092	*	*	*	*	*	2	2	4	0.00357291	0.1092	2	2	3	0.00269458	0.1092	*	*	*	*	*	2	2	9	0.00629759	0.1092	1	1	2	0.00192704	0.1092	1	1	6	0.00450114	0.1092	2
gi|442746575|gb|JAA65447.1|	hemelipoprotein	storage/	1_1_1_1	1	3	6	0.0113703	0.1237	1	4	7	0.0100405	0.1237	2	4	11	0.0139593	0.1237	2	7	15	0.00821862	0.1237	2	6	13	0.0071624	0.1237	2	6	16	0.0066932	0.1237	2	5	18	0.00772591	0.1237	2	5	13	0.00768334	0.1237	2	5	14	0.00644235	0.1237	2
gi|442747725|gb|JAA66022.1|	TIL	s/protinhi	1_1_1_1	1	1	14	0.046369	0.1261	1	1	19	0.0476308	0.1261	1	1	17	0.0377051	0.1261	2	2	13	0.0124489	0.1261	2	2	14	0.013481	0.1261	4	4	15	0.0109669	0.1261	3	3	19	0.0142531	0.1261	2	2	17	0.0175604	0.1261	2	2	18	0.0144766	0.1261	2
gi|442750875|gb|JAA67597.1|	thyropin	s/protinh thyropin	1_1_1_1	0	1	19	0.0390232	0.067	0	1	20	0.031091	0.067	0	1	11	0.0151291	0.067	0	2	25	0.0148455	0.067	0	2	22	0.0131367	0.067	0	3	16	0.00725408	0.067	0	1	14	0.00651259	0.067	0	1	14	0.00896774	0.067	0	1	13	0.00648349	0.067	0
gi|442753619|gb|JAA68969.1|	glyceraldehyde-3-phosphate dehydrogenase	met/energy	1_1_1_1	0	2	3	0.00273	0.0569	0	1	2	0.00137755	0.0569	0	2	3	0.00182816	0.0569	0	4	7	0.00184173	0.0569	0	5	10	0.00264567	0.0569	0	6	10	0.00200879	0.0569	0	2	2	0.000412218	0.0569	0	1	1	0.000283809	0.0569	0	3	3	0.000662916	0.0569	0
gi|556051254|gb|JAB68672.1|	hemelipoprotein	storage/	1_1_1_1	5	9	26	0.00564598	0.0396	6	9	35	0.00575266	0.0396	8	13	66	0.00959756	0.0396	10	15	36	0.00226024	0.0396	11	20	44	0.00277787	0.0396	13	21	51	0.00244472	0.0396	16	24	58	0.00285266	0.0396	9	17	48	0.00325082	0.0396	15	24	53	0.00279471	0.0396	32
gi|556051892|gb|JAB68991.1|	secreted protein	s/	1_1_1_1	*	*	*	*	*	0	2	11	0.0309183	0.202	0	1	7	0.0174075	0.202	0	2	9	0.0096631	0.202	0	3	9	0.00971682	0.202	0	3	9	0.00737773	0.202	0	3	7	0.00588765	0.202	0	4	5	0.00579086	0.202	0	3	5	0.00450872	0.202	0
gi|556052042|gb|JAB69066.1|	endoribonuclease l-psp	met/nuc	1_1_1_1	0	2	6	0.013961	0.1266	5	5	8	0.0140893	0.1266	1	1	3	0.00467453	0.1266	3	3	11	0.00740022	0.1266	6	6	13	0.00879434	0.1266	4	4	7	0.00359548	0.1266	2	2	6	0.00316208	0.1266	3	3	7	0.00507983	0.1266	0	3	7	0.00395512	0.1266	1
gi|556054634|gb|JAB70362.1|	hemelipoprotein	storage/	1_1_1_1	0	13	52	0.0135584	0.0787	0	18	55	0.0108543	0.0787	0	25	99	0.0172858	0.0787	1	46	189	0.0142479	0.0787	0	50	195	0.014782	0.0787	1	61	212	0.012202	0.0787	1	46	192	0.0113386	0.0787	1	38	166	0.0134989	0.0787	1	44	183	0.0115864	0.0787	0
gi|556054820|gb|JAB70455.1|	hemelipoprotein	storage/	1_1_1_1	0	17	65	0.0155476	0.0859	0	23	68	0.012311	0.0859	0	29	129	0.0206628	0.0859	1	53	217	0.015007	0.0859	1	57	215	0.0149514	0.0859	1	68	231	0.012197	0.0859	1	51	220	0.0119187	0.0859	0	41	183	0.0136517	0.0859	1	49	205	0.0119069	0.0859	5
gi|556055134|gb|JAB70612.1|	alpha-2-macroglobulin	s/protinh	1_1_1_1	0	2	4	0.00106024	0.0209	3	5	7	0.00140436	0.0209	0	5	10	0.001775	0.0209	9	15	27	0.00206917	0.0209	7	12	18	0.00138712	0.0209	9	15	21	0.00122874	0.0209	0	10	18	0.00108062	0.0209	*	*	*	*	*	0	13	22	0.001416	0.0209	0
gi|556057122|gb|JAB71606.1|	hemelipoprotein	storage/	1_1_1_1	*	*	*	*	*	6	9	16	0.0019648	0.0318	6	8	13	0.0014124	0.0318	5	7	10	0.000469082	0.0318	5	6	7	0.000330183	0.0318	6	7	10	0.000358142	0.0318	9	12	17	0.000624695	0.0318	6	10	10	0.000505997	0.0318	6	11	15	0.000590949	0.0318	20
gi|556059974|gb|JAB73032.1|	lipocalin	s/lipocal	1_1_1_1	2	2	4	0.00913391	0.1429	2	2	4	0.0069134	0.1429	1	1	4	0.00611657	0.1429	3	3	7	0.00462148	0.1429	3	3	6	0.00398329	0.1429	4	4	7	0.00352848	0.1429	3	3	8	0.00413755	0.1429	2	2	6	0.00427301	0.1429	3	3	6	0.00332693	0.1429	1
gi|556069903|gb|JAB77968.1|	secreted protein	s/	1_1_1_1	1	1	6	0.016101	0.0657	1	1	7	0.0142179	0.0657	1	1	9	0.0161732	0.0657	4	4	25	0.0193967	0.0657	4	4	21	0.0163838	0.0657	4	4	17	0.0100703	0.0657	4	4	27	0.0164105	0.0657	4	5	30	0.0251078	0.0657	4	4	27	0.0175939	0.0657	3
gi|556070049|gb|JAB78041.1|	salivary cystatin	s/protinh cystatin	1_1_1_1	2	2	5	0.0137179	0.194	0	1	3	0.0062298	0.194	2	2	5	0.00918626	0.194	2	2	4	0.00317296	0.194	2	2	2	0.0015953	0.194	*	*	*	*	*	1	2	4	0.00248562	0.194	1	2	3	0.00256699	0.194	1	2	6	0.00399728	0.194	0
gi|67083118|gb|AAY66495.1|	microplusin	imm	1_1_1_1	2	3	5	0.0147056	0.088	*	*	*	*	*	3	3	5	0.00984768	0.088	8	12	60	0.0510212	0.088	7	11	54	0.0461743	0.088	12	19	74	0.0480438	0.088	9	11	59	0.0393026	0.088	5	7	47	0.0431118	0.088	9	11	52	0.0371374	0.088	2
gi|67083329|gb|AAY66600.1|	lipocalin	s/lipocal	1_1_1_1	2	2	7	0.0123133	0.0622	2	2	6	0.00798845	0.0622	2	2	7	0.00824566	0.0622	11	11	29	0.0147489	0.0622	10	11	39	0.019945	0.0622	12	13	41	0.0159204	0.0622	6	8	50	0.0199206	0.0622	8	9	44	0.0241387	0.0622	6	8	43	0.0183671	0.0622	14
[truncated: 14 more columns]

## Sheet: SHARED
				NON-STIMULATED															DOG-EXPOSED															HUMAN-EXPOSED															RABBIT-EXPOSED
				Run #01					Run #02					Run #03					Run #01					Run #02					Run #03					Run #01					Run #02					Run #03					Run #01
Contig	Description	Class	Presence	Unique Peptide Count	Peptide Count	Spectral Count	NSAF	Coverage	Unique Peptide Count	Peptide Count	Spectral Count	NSAF	Coverage	Unique Peptide Count	Peptide Count	Spectral Count	NSAF	Coverage	Unique Peptide Count	Peptide Count	Spectral Count	NSAF	Coverage	Unique Peptide Count	Peptide Count	Spectral Count	NSAF	Coverage	Unique Peptide Count	Peptide Count	Spectral Count	NSAF	Coverage	Unique Peptide Count	Peptide Count	Spectral Count	NSAF	Coverage	Unique Peptide Count	Peptide Count	Spectral Count	NSAF	Coverage	Unique Peptide Count	Peptide Count	Spectral Count	NSAF	Coverage	Unique Peptide Count
gi|164472819|dbj|BAF98180.1|	actin	cs	1_1_1_1	*	*	*	*	*	0	3	6	0.00444039	0.0559	0	2	3	0.0019643	0.0559	0	5	12	0.00339236	0.0559	0	7	11	0.00312695	0.0559	0	6	14	0.00302173	0.0559	0	6	15	0.00332187	0.0559	0	5	14	0.00426922	0.0559	0	4	12	0.00284913	0.0559	0
gi|215494790|gb|EEC04431.1|	lysosomal acid phosphatase	detox/ox	1_1_1_1	4	4	9	0.00887067	0.1019	5	5	55	0.0410309	0.1019	7	7	32	0.021121	0.1019	9	9	26	0.00740924	0.1019	9	9	33	0.00945631	0.1019	16	16	50	0.0108787	0.1019	14	14	51	0.0113852	0.1019	11	11	34	0.0104515	0.1019	13	13	46	0.0110095	0.1019	19
gi|215498864|gb|EEC08358.1|	peroxinectin	detox/ox	1_1_1_1	4	4	12	0.00750286	0.0901	5	5	13	0.0061521	0.0901	6	6	21	0.00879257	0.0901	25	25	152	0.0274774	0.0901	29	29	137	0.0249035	0.0901	33	33	137	0.0189086	0.0901	23	23	104	0.0147277	0.0901	21	21	84	0.0163799	0.0901	22	22	98	0.0148788	0.0901	9
gi|215504969|gb|EEC14463.1|	glycine-rich protein	extmat	1_1_1_1	1	5	14	0.0198724	0.2124	5	5	15	0.0161157	0.2124	0	4	19	0.0180604	0.2124	5	5	16	0.00656643	0.2124	5	5	16	0.00660293	0.2124	2	6	16	0.00501344	0.2124	5	5	21	0.00675147	0.2124	6	6	22	0.00973938	0.2124	5	5	19	0.00654896	0.2124	1
gi|442746229|gb|JAA65274.1|	glycine-rich cell wall structural protein	extmat	1_1_1_1	1	1	1	0.00308941	0.1092	2	2	2	0.00467671	0.1092	*	*	*	*	*	2	2	4	0.00357291	0.1092	2	2	3	0.00269458	0.1092	*	*	*	*	*	2	2	9	0.00629759	0.1092	1	1	2	0.00192704	0.1092	1	1	6	0.00450114	0.1092	2
gi|215500258|gb|EEC09752.1|	tick defensin	imm	1_1_1_1	2	2	6	0.0272326	0.2593	*	*	*	*	*	3	3	16	0.0486305	0.2593	2	2	9	0.0118105	0.2593	4	4	11	0.0145152	0.2593	4	4	12	0.012023	0.2593	3	3	7	0.00719601	0.2593	4	4	7	0.0099088	0.2593	3	3	8	0.00881705	0.2593	2
gi|215510674|gb|EEC20127.1|	microplusin	imm	1_1_1_1	2	2	6	0.017789	0.1855	0	1	4	0.00897627	0.1855	3	3	10	0.0198542	0.1855	14	18	142	0.121724	0.1855	14	18	110	0.0948173	0.1855	19	26	135	0.0883543	0.1855	11	13	89	0.059765	0.1855	9	11	79	0.0730489	0.1855	10	12	86	0.0619149	0.1855	17
gi|292630815|sp|B7PCF6.1|MPSIN	antimicrobial peptide microplusin	imm	1_1_1_1	0	2	8	0.0274871	0.1682	0	3	9	0.0234054	0.1682	0	3	9	0.0207077	0.1682	0	1	3	0.00298021	0.1682	0	2	6	0.00599355	0.1682	0	3	6	0.00455075	0.1682	0	3	10	0.00778207	0.1682	0	3	7	0.00750106	0.1682	0	3	8	0.00667459	0.1682	1
gi|67083118|gb|AAY66495.1|	microplusin	imm	1_1_1_1	2	3	5	0.0147056	0.088	*	*	*	*	*	3	3	5	0.00984768	0.088	8	12	60	0.0510212	0.088	7	11	54	0.0461743	0.088	12	19	74	0.0480438	0.088	9	11	59	0.0393026	0.088	5	7	47	0.0431118	0.088	9	11	52	0.0371374	0.088	2
gi|442753619|gb|JAA68969.1|	glyceraldehyde-3-phosphate dehydrogenase	met/energy	1_1_1_1	0	2	3	0.00273	0.0569	0	1	2	0.00137755	0.0569	0	2	3	0.00182816	0.0569	0	4	7	0.00184173	0.0569	0	5	10	0.00264567	0.0569	0	6	10	0.00200879	0.0569	0	2	2	0.000412218	0.0569	0	1	1	0.000283809	0.0569	0	3	3	0.000662916	0.0569	0
gi|556052042|gb|JAB69066.1|	endoribonuclease l-psp	met/nuc	1_1_1_1	0	2	6	0.013961	0.1266	5	5	8	0.0140893	0.1266	1	1	3	0.00467453	0.1266	3	3	11	0.00740022	0.1266	6	6	13	0.00879434	0.1266	4	4	7	0.00359548	0.1266	2	2	6	0.00316208	0.1266	3	3	7	0.00507983	0.1266	0	3	7	0.00395512	0.1266	1
gi|215491416|gb|EEC01057.1|	secreted protein	s/	1_1_1_1	3	3	10	0.0266406	0.2246	3	3	10	0.0201641	0.2246	4	4	11	0.019624	0.2246	4	4	12	0.00924296	0.2246	3	3	10	0.00774529	0.2246	4	4	10	0.0058808	0.2246	3	3	7	0.00422375	0.2246	2	2	6	0.00498517	0.2246	3	3	7	0.00452832	0.2246	2
gi|215492936|gb|EEC02577.1|	mucin	s/	1_1_1_1	8	8	31	0.0270709	0.1924	9	9	27	0.0178459	0.1924	8	8	28	0.0163738	0.1924	*	*	*	*	*	2	2	4	0.00101553	0.1924	3	3	6	0.0011566	0.1924	3	3	9	0.00178008	0.1924	4	4	9	0.00245114	0.1924	2	2	6	0.00127229	0.1924	2
gi|215494284|gb|EEC03925.1|	secreted salivary gland peptide	s/	1_1_1_1	0	1	3	0.00660431	0.1078	0	1	9	0.0149963	0.1078	0	1	8	0.0117936	0.1078	5	5	16	0.0101839	0.1078	5	5	12	0.00768036	0.1078	7	7	17	0.00826129	0.1078	2	2	9	0.0044875	0.1078	2	3	14	0.00961213	0.1078	3	3	12	0.0064148	0.1078	3
gi|215495530|gb|EEC05171.1|	secreted salivary gland peptide	s/	1_1_1_1	3	3	7	0.0114377	0.1867	3	3	7	0.00865711	0.1867	5	5	9	0.00984768	0.1867	2	2	3	0.00141725	0.1867	3	3	3	0.00142513	0.1867	2	2	4	0.00144276	0.1867	2	2	5	0.0018504	0.1867	5	5	12	0.00611515	0.1867	4	4	9	0.00357091	0.1867	7
gi|215495633|gb|EEC05274.1|	conserved secreted protein	s/	1_1_1_1	0	2	11	0.0351656	0.1217	0	2	14	0.0338757	0.1217	0	4	17	0.0363936	0.1217	0	4	22	0.0203345	0.1217	0	5	21	0.0195181	0.1217	0	5	21	0.0148196	0.1217	0	7	31	0.0224462	0.1217	0	5	21	0.0209377	0.1217	0	6	27	0.0209597	0.1217	0
gi|215497851|gb|EEC07345.1|	secreted salivary gland peptide	s/	1_1_1_1	4	4	64	0.123837	0.1632	3	3	68	0.0995894	0.1632	3	3	23	0.0298022	0.1632	2	2	14	0.0078322	0.1632	2	2	10	0.00562553	0.1632	5	5	27	0.0115326	0.1632	3	3	31	0.0135859	0.1632	3	3	34	0.0205179	0.1632	3	3	36	0.0169148	0.1632	3
gi|215499934|gb|EEC09428.1|	secreted salivary gland peptide	s/	1_1_1_1	0	1	18	0.06552	0.1287	0	1	14	0.0385713	0.1287	0	1	18	0.0438758	0.1287	4	4	16	0.0168387	0.1287	5	5	19	0.0201071	0.1287	7	7	29	0.023302	0.1287	6	6	29	0.0239087	0.1287	4	4	15	0.0170286	0.1287	7	7	27	0.023865	0.1287	*
gi|215502069|gb|EEC11563.1|	secreted salivary gland peptide	s/	1_1_1_1	3	3	11	0.0122547	0.0727	3	3	10	0.00843225	0.0727	3	3	8	0.00596829	0.0727	4	4	9	0.00289893	0.0727	4	4	8	0.00259115	0.0727	5	5	9	0.00221332	0.0727	8	8	20	0.00504655	0.0727	7	7	17	0.00590668	0.0727	10	10	22	0.00595151	0.0727	7
gi|215503753|gb|EEC13247.1|	secreted protein	s/	1_1_1_1	2	2	10	0.0216259	0.0588	2	2	13	0.021279	0.0588	3	3	15	0.0217228	0.0588	3	3	18	0.0112547	0.0588	3	3	15	0.00943103	0.0588	3	3	25	0.0119346	0.0588	6	6	47	0.0230212	0.0588	3	3	36	0.0242807	0.0588	5	5	38	0.0199551	0.0588	1
gi|215504738|gb|EEC14232.1|	secreted protein	s/	1_1_1_1	*	*	*	*	*	1	1	7	0.0178702	0.1651	1	1	4	0.00903456	0.1651	2	2	20	0.0195035	0.1651	2	2	22	0.0215731	0.1651	2	2	21	0.0156354	0.1651	1	1	19	0.0145146	0.1651	1	1	19	0.0199864	0.1651	1	1	20	0.0163803	0.1651	1
gi|215504976|gb|EEC14470.1|	secreted salivary gland peptide	s/	1_1_1_1	0	1	2	0.00337284	0.0688	2	2	3	0.00382933	0.0688	*	*	*	*	*	2	2	2	0.000975175	0.0688	0	1	1	0.000490298	0.0688	2	2	3	0.00111681	0.0688	3	3	9	0.00343768	0.0688	3	3	8	0.00420767	0.0688	3	3	7	0.00286655	0.0688	4
gi|215506081|gb|EEC15575.1|	AV422-like	s/	1_1_1_1	3	3	6	0.00963249	0.1528	5	5	13	0.0157967	0.1528	5	5	19	0.0204264	0.1528	11	11	54	0.025065	0.1528	11	11	44	0.0205369	0.1528	15	15	60	0.0212633	0.1528	9	9	56	0.0203625	0.1528	8	8	43	0.0215299	0.1528	11	11	53	0.0206614	0.1528	9
gi|215508747|gb|EEC18201.1|	secreted salivary gland peptide	s/	1_1_1_1	*	*	*	*	*	2	2	3	0.00344956	0.0992	1	1	1	0.00101732	0.0992	4	4	6	0.00263539	0.0992	4	4	5	0.00220837	0.0992	6	6	13	0.00435957	0.0992	5	5	9	0.00309675	0.0992	6	6	10	0.00473798	0.0992	5	5	8	0.00295116	0.0992	2
gi|215510677|gb|EEC20130.1|	secreted protein	s/	1_1_1_1	2	2	14	0.0519895	0.1111	4	4	12	0.033729	0.1111	2	2	16	0.0397886	0.1111	2	2	18	0.0193262	0.1111	2	2	17	0.018354	0.1111	2	2	20	0.016395	0.1111	2	2	14	0.0117753	0.1111	2	2	12	0.0138981	0.1111	3	3	12	0.0108209	0.1111	5
gi|556051892|gb|JAB68991.1|	secreted protein	s/	1_1_1_1	*	*	*	*	*	0	2	11	0.0309183	0.202	0	1	7	0.0174075	0.202	0	2	9	0.0096631	0.202	0	3	9	0.00971682	0.202	0	3	9	0.00737773	0.202	0	3	7	0.00588765	0.202	0	4	5	0.00579086	0.202	0	3	5	0.00450872	0.202	0
gi|556069903|gb|JAB77968.1|	secreted protein	s/	1_1_1_1	1	1	6	0.016101	0.0657	1	1	7	0.0142179	0.0657	1	1	9	0.0161732	0.0657	4	4	25	0.0193967	0.0657	4	4	21	0.0163838	0.0657	4	4	17	0.0100703	0.0657	4	4	27	0.0164105	0.0657	4	5	30	0.0251078	0.0657	4	4	27	0.0175939	0.0657	3
gi|215493981|gb|EEC03622.1|	lipocalin	s/lipocal	1_1_1_1	1	1	4	0.00808	0.0604	5	5	16	0.0244628	0.0604	3	3	11	0.0148797	0.0604	7	7	27	0.0157689	0.0604	7	7	29	0.0170311	0.0604	8	8	23	0.0102559	0.0604	6	6	26	0.0118954	0.0604	4	4	28	0.0176398	0.0604	4	4	22	0.0107912	0.0604	10
gi|556059974|gb|JAB73032.1|	lipocalin	s/lipocal	1_1_1_1	2	2	4	0.00913391	0.1429	2	2	4	0.0069134	0.1429	1	1	4	0.00611657	0.1429	3	3	7	0.00462148	0.1429	3	3	6	0.00398329	0.1429	4	4	7	0.00352848	0.1429	3	3	8	0.00413755	0.1429	2	2	6	0.00427301	0.1429	3	3	6	0.00332693	0.1429	1
gi|67083329|gb|AAY66600.1|	lipocalin	s/lipocal	1_1_1_1	2	2	7	0.0123133	0.0622	2	2	6	0.00798845	0.0622	2	2	7	0.00824566	0.0622	11	11	29	0.0147489	0.0622	10	11	39	0.019945	0.0622	12	13	41	0.0159204	0.0622	6	8	50	0.0199206	0.0622	8	9	44	0.0241387	0.0622	6	8	43	0.0183671	0.0622	14
gi|215493216|gb|EEC02857.1|	serine protease	s/protease	1_1_1_1	2	2	5	0.0062952	0.0479	2	2	5	0.0047648	0.0479	2	2	9	0.00758811	0.0479	12	13	38	0.0138328	0.0479	13	13	31	0.0113474	0.0479	13	13	30	0.00833785	0.0479	6	6	17	0.0048478	0.0479	6	6	11	0.00431935	0.0479	6	6	14	0.00428019	0.0479	3
gi|215496065|gb|EEC05706.1|	m20 domain-containing peptidase - probable fragment	s/protease	1_1_1_1	1	1	3	0.00295689	0.0402	4	4	10	0.00746017	0.0402	5	5	17	0.0112205	0.0402	3	3	8	0.00227977	0.0402	4	4	11	0.0031521	0.0402	6	6	12	0.00261089	0.0402	7	8	22	0.00491126	0.0402	3	4	11	0.00338137	0.0402	6	7	21	0.00502607	0.0402	7
gi|212549820|gb|ACJ26770.1|	alpha-2-macroglobulin	s/protinh	1_1_1_1	7	7	11	0.00272143	0.0444	11	11	19	0.00355789	0.0444	8	8	26	0.00430753	0.0444	19	19	29	0.00207438	0.0444	2	22	34	0.00244555	0.0444	4	23	37	0.00202068	0.0444	3	28	49	0.00274572	0.0444	16	21	35	0.00270058	0.0444	3	25	45	0.00270341	0.0444	5
gi|215500602|gb|EEC10096.1|	alpha-2-macroglobulin	s/protinh	1_1_1_1	*	*	*	*	*	3	5	7	0.00471635	0.1404	2	4	6	0.00357664	0.1404	3	8	12	0.00308845	0.1404	3	7	11	0.00284682	0.1404	2	7	9	0.00176851	0.1404	2	5	9	0.00181456	0.1404	2	4	7	0.00194337	0.1404	3	8	14	0.00302619	0.1404	2
gi|556055134|gb|JAB70612.1|	alpha-2-macroglobulin	s/protinh	1_1_1_1	0	2	4	0.00106024	0.0209	3	5	7	0.00140436	0.0209	0	5	10	0.001775	0.0209	9	15	27	0.00206917	0.0209	7	12	18	0.00138712	0.0209	9	15	21	0.00122874	0.0209	0	10	18	0.00108062	0.0209	*	*	*	*	*	0	13	22	0.001416	0.0209	0
gi|556070049|gb|JAB78041.1|	salivary cystatin	s/protinh cystatin	1_1_1_1	2	2	5	0.0137179	0.194	0	1	3	0.0062298	0.194	2	2	5	0.00918626	0.194	2	2	4	0.00317296	0.194	2	2	2	0.0015953	0.194	*	*	*	*	*	1	2	4	0.00248562	0.194	1	2	3	0.00256699	0.194	1	2	6	0.00399728	0.194	0
gi|215497768|gb|EEC07262.1|	secreted cystatin	s/protinh cystatin	1_1_1_1	2	2	27	0.0746337	0.1729	1	2	35	0.0732275	0.1729	2	3	27	0.0499788	0.1729	7	8	46	0.0367634	0.1729	6	7	43	0.0345568	0.1729	5	11	43	0.0262381	0.1729	6	7	50	0.0313038	0.1729	4	5	46	0.0396565	0.1729	6	8	46	0.0308762	0.1729	6
gi|215497770|gb|EEC07264.1|	secreted cystatin	s/protinh cystatin	1_1_1_1	*	*	*	*	*	0	3	4	0.00836885	0.2406	0	3	12	0.0222128	0.2406	3	4	13	0.0103896	0.2406	3	4	14	0.0112511	0.2406	5	9	17	0.0103732	0.2406	4	6	26	0.016278	0.2406	4	6	22	0.0189662	0.2406	4	7	24	0.0161093	0.2406	3
gi|215500162|gb|EEC09656.1|	serpin	s/protinh	1_1_1_1	4	4	9	0.0155341	0.2019	3	3	7	0.00914484	0.2019	0	2	5	0.00577915	0.2019	2	7	16	0.00798453	0.2019	2	7	12	0.00602169	0.2019	2	7	14	0.00533414	0.2019	2	9	20	0.0078186	0.2019	2	8	18	0.00968949	0.2019	2	8	19	0.00796329	0.2019	3
gi|215510103|gb|EEC19556.1|	serpin	s/protinh	1_1_1_1	2	2	8	0.0101769	0.0865	4	4	16	0.0154056	0.0865	5	5	15	0.0127781	0.0865	9	9	16	0.00588479	0.0865	9	9	16	0.00591751	0.0865	9	9	19	0.00533545	0.0865	13	14	25	0.00720313	0.0865	9	9	22	0.00872837	0.0865	11	11	20	0.00617804	0.0865	11
gi|442750875|gb|JAA67597.1|	thyropin	s/protinh thyropin	1_1_1_1	0	1	19	0.0390232	0.067	0	1	20	0.031091	0.067	0	1	11	0.0151291	0.067	0	2	25	0.0148455	0.067	0	2	22	0.0131367	0.067	0	3	16	0.00725408	0.067	0	1	14	0.00651259	0.067	0	1	14	0.00896774	0.067	0	1	13	0.00648349	0.067	0
gi|442747725|gb|JAA66022.1|	TIL	s/protinh	1_1_1_1	1	1	14	0.046369	0.1261	1	1	19	0.0476308	0.1261	1	1	17	0.0377051	0.1261	2	2	13	0.0124489	0.1261	2	2	14	0.013481	0.1261	4	4	15	0.0109669	0.1261	3	3	19	0.0142531	0.1261	2	2	17	0.0175604	0.1261	2	2	18	0.0144766	0.1261	2
gi|215496234|gb|EEC05874.1|	hemelipoprotein	storage/	1_1_1_1	*	*	*	*	*	1	4	6	0.00211876	0.0571	1	3	3	0.000937279	0.0571	1	3	4	0.000539564	0.0571	1	2	3	0.000406923	0.0571	1	2	2	0.000205977	0.0571	*	*	*	*	*	2	3	3	0.000436519	0.0571	1	3	5	0.000566451	0.0571	4
gi|215496237|gb|EEC05877.1|	apolipophorin	storage/	1_1_1_1	*	*	*	*	*	4	4	6	0.00289859	0.0399	3	3	5	0.00213708	0.0399	4	4	4	0.000738153	0.0399	0	3	4	0.000742257	0.0399	4	4	5	0.000704471	0.0399	5	5	9	0.00130106	0.0399	1	6	7	0.00139343	0.0399	5	5	8	0.0012399	0.0399	0
gi|215504080|gb|EEC13574.1|	hemelipoprotein	storage/	1_1_1_1	1	5	24	0.018382	0.0896	1	4	19	0.0110146	0.0896	1	6	31	0.0158999	0.0896	2	7	20	0.00442892	0.0896	2	11	22	0.0048989	0.0896	1	9	21	0.00355053	0.0896	2	10	25	0.00433688	0.0896	3	11	27	0.00644957	0.0896	2	11	27	0.00502159	0.0896	11
gi|215504084|gb|EEC13578.1|	hemelipoprotein	storage/	1_1_1_1	5	10	27	0.00637936	0.0469	4	11	23	0.00411316	0.0469	4	14	46	0.00727817	0.0469	15	32	86	0.00587487	0.0469	18	33	98	0.00673183	0.0469	20	45	115	0.00599796	0.0469	16	31	99	0.00529791	0.0469	12	26	86	0.0063372	0.0469	16	30	94	0.00539308	0.0469	35
gi|215504085|gb|EEC13579.1|	hemelipoprotein	storage/	1_1_1_1	6	21	95	0.0262798	0.1159	9	26	97	0.0203097	0.1159	14	40	157	0.0290836	0.1159	21	64	310	0.024794	0.1159	26	73	318	0.0255752	0.1159	31	86	325	0.019846	0.1159	24	64	296	0.0185458	0.1159	17	51	256	0.0220863	0.1159	22	61	275	0.0184725	0.1159	49
gi|215508460|gb|EEC17914.1|	hemelipoprotein	storage/	1_1_1_1	2	3	9	0.00297818	0.0342	5	6	12	0.00300556	0.0342	4	6	18	0.00398871	0.0342	1	4	19	0.00181781	0.0342	1	4	20	0.00192412	0.0342	4	8	23	0.00168008	0.0342	2	4	17	0.00127413	0.0342	4	6	18	0.00185766	0.0342	3	5	20	0.00160707	0.0342	11
gi|215508461|gb|EEC17915.1|	hemelipoprotein	storage/	1_1_1_1	2	10	36	0.00998871	0.0528	2	9	28	0.0058803	0.0528	2	12	61	0.0113341	0.0528	8	20	72	0.00577598	0.0528	8	20	71	0.00572742	0.0528	10	26	70	0.00428744	0.0528	18	27	81	0.00509035	0.0528	14	23	76	0.00657667	0.0528	16	27	88	0.00592905	0.0528	41
gi|442746575|gb|JAA65447.1|	hemelipoprotein	storage/	1_1_1_1	1	3	6	0.0113703	0.1237	1	4	7	0.0100405	0.1237	2	4	11	0.0139593	0.1237	2	7	15	0.00821862	0.1237	2	6	13	0.0071624	0.1237	2	6	16	0.0066932	0.1237	2	5	18	0.00772591	0.1237	2	5	13	0.00768334	0.1237	2	5	14	0.00644235	0.1237	2
gi|556051254|gb|JAB68672.1|	hemelipoprotein	storage/	1_1_1_1	5	9	26	0.00564598	0.0396	6	9	35	0.00575266	0.0396	8	13	66	0.00959756	0.0396	10	15	36	0.00226024	0.0396	11	20	44	0.00277787	0.0396	13	21	51	0.00244472	0.0396	16	24	58	0.00285266	0.0396	9	17	48	0.00325082	0.0396	15	24	53	0.00279471	0.0396	32
gi|556054634|gb|JAB70362.1|	hemelipoprotein	storage/	1_1_1_1	0	13	52	0.0135584	0.0787	0	18	55	0.0108543	0.0787	0	25	99	0.0172858	0.0787	1	46	189	0.0142479	0.0787	0	50	195	0.014782	0.0787	1	61	212	0.012202	0.0787	1	46	192	0.0113386	0.0787	1	38	166	0.0134989	0.0787	1	44	183	0.0115864	0.0787	0
gi|556054820|gb|JAB70455.1|	hemelipoprotein	storage/	1_1_1_1	0	17	65	0.0155476	0.0859	0	23	68	0.012311	0.0859	0	29	129	0.0206628	0.0859	1	53	217	0.015007	0.0859	1	57	215	0.0149514	0.0859	1	68	231	0.012197	0.0859	1	51	220	0.0119187	0.0859	0	41	183	0.0136517	0.0859	1	49	205	0.0119069	0.0859	5
gi|556057122|gb|JAB71606.1|	hemelipoprotein	storage/	1_1_1_1	*	*	*	*	*	6	9	16	0.0019648	0.0318	6	8	13	0.0014124	0.0318	5	7	10	0.000469082	0.0318	5	6	7	0.000330183	0.0318	6	7	10	0.000358142	0.0318	9	12	17	0.000624695	0.0318	6	10	10	0.000505997	0.0318	6	11	15	0.000590949	0.0318	20
gi|215500090|gb|EEC09584.1|	hypothetical protein	uc	1_1_1_1	0	1	3	0.00308078	0.0307	0	2	4	0.0031091	0.0307	0	1	4	0.00275075	0.0307	2	2	2	0.000593822	0.0307	2	2	3	0.000895684	0.0307	3	3	3	0.00068007	0.0307	4	4	6	0.00139556	0.0307	3	3	6	0.00192166	0.0307	4	4	6	0.00149619	0.0307	7
[truncated: 14 more columns]

## Sheet: HOST_INDUCED-UNIQUE
				NON-STIMULATED															DOG-EXPOSED															HUMAN-EXPOSED															RABBIT-EXPOSED
				Run #01					Run #02					Run #03					Run #01					Run #02					Run #03					Run #01					Run #02					Run #03					Run #01
Contig	Description	Class	Presence	Unique Peptide Count	Peptide Count	Spectral Count	NSAF	Coverage	Unique Peptide Count	Peptide Count	Spectral Count	NSAF	Coverage	Unique Peptide Count	Peptide Count	Spectral Count	NSAF	Coverage	Unique Peptide Count	Peptide Count	Spectral Count	NSAF	Coverage	Unique Peptide Count	Peptide Count	Spectral Count	NSAF	Coverage	Unique Peptide Count	Peptide Count	Spectral Count	NSAF	Coverage	Unique Peptide Count	Peptide Count	Spectral Count	NSAF	Coverage	Unique Peptide Count	Peptide Count	Spectral Count	NSAF	Coverage	Unique Peptide Count	Peptide Count	Spectral Count	NSAF	Coverage	Unique Peptide Count
gi|215491262|gb|EEC00903.1|	secreted salivary gland peptide	s/	0_1_1_1	*	*	*	*	*	*	*	*	*	*	*	*	*	*	*	0	2	3	0.0021118	0.2517	0	2	3	0.00212354	0.2517	0	2	3	0.00161235	0.2517	0	2	3	0.00165433	0.2517	0	1	3	0.00227799	0.2517	0	2	4	0.00236484	0.2517	0
gi|215491669|gb|EEC01310.1|	secreted salivary gland peptide	s/	0_1_1_1	*	*	*	*	*	*	*	*	*	*	*	*	*	*	*	2	2	5	0.00256749	0.1208	2	2	4	0.00206541	0.1208	2	2	5	0.00196027	0.1208	2	2	5	0.00201131	0.1208	1	1	2	0.00110782	0.1208	1	1	3	0.00129381	0.1208	3
gi|215492295|gb|EEC01936.1|	catalytically inactive chitinase-like	met/carb	0_1_1_1	*	*	*	*	*	0	1	3	0.0029814	0.05	*	*	*	*	*	2	5	8	0.00303697	0.05	1	4	5	0.00190866	0.05	2	6	7	0.00202888	0.05	1	3	4	0.00118954	0.05	1	2	3	0.00122849	0.05	2	5	6	0.00191299	0.05	1
gi|215492903|gb|EEC02544.1|	secreted salivary gland peptide	s/	0_1_1_1	*	*	*	*	*	*	*	*	*	*	*	*	*	*	*	0	3	5	0.00216045	0.1301	*	*	*	*	*	0	4	5	0.00164949	0.1301	0	3	4	0.00135395	0.1301	0	3	3	0.00139828	0.1301	0	4	6	0.00217738	0.1301	0
gi|215493435|gb|EEC03076.1|	secreted salivary gland peptide	s/	0_1_1_1	*	*	*	*	*	*	*	*	*	*	*	*	*	*	*	3	3	3	0.0010421	0.1471	5	5	6	0.00209578	0.1471	5	5	9	0.00238691	0.1471	5	5	17	0.00462601	0.1471	5	5	17	0.00636995	0.1471	5	5	19	0.00554307	0.1471	5
gi|215494378|gb|EEC04019.1|	secreted salivary gland peptide	s/	0_1_1_1	*	*	*	*	*	*	*	*	*	*	*	*	*	*	*	6	6	13	0.00414962	0.2402	4	4	11	0.00353074	0.2402	4	4	9	0.00219338	0.2402	7	7	19	0.00475103	0.2402	5	5	14	0.0048205	0.2402	6	6	17	0.00455746	0.2402	3
gi|215497968|gb|EEC07462.1|	oxidase/peroxidase	detox/ox	0_1_1_1	*	*	*	*	*	*	*	*	*	*	*	*	*	*	*	5	5	22	0.0123729	0.2593	6	6	25	0.0141382	0.2593	8	8	26	0.0111642	0.2593	3	3	13	0.00572744	0.2593	3	3	13	0.0078866	0.2593	3	3	14	0.00661279	0.2593	1
gi|215498359|gb|EEC07853.1|	insulin growth factor binding protein	st	0_1_1_1	*	*	*	*	*	1	1	6	0.0282981	0.4746	*	*	*	*	*	4	4	29	0.0522462	0.4746	6	6	13	0.0235509	0.4746	7	7	35	0.0481428	0.4746	4	4	40	0.056453	0.4746	3	3	15	0.0291506	0.4746	4	4	40	0.0605238	0.4746	3
gi|215499192|gb|EEC08686.1|	Niemann-Pick type C1 domain-containing protein	met/carb	0_1_1_1	*	*	*	*	*	*	*	*	*	*	*	*	*	*	*	*	*	*	*	*	2	2	3	0.00128777	0.1084	2	2	3	0.000977772	0.1084	1	1	1	0.00033441	0.1084	1	1	2	0.000920956	0.1084	1	1	2	0.000717049	0.1084	1
gi|215500600|gb|EEC10094.1|	alpha-2-macroglobulin	s/protinh	0_1_1_1	1	2	3	0.00609348	0.1657	*	*	*	*	*	*	*	*	*	*	4	5	9	0.00528534	0.1657	3	4	8	0.0047242	0.1657	3	4	7	0.00313859	0.1657	3	4	8	0.00368036	0.1657	2	3	6	0.00380085	0.1657	3	5	11	0.00542541	0.1657	4
gi|215500702|gb|EEC10196.1|	superoxide dismutase Cu-Zn	detox/ox	0_1_1_1	*	*	*	*	*	*	*	*	*	*	*	*	*	*	*	0	2	5	0.00345111	0.2078	0	1	3	0.00208218	0.2078	0	1	3	0.00158094	0.2078	0	1	2	0.0010814	0.2078	0	1	2	0.00148908	0.2078	0	1	2	0.00115938	0.2078	0
gi|215504034|gb|EEC13528.1|	secreted salivary gland peptide	s/	0_1_1_1	*	*	*	*	*	*	*	*	*	*	*	*	*	*	*	0	2	2	0.00177157	0.125	0	1	1	0.000890708	0.125	0	2	2	0.00135258	0.125	1	2	3	0.0020817	0.125	1	2	2	0.00191098	0.125	1	2	2	0.00148788	0.125	4
gi|215504318|gb|EEC13812.1|	secreted protein	s/	0_1_1_1	*	*	*	*	*	1	1	3	0.00549206	0.0921	*	*	*	*	*	2	2	3	0.00209791	0.0921	3	3	5	0.00351595	0.0921	5	5	6	0.00320349	0.0921	2	2	4	0.00219127	0.0921	2	2	4	0.00301734	0.0921	3	3	6	0.00352392	0.0921	7
gi|215504684|gb|EEC14178.1|	ubiquitin/40S ribosomal protein S27A fusion	prot	0_1_1_1	*	*	*	*	*	*	*	*	*	*	*	*	*	*	*	0	2	6	0.00104723	0.0411	0	2	5	0.000877545	0.0411	0	2	4	0.000533038	0.0411	0	3	6	0.000820376	0.0411	0	2	5	0.000941371	0.0411	0	2	5	0.000732944	0.0411	0
gi|215504719|gb|EEC14213.1|	secreted salivary gland peptide	s/	0_1_1_1	*	*	*	*	*	1	1	3	0.00575719	0.0966	*	*	*	*	*	2	2	12	0.00879675	0.0966	1	2	11	0.00810852	0.0966	3	5	13	0.00727597	0.0966	1	4	13	0.00746542	0.0966	1	2	12	0.00948902	0.0966	1	4	16	0.00985077	0.0966	1
gi|215504970|gb|EEC14464.1|	glycine proline-rich secreted protein	extmat	0_1_1_1	*	*	*	*	*	*	*	*	*	*	*	*	*	*	*	2	2	3	0.00277289	0.2087	3	3	4	0.00371774	0.2087	3	3	5	0.00352848	0.2087	3	3	4	0.00289628	0.2087	2	2	3	0.0029911	0.2087	3	3	4	0.00310514	0.2087	4
gi|215504978|gb|EEC14472.1|	glycine-rich protein	extmat	0_1_1_1	*	*	*	*	*	*	*	*	*	*	*	*	*	*	*	2	5	11	0.0115766	0.2772	2	5	12	0.0126992	0.2772	1	4	10	0.00803516	0.2772	2	3	7	0.00577106	0.2772	2	3	7	0.00794666	0.2772	2	3	6	0.00530332	0.2772	3
gi|215506090|gb|EEC15584.1|	regulatory subunit of protein phosphatase 1 ppz1p and subunit of ppcdc	st	0_1_1_1	*	*	*	*	*	*	*	*	*	*	2	2	6	0.015549	0.2842	0	1	2	0.00223777	0.2842	3	3	5	0.00562553	0.2842	4	4	7	0.00597985	0.2842	2	2	5	0.00438253	0.2842	2	2	2	0.00241387	0.2842	2	2	6	0.00563827	0.2842	2
gi|215506183|gb|EEC15677.1|	TIL	s/protinh	0_1_1_1	*	*	*	*	*	*	*	*	*	*	*	*	*	*	*	3	3	5	0.00492102	0.3056	3	3	6	0.00593806	0.3056	4	4	6	0.00450862	0.3056	2	2	2	0.001542	0.3056	1	1	1	0.00106166	0.3056	*	*	*	*	*	*
gi|215508700|gb|EEC18154.1|	superoxide dismutase Cu-Zn	detox/ox	0_1_1_1	*	*	*	*	*	*	*	*	*	*	*	*	*	*	*	3	3	19	0.0130296	0.2516	2	2	14	0.00965413	0.2516	2	3	13	0.00680655	0.2516	3	4	18	0.00966985	0.2516	1	2	13	0.00961656	0.2516	1	2	14	0.00806333	0.2516	1
gi|215508748|gb|EEC18202.1|	secreted salivary gland peptide	s/	0_1_1_1	*	*	*	*	*	1	1	2	0.00256465	0.0553	*	*	*	*	*	3	3	5	0.00244917	0.0553	3	3	5	0.00246279	0.0553	3	3	6	0.00224392	0.0553	5	5	8	0.00306979	0.0553	3	3	6	0.0031703	0.0553	3	3	7	0.00287976	0.0553	4
gi|215509229|gb|EEC18682.1|	hemelipoprotein	storage/	0_1_1_1	*	*	*	*	*	*	*	*	*	*	0	6	22	0.00357035	0.0363	0	8	28	0.00196192	0.0363	0	8	32	0.00225466	0.0363	0	7	25	0.00133743	0.0363	0	6	25	0.00137225	0.0363	0	6	26	0.00196515	0.0363	0	5	26	0.00153005	0.0363	3
gi|215510102|gb|EEC19555.1|	serpin	s/protinh	0_1_1_1	*	*	*	*	*	*	*	*	*	*	*	*	*	*	*	2	2	2	0.000540937	0.0814	3	3	4	0.00108789	0.0814	1	4	6	0.00123901	0.0814	1	4	6	0.00127127	0.0814	3	3	5	0.00145877	0.0814	3	3	6	0.00136294	0.0814	0
gi|215510105|gb|EEC19558.1|	serpin	s/protinh	0_1_1_1	*	*	*	*	*	*	*	*	*	*	0	2	5	0.00313221	0.0687	0	3	4	0.00108187	0.0687	0	5	9	0.00244775	0.0687	0	5	10	0.00206501	0.0687	1	6	13	0.00275442	0.0687	0	4	9	0.00262578	0.0687	1	5	13	0.00295304	0.0687	0
gi|215510547|gb|EEC20000.1|	alpha-2-macroglobulin	s/protinh	0_1_1_1	*	*	*	*	*	*	*	*	*	*	*	*	*	*	*	*	*	*	*	*	1	16	25	0.002447	0.1795	1	16	26	0.00193226	0.1795	1	21	35	0.00266885	0.1795	*	*	*	*	*	1	16	30	0.00245254	0.1795	1
gi|215511104|gb|EEC20557.1|	secreted salivary gland peptide	s/	0_1_1_1	*	*	*	*	*	1	1	3	0.00217962	0.0261	*	*	*	*	*	2	2	4	0.00111012	0.0261	3	3	6	0.00167444	0.0261	3	3	5	0.00105947	0.0261	3	3	4	0.000869641	0.0261	3	3	4	0.00119748	0.0261	1	1	1	0.000233088	0.0261	3
gi|22164280|gb|AAM93645.1|AF483723	alpha-2-macroglobulin	s/protinh	0_1_1_1	*	*	*	*	*	*	*	*	*	*	*	*	*	*	*	*	*	*	*	*	1	9	14	0.0038369	0.3103	1	7	11	0.00228899	0.3103	1	9	16	0.00341613	0.3103	1	6	10	0.00293997	0.3103	1	8	14	0.00320466	0.3103	1
gi|346469987|gb|AEO34838.1|	histone H4	nr	0_1_1_1	*	*	*	*	*	0	2	2	0.00403282	0.1594	*	*	*	*	*	0	2	2	0.00154049	0.1594	*	*	*	*	*	0	2	3	0.00176424	0.1594	0	2	3	0.00181018	0.1594	*	*	*	*	*	0	2	3	0.00194071	0.1594	0
gi|442754503|gb|JAA69411.1|	cathepsin L-like cysteine protease	s/protease	0_1_1_1	*	*	*	*	*	*	*	*	*	*	*	*	*	*	*	*	*	*	*	*	0	2	2	0.000638119	0.0985	0	1	1	0.000242254	0.0985	0	3	5	0.00124281	0.0985	0	2	2	0.000684531	0.0985	0	3	4	0.00106594	0.0985	0
gi|442756907|gb|JAA70612.1|	calmodulin	st	0_1_1_1	*	*	*	*	*	*	*	*	*	*	*	*	*	*	*	2	2	4	0.00285353	0.2215	3	3	6	0.00430409	0.2215	2	2	6	0.00326799	0.2215	0	1	1	0.000558847	0.2215	*	*	*	*	*	2	2	2	0.00119829	0.2215	0
gi|442757873|gb|JAA71095.1|	8.9 kda protein	s/8.9	0_1_1_1	*	*	*	*	*	*	*	*	*	*	*	*	*	*	*	0	1	2	0.00204412	0.125	0	1	2	0.00205548	0.125	0	1	4	0.00312135	0.125	0	1	6	0.00480393	0.125	0	1	1	0.00110249	0.125	0	1	4	0.00343356	0.125	0
gi|442757993|gb|JAA71155.1|	serpin	s/protinh	0_1_1_1	*	*	*	*	*	*	*	*	*	*	*	*	*	*	*	0	5	9	0.00243422	0.1501	0	6	10	0.00271972	0.1501	0	6	13	0.00268452	0.1501	0	7	17	0.00360193	0.1501	0	6	14	0.00408455	0.1501	0	6	15	0.00340735	0.1501	1
gi|556052380|gb|JAB69235.1|	chorion peroxidase	detox/ox	0_1_1_1	*	*	*	*	*	0	3	5	0.00171134	0.0455	*	*	*	*	*	0	4	6	0.000784458	0.0455	0	4	7	0.000920289	0.0455	0	4	6	0.00059893	0.0455	0	6	9	0.000921787	0.0455	0	6	8	0.00112826	0.0455	0	5	8	0.000878451	0.0455	0
gi|556054742|gb|JAB70416.1|	catalytically inactive chitinase-like	met/carb	0_1_1_1	*	*	*	*	*	0	1	3	0.0019876	0.0333	*	*	*	*	*	1	4	7	0.00177157	0.0333	3	6	8	0.0020359	0.0333	3	7	11	0.00212549	0.0333	4	6	9	0.00178432	0.0333	2	3	7	0.00191098	0.0333	2	5	8	0.00170043	0.0333	3
gi|556055380|gb|JAB70735.1|	hemocyte 8.9 kda family member	s/8.9	0_1_1_1	*	*	*	*	*	*	*	*	*	*	*	*	*	*	*	0	1	4	0.00345672	0.1057	0	1	4	0.00347594	0.1057	0	1	4	0.00263919	0.1057	0	1	5	0.00338488	0.1057	0	1	6	0.00559312	0.1057	0	1	6	0.00435476	0.1057	0
gi|556057992|gb|JAB72041.1|	secreted salivary gland peptide	s/	0_1_1_1	*	*	*	*	*	*	*	*	*	*	*	*	*	*	*	0	2	2	0.001027	0.1159	0	1	1	0.000516353	0.1159	0	2	2	0.000784107	0.1159	0	2	3	0.00120678	0.1159	0	3	5	0.00276954	0.1159	0	2	3	0.00129381	0.1159	0
gi|556058412|gb|JAB72251.1|	glycine-rich cell wall structural protein	extmat	0_1_1_1	*	*	*	*	*	*	*	*	*	*	*	*	*	*	*	1	5	10	0.00681372	0.1795	2	5	12	0.00822192	0.1795	1	4	9	0.00468202	0.1795	0	2	4	0.00213508	0.1795	3	4	8	0.00587995	0.1795	0	2	4	0.00228904	0.1795	1
gi|556059026|gb|JAB72558.1|	hypothetical protein	s/	0_1_1_1	*	*	*	*	*	*	*	*	*	*	*	*	*	*	*	2	2	5	0.00374275	0.1972	4	4	6	0.00451627	0.1972	5	5	8	0.00457212	0.1972	4	4	9	0.00527756	0.1972	4	4	8	0.00645966	0.1972	3	3	8	0.00502944	0.1972	4
gi|556059268|gb|JAB72679.1|	scp gapr-1 like scp-like extracellular protein	s/antigen5	0_1_1_1	*	*	*	*	*	*	*	*	*	*	*	*	*	*	*	1	1	3	0.00162695	0.0612	1	2	11	0.00599865	0.0612	1	2	13	0.00538273	0.0612	2	3	11	0.00467321	0.0612	2	3	9	0.00526496	0.0612	1	2	12	0.00546567	0.0612	1
gi|556066882|gb|JAB76467.1|	secreted protein	s/	0_1_1_1	0	1	1	0.00278515	0.1288	*	*	*	*	*	*	*	*	*	*	0	1	3	0.00241577	0.1288	0	1	2	0.00161947	0.1288	0	1	2	0.00122962	0.1288	0	1	2	0.00126164	0.1288	0	1	1	0.000868629	0.1288	0	1	1	0.000676308	0.1288	0
gi|556067612|gb|JAB76832.1|	14-3-3 protein zeta multifunctional 14-3-3 family chaperone	pm	0_1_1_1	*	*	*	*	*	*	*	*	*	*	*	*	*	*	*	0	4	7	0.00303697	0.1633	0	5	7	0.00305386	0.1633	0	4	7	0.00231872	0.1633	0	1	1	0.00033987	0.1633	0	2	2	0.000935992	0.1633	*	*	*	*	*	0
gi|556070525|gb|JAB78279.1|	lipocalin	s/lipocal	0_1_1_1	*	*	*	*	*	*	*	*	*	*	*	*	*	*	*	0	1	2	0.00111303	0.0733	0	1	2	0.00111921	0.0733	0	1	4	0.00169958	0.0733	1	2	5	0.00217979	0.0733	0	1	4	0.00240124	0.0733	0	1	3	0.00140219	0.0733	0
gi|556085842|gb|JAB83342.1|	tropomyosin	cs	0_1_1_1	*	*	*	*	*	*	*	*	*	*	*	*	*	*	*	0	4	7	0.00261992	0.169	0	4	7	0.00263449	0.169	0	4	6	0.00171454	0.169	0	3	3	0.000879593	0.169	0	2	2	0.000807458	0.169	0	2	2	0.000628681	0.169	12
gi|67083148|gb|AAY66510.1|	secreted salivary protein	s/	0_1_1_1	*	*	*	*	*	*	*	*	*	*	*	*	*	*	*	0	1	2	0.00191521	0.1351	0	1	2	0.00192586	0.1351	0	1	1	0.000731127	0.1351	0	1	3	0.00225049	0.1351	0	1	2	0.00206593	0.1351	0	1	3	0.00241277	0.1351	0
gi|67083291|gb|AAY66581.1|	secreted salivary gland peptide	s/	0_1_1_1	*	*	*	*	*	*	*	*	*	*	*	*	*	*	*	*	*	*	*	*	1	1	1	0.000490298	0.055	2	2	2	0.000744542	0.055	3	3	3	0.00114589	0.055	*	*	*	*	*	3	3	3	0.00122852	0.055	*
[truncated: 14 more columns]

## Sheet: DOG-UNIQUE
				NON-STIMULATED															DOG-EXPOSED															HUMAN-EXPOSED															RABBIT-EXPOSED
				Run #01					Run #02					Run #03					Run #01					Run #02					Run #03					Run #01					Run #02					Run #03					Run #01
Contig	Description	Class	Presence	Unique Peptide Count	Peptide Count	Spectral Count	NSAF	Coverage	Unique Peptide Count	Peptide Count	Spectral Count	NSAF	Coverage	Unique Peptide Count	Peptide Count	Spectral Count	NSAF	Coverage	Unique Peptide Count	Peptide Count	Spectral Count	NSAF	Coverage	Unique Peptide Count	Peptide Count	Spectral Count	NSAF	Coverage	Unique Peptide Count	Peptide Count	Spectral Count	NSAF	Coverage	Unique Peptide Count	Peptide Count	Spectral Count	NSAF	Coverage	Unique Peptide Count	Peptide Count	Spectral Count	NSAF	Coverage	Unique Peptide Count	Peptide Count	Spectral Count	NSAF	Coverage	Unique Peptide Count
gi|215491754|gb|EEC01395.1|	secreted protein	s/	0_1_0_0	*	*	*	*	*	*	*	*	*	*	*	*	*	*	*	3	3	3	0.00181183	0.2898	4	4	5	0.00303651	0.2898	4	4	6	0.00276665	0.2898	*	*	*	*	*	*	*	*	*	*	*	*	*	*	*	*
gi|215492928|gb|EEC02569.1|	secreted protein	s/	0_1_0_0	*	*	*	*	*	*	*	*	*	*	*	*	*	*	*	2	2	4	0.00257683	0.1273	2	2	5	0.00323894	0.1273	2	2	6	0.00295109	0.1273	*	*	*	*	*	*	*	*	*	*	*	*	*	*	*	*
gi|215498016|gb|EEC07510.1|	lipocalin	s/lipocal	0_1_0_0	*	*	*	*	*	*	*	*	*	*	*	*	*	*	*	3	3	5	0.00240484	0.1538	3	3	4	0.00193457	0.1538	*	*	*	*	*	*	*	*	*	*	*	*	*	*	*	*	*	*	*	*	*
gi|215498545|gb|EEC08039.1|	secreted salivary gland peptide	s/	0_1_0_0	*	*	*	*	*	*	*	*	*	*	*	*	*	*	*	*	*	*	*	*	2	2	2	0.00104789	0.1029	3	3	5	0.00198909	0.1029	0	2	3	0.00122453	0.1029	*	*	*	*	*	*	*	*	*	*	*
gi|215500554|gb|EEC10048.1|	arylsulfatase B	detox/ox	0_1_0_0	*	*	*	*	*	*	*	*	*	*	*	*	*	*	*	4	4	5	0.00117843	0.0887	3	3	4	0.000947982	0.0887	3	3	5	0.000899724	0.0887	2	2	3	0.00055389	0.0887	*	*	*	*	*	*	*	*	*	*	*
gi|215502303|gb|EEC11797.1|	hypothetical protein	s/	0_1_0_0	*	*	*	*	*	*	*	*	*	*	*	*	*	*	*	2	2	5	0.00316351	0.1607	2	2	4	0.00254488	0.1607	3	3	5	0.00241533	0.1607	*	*	*	*	*	*	*	*	*	*	*	*	*	*	*	*
gi|215503975|gb|EEC13469.1|	cysteine rich secreted protein	s/	0_1_0_0	*	*	*	*	*	*	*	*	*	*	*	*	*	*	*	2	2	2	0.00120789	0.1705	0	1	1	0.000607301	0.1705	2	2	3	0.00138333	0.1705	1	1	1	0.000473114	0.1705	*	*	*	*	*	*	*	*	*	*	*
gi|215503982|gb|EEC13476.1|	transformer-2 protein beta gallus gallus splicing factor	tm	0_1_0_0	*	*	*	*	*	*	*	*	*	*	*	*	*	*	*	*	*	*	*	*	1	1	3	0.00124285	0.0504	1	1	2	0.000629109	0.0504	*	*	*	*	*	*	*	*	*	*	*	*	*	*	*	*
gi|215504069|gb|EEC13563.1|	secreted salivary gland peptide	s/	0_1_0_0	*	*	*	*	*	*	*	*	*	*	*	*	*	*	*	*	*	*	*	*	2	2	2	0.000309812	0.0362	3	3	3	0.000352848	0.0362	*	*	*	*	*	*	*	*	*	*	*	*	*	*	*	*
gi|215504473|gb|EEC13967.1|	secreted salivary gland peptide	s/	0_1_0_0	*	*	*	*	*	*	*	*	*	*	*	*	*	*	*	*	*	*	*	*	1	2	3	0.00364381	0.1364	0	1	2	0.00184443	0.1364	*	*	*	*	*	*	*	*	*	*	1	1	1	0.00101446	0.1364	*
gi|215504732|gb|EEC14226.1|	immunoglobulin-binding protein	imm	0_1_0_0	*	*	*	*	*	*	*	*	*	*	*	*	*	*	*	0	1	3	0.00236209	0.1111	0	1	4	0.00316696	0.1111	5	5	11	0.00661264	0.1111	*	*	*	*	*	*	*	*	*	*	*	*	*	*	*	*
gi|215507261|gb|EEC16755.1|	serine protease	s/protease	0_1_0_0	*	*	*	*	*	*	*	*	*	*	*	*	*	*	*	2	2	2	0.000781574	0.0588	2	2	3	0.00117888	0.0588	2	2	2	0.000596728	0.0588	*	*	*	*	*	*	*	*	*	*	*	*	*	*	*	*
gi|215508104|gb|EEC17558.1|	lipocalin	s/lipocal	0_1_0_0	*	*	*	*	*	*	*	*	*	*	*	*	*	*	*	2	2	4	0.00242958	0.1371	2	2	3	0.00183231	0.1371	*	*	*	*	*	*	*	*	*	*	2	2	3	0.00196558	0.1371	*	*	*	*	*	*
gi|215508276|gb|EEC17730.1|	serine protease	s/protease	0_1_0_0	*	*	*	*	*	*	*	*	*	*	*	*	*	*	*	1	1	1	0.00114295	0.129	*	*	*	*	*	2	2	3	0.00261791	0.129	*	*	*	*	*	*	*	*	*	*	*	*	*	*	*	*
gi|215508828|gb|EEC18282.1|	lipocalin	s/lipocal	0_1_0_0	*	*	*	*	*	*	*	*	*	*	*	*	*	*	*	1	1	2	0.00111889	0.0684	1	2	3	0.00168766	0.0684	1	1	1	0.000427132	0.0684	*	*	*	*	*	*	*	*	*	*	*	*	*	*	*	*
gi|215509610|gb|EEC19063.1|	secreted protein	s/	0_1_0_0	*	*	*	*	*	*	*	*	*	*	*	*	*	*	*	*	*	*	*	*	2	2	2	0.00119425	0.1564	1	1	1	0.00045338	0.1564	*	*	*	*	*	*	*	*	*	*	*	*	*	*	*	*
gi|215509651|gb|EEC19104.1|	secreted protein	s/	0_1_0_0	*	*	*	*	*	*	*	*	*	*	*	*	*	*	*	3	3	7	0.00470923	0.2152	3	3	7	0.00473541	0.2152	4	4	6	0.00308184	0.2152	*	*	*	*	*	1	1	1	0.00072569	0.2152	*	*	*	*	*	*
gi|215509652|gb|EEC19105.1|	secreted protein	s/	0_1_0_0	*	*	*	*	*	*	*	*	*	*	*	*	*	*	*	*	*	*	*	*	2	2	3	0.00364381	0.2614	4	4	6	0.0055333	0.2614	*	*	*	*	*	*	*	*	*	*	*	*	*	*	*	*
gi|215510373|gb|EEC19826.1|	short-chain alcohol dehydrogenase	detox/ox	0_1_0_0	*	*	*	*	*	*	*	*	*	*	*	*	*	*	*	1	2	2	0.00074855	0.081	1	2	2	0.000752711	0.081	*	*	*	*	*	*	*	*	*	*	*	*	*	*	*	*	*	*	*	*	*
gi|22164194|gb|AAM93602.1|AF483680	TSGP1	s/	0_1_0_0	*	*	*	*	*	*	*	*	*	*	*	*	*	*	*	*	*	*	*	*	1	1	2	0.00178142	0.1	1	1	1	0.000676292	0.1	*	*	*	*	*	*	*	*	*	*	*	*	*	*	*	*
gi|300650724|emb|CBV00242.1|	HMG-like protein	uc	0_1_0_0	*	*	*	*	*	*	*	*	*	*	*	*	*	*	*	0	1	2	0.00102206	0.0625	0	1	1	0.00051387	0.0625	0	2	2	0.000780337	0.0625	*	*	*	*	*	*	*	*	*	*	*	*	*	*	*	*
gi|365189209|dbj|BAL42280.1|	hemelipoprotein	storage/	0_1_0_0	*	*	*	*	*	*	*	*	*	*	*	*	*	*	*	0	1	1	3.69333e-05	0.0038	*	*	*	*	*	0	1	1	2.81984e-05	0.0038	*	*	*	*	*	*	*	*	*	*	*	*	*	*	*	*
gi|442749247|gb|JAA66783.1|	dna replication factor/protein phosphatase inhibitor set/spr-2	st	0_1_0_0	*	*	*	*	*	*	*	*	*	*	*	*	*	*	*	*	*	*	*	*	0	1	1	0.000371128	0.0347	0	1	2	0.000563577	0.0347	*	*	*	*	*	*	*	*	*	*	*	*	*	*	*	*
gi|442751059|gb|JAA67689.1|	Salp15	s/	0_1_0_0	*	*	*	*	*	1	1	1	0.00165634	0.0714	*	*	*	*	*	1	1	2	0.00126541	0.0714	1	1	3	0.00190866	0.0714	1	1	2	0.000966132	0.0714	*	*	*	*	*	*	*	*	*	*	*	*	*	*	*	*
gi|442754575|gb|JAA69447.1|	salivary kunitz domain protein	s/protinh	0_1_0_0	*	*	*	*	*	*	*	*	*	*	*	*	*	*	*	*	*	*	*	*	0	1	3	0.000968746	0.0544	0	1	2	0.000490363	0.0544	*	*	*	*	*	0	1	2	0.000692804	0.0544	*	*	*	*	*	*
gi|442759435|gb|JAA71876.1|	actin depolymerizing factor	cs	0_1_0_0	*	*	*	*	*	*	*	*	*	*	*	*	*	*	*	*	*	*	*	*	2	2	2	0.00145422	0.1565	2	2	3	0.00165623	0.1565	*	*	*	*	*	*	*	*	*	*	*	*	*	*	*	*
gi|442763257|gb|JAA73787.1|	secreted protein	s/	0_1_0_0	*	*	*	*	*	*	*	*	*	*	*	*	*	*	*	*	*	*	*	*	1	1	1	0.00085508	0.104	1	1	1	0.000649241	0.104	*	*	*	*	*	*	*	*	*	*	*	*	*	*	*	*
gi|556054354|gb|JAB70222.1|	secreted protein	s/	0_1_0_0	*	*	*	*	*	*	*	*	*	*	*	*	*	*	*	0	1	2	0.00119432	0.0843	0	1	1	0.000600478	0.0843	0	1	2	0.000911855	0.0843	*	*	*	*	*	*	*	*	*	*	0	1	1	0.000501532	0.0843	*
gi|556056802|gb|JAB71446.1|	lipocalin	s/lipocal	0_1_0_0	*	*	*	*	*	*	*	*	*	*	*	*	*	*	*	1	2	3	0.00151849	0.119	1	1	1	0.000508976	0.119	2	3	5	0.00193226	0.119	*	*	*	*	*	*	*	*	*	*	*	*	*	*	*	*
gi|556060716|gb|JAB73403.1|	cp gapr-1 like scp-like extracellular protein	s/antigen5	0_1_0_0	*	*	*	*	*	*	*	*	*	*	*	*	*	*	*	0	1	2	0.00144618	0.102	1	2	4	0.00290844	0.102	1	2	4	0.0022083	0.102	*	*	*	*	*	1	2	4	0.00311997	0.102	*	*	*	*	*	1
gi|556062742|gb|JAB74416.1|	lipocalin	s/lipocal	0_1_0_0	*	*	*	*	*	*	*	*	*	*	*	*	*	*	*	0	1	5	0.00300266	0.0734	0	1	3	0.00181161	0.0734	0	1	1	0.000458503	0.0734	*	*	*	*	*	*	*	*	*	*	*	*	*	*	*	*
gi|556087605|gb|JAB84213.1|	TIL	s/protinh	0_1_0_0	*	*	*	*	*	*	*	*	*	*	*	*	*	*	*	0	1	1	0.000993403	0.3458	*	*	*	*	*	1	2	5	0.00379229	0.3458	*	*	*	*	*	*	*	*	*	*	*	*	*	*	*	*
gi|55736023|gb|AAV63538.1|	TSGP1	s/	0_1_0_0	*	*	*	*	*	*	*	*	*	*	*	*	*	*	*	*	*	*	*	*	1	1	1	0.00085508	0.096	1	1	2	0.00129848	0.096	*	*	*	*	*	*	*	*	*	*	*	*	*	*	*	*
gi|67083333|gb|AAY66602.1|	lipocalin	s/lipocal	0_1_0_0	*	*	*	*	*	*	*	*	*	*	*	*	*	*	*	1	1	3	0.00158648	0.0547	1	2	6	0.0031906	0.0547	2	3	12	0.00484508	0.0547	*	*	*	*	*	*	*	*	*	*	*	*	*	*	*	2
gi|67083669|gb|AAY66770.1|	lipocalin	s/lipocal	0_1_0_0	*	*	*	*	*	*	*	*	*	*	*	*	*	*	*	0	2	2	0.00101232	0.1095	0	1	1	0.000508976	0.1095	*	*	*	*	*	*	*	*	*	*	*	*	*	*	*	*	*	*	*	*	*
[truncated: 14 more columns]

## Sheet: NS-UNIQUE
				NON-STIMULATED															DOG-EXPOSED															HUMAN-EXPOSED															RABBIT-EXPOSED
				Run #01					Run #02					Run #03					Run #01					Run #02					Run #03					Run #01					Run #02					Run #03					Run #01
Contig	Description	Class	Presence	Unique Peptide Count	Peptide Count	Spectral Count	NSAF	Coverage	Unique Peptide Count	Peptide Count	Spectral Count	NSAF	Coverage	Unique Peptide Count	Peptide Count	Spectral Count	NSAF	Coverage	Unique Peptide Count	Peptide Count	Spectral Count	NSAF	Coverage	Unique Peptide Count	Peptide Count	Spectral Count	NSAF	Coverage	Unique Peptide Count	Peptide Count	Spectral Count	NSAF	Coverage	Unique Peptide Count	Peptide Count	Spectral Count	NSAF	Coverage	Unique Peptide Count	Peptide Count	Spectral Count	NSAF	Coverage	Unique Peptide Count	Peptide Count	Spectral Count	NSAF	Coverage	Unique Peptide Count
gi|215490989|gb|EEC00630.1|	secreted protein	s/	1_0_0_0	0	1	5	0.0112085	0.0976	0	2	8	0.0135739	0.0976	0	1	5	0.00750585	0.0976	*	*	*	*	*	*	*	*	*	*	*	*	*	*	*	*	*	*	*	*	*	*	*	*	*	1	2	6	0.00326607	0.0976	*
gi|556066794|gb|JAB76423.1|	glycine rich family	extmat	1_0_0_0	0	1	1	0.00118212	0.0418	0	1	1	0.000894741	0.0418	*	*	*	*	*	*	*	*	*	*	*	*	*	*	*	*	*	*	*	*	*	*	*	*	*	*	*	*	*	*	*	*	*	*	*	*
[truncated: 14 more columns]

## Sheet: HUMAN-UNIQUE
				NON-STIMULATED															DOG-EXPOSED															HUMAN-EXPOSED															RABBIT-EXPOSED
				Run #01					Run #02					Run #03					Run #01					Run #02					Run #03					Run #01					Run #02					Run #03					Run #01
Contig	Description	Class	Presence	Unique Peptide Count	Peptide Count	Spectral Count	NSAF	Coverage	Unique Peptide Count	Peptide Count	Spectral Count	NSAF	Coverage	Unique Peptide Count	Peptide Count	Spectral Count	NSAF	Coverage	Unique Peptide Count	Peptide Count	Spectral Count	NSAF	Coverage	Unique Peptide Count	Peptide Count	Spectral Count	NSAF	Coverage	Unique Peptide Count	Peptide Count	Spectral Count	NSAF	Coverage	Unique Peptide Count	Peptide Count	Spectral Count	NSAF	Coverage	Unique Peptide Count	Peptide Count	Spectral Count	NSAF	Coverage	Unique Peptide Count	Peptide Count	Spectral Count	NSAF	Coverage	Unique Peptide Count
gi|215490953|gb|EEC00594.1|	secreted protein	s/	0_0_1_0	*	*	*	*	*	*	*	*	*	*	*	*	*	*	*	*	*	*	*	*	*	*	*	*	*	*	*	*	*	*	0	1	1	0.000607797	0.073	*	*	*	*	*	0	1	2	0.00130325	0.073	3
gi|215491495|gb|EEC01136.1|	secreted protein	s/	0_0_1_0	*	*	*	*	*	*	*	*	*	*	*	*	*	*	*	1	1	1	0.00147631	0.2639	*	*	*	*	*	*	*	*	*	*	1	1	1	0.0011565	0.2639	1	1	1	0.00159249	0.2639	1	1	2	0.0024798	0.2639	*
gi|215496236|gb|EEC05876.1|	hemelipoprotein	storage/	0_0_1_0	*	*	*	*	*	*	*	*	*	*	*	*	*	*	*	*	*	*	*	*	*	*	*	*	*	*	*	*	*	*	1	4	5	0.00150848	0.2391	1	4	4	0.00166172	0.2391	1	4	5	0.00161726	0.2391	*
gi|215497405|gb|EEC06899.1|	carboxypeptidase inhibitor	s/protinh	0_0_1_0	*	*	*	*	*	*	*	*	*	*	*	*	*	*	*	*	*	*	*	*	*	*	*	*	*	*	*	*	*	*	2	2	3	0.0030464	0.3171	*	*	*	*	*	2	2	2	0.00217738	0.3171	*
gi|215497444|gb|EEC06938.1|	hypothetical protein	s/	0_0_1_0	*	*	*	*	*	*	*	*	*	*	*	*	*	*	*	*	*	*	*	*	*	*	*	*	*	*	*	*	*	*	2	2	3	0.00356863	0.3429	*	*	*	*	*	2	2	3	0.00382597	0.3429	*
gi|215498058|gb|EEC07552.1|	secreted protein	s/	0_0_1_0	*	*	*	*	*	*	*	*	*	*	*	*	*	*	*	*	*	*	*	*	*	*	*	*	*	*	*	*	*	*	1	1	1	0.00053377	0.0769	*	*	*	*	*	1	1	2	0.00114452	0.0769	*
gi|215498308|gb|EEC07802.1|	alpha-2-macroglobulin	s/protinh	0_0_1_0	*	*	*	*	*	1	1	2	0.0083064	0.1493	*	*	*	*	*	1	1	2	0.00317296	0.1493	*	*	*	*	*	*	*	*	*	*	1	1	1	0.00124281	0.1493	2	2	4	0.00684531	0.1493	2	2	3	0.00399728	0.1493	*
gi|215498954|gb|EEC08448.1|	TSGP1	s/	0_0_1_0	*	*	*	*	*	*	*	*	*	*	*	*	*	*	*	*	*	*	*	*	*	*	*	*	*	4	4	7	0.00433653	0.2977	4	4	10	0.00635635	0.2977	3	3	4	0.00350104	0.2977	3	3	8	0.00545176	0.2977	2
gi|215500781|gb|EEC10275.1|	Peptidase M20 domain-containing protein	s/protease	0_0_1_0	*	*	*	*	*	*	*	*	*	*	*	*	*	*	*	*	*	*	*	*	*	*	*	*	*	*	*	*	*	*	1	2	5	0.00240659	0.1156	1	2	6	0.00397661	0.1156	1	2	5	0.00258013	0.1156	1
gi|215503239|gb|EEC12733.1|	hypothetical protein	s/	0_0_1_0	*	*	*	*	*	*	*	*	*	*	*	*	*	*	*	*	*	*	*	*	*	*	*	*	*	*	*	*	*	*	2	2	3	0.00316208	0.2278	*	*	*	*	*	2	2	3	0.0033901	0.2278	*
gi|215503920|gb|EEC13414.1|	phospholipase A2	met/lipd	0_0_1_0	*	*	*	*	*	*	*	*	*	*	*	*	*	*	*	*	*	*	*	*	*	*	*	*	*	*	*	*	*	*	1	1	1	0.000414269	0.0597	2	2	2	0.00114089	0.0597	*	*	*	*	*	*
gi|215505414|gb|EEC14908.1|	secreted salivary gland peptide	s/	0_0_1_0	*	*	*	*	*	*	*	*	*	*	*	*	*	*	*	*	*	*	*	*	*	*	*	*	*	*	*	*	*	*	4	4	4	0.00102169	0.1626	2	2	3	0.00105514	0.1626	5	5	7	0.0019169	0.1626	*
gi|215506279|gb|EEC15773.1|	alpha-1 collagen type III	extmat	0_0_1_0	*	*	*	*	*	*	*	*	*	*	*	*	*	*	*	*	*	*	*	*	*	*	*	*	*	*	*	*	*	*	1	1	1	0.000164237	0.0414	1	1	1	0.000226152	0.0414	*	*	*	*	*	*
gi|215508309|gb|EEC17763.1|	conserved hypothetical protein partial	s/	0_0_1_0	*	*	*	*	*	*	*	*	*	*	*	*	*	*	*	*	*	*	*	*	*	*	*	*	*	*	*	*	*	*	1	1	1	0.000344083	0.0579	*	*	*	*	*	1	1	1	0.000368895	0.0579	*
gi|215508745|gb|EEC18199.1|	hypothetical protein	s/	0_0_1_0	*	*	*	*	*	*	*	*	*	*	1	1	2	0.00946892	0.2115	*	*	*	*	*	*	*	*	*	*	1	1	6	0.00936405	0.2115	1	1	7	0.0112092	0.2115	1	1	3	0.00661494	0.2115	1	1	9	0.015451	0.2115	*
gi|215508991|gb|EEC18444.1|	ml domain-containing protein	imm	0_0_1_0	*	*	*	*	*	0	2	4	0.00604923	0.087	*	*	*	*	*	*	*	*	*	*	*	*	*	*	*	0	2	4	0.00176424	0.087	0	2	5	0.00226272	0.087	*	*	*	*	*	0	2	6	0.00291106	0.087	*
gi|215509970|gb|EEC19423.1|	sodium/potassium-dependent ATPase beta-2 subunit	met/energy	0_0_1_0	*	*	*	*	*	*	*	*	*	*	*	*	*	*	*	*	*	*	*	*	*	*	*	*	*	*	*	*	*	*	1	1	1	0.000540702	0.0844	1	1	1	0.000744539	0.0844	*	*	*	*	*	*
gi|22164318|gb|AAM93664.1|AF483742	lipocalin	s/lipocal	0_0_1_0	*	*	*	*	*	*	*	*	*	*	*	*	*	*	*	*	*	*	*	*	*	*	*	*	*	1	3	6	0.00231872	0.1381	2	2	4	0.00158606	0.1381	0	1	3	0.00163799	0.1381	0	1	3	0.00127532	0.1381	*
gi|427790673|gb|JAA60788.1|	secreted peptide	s/	0_0_1_0	*	*	*	*	*	*	*	*	*	*	*	*	*	*	*	*	*	*	*	*	*	*	*	*	*	*	*	*	*	*	0	1	1	0.000660858	0.1429	0	1	1	0.000909992	0.1429	0	1	1	0.000708513	0.1429	*
gi|442748799|gb|JAA66559.1|	glycine-rich cell wall structural protein	extmat	0_0_1_0	*	*	*	*	*	*	*	*	*	*	*	*	*	*	*	*	*	*	*	*	*	*	*	*	*	*	*	*	*	*	0	1	1	0.000250808	0.0602	0	1	1	0.000345359	0.0602	0	1	1	0.000268893	0.0602	*
gi|442749999|gb|JAA67159.1|	cytotoxin-like protein	s/toxin	0_0_1_0	*	*	*	*	*	*	*	*	*	*	*	*	*	*	*	*	*	*	*	*	*	*	*	*	*	*	*	*	*	*	4	4	5	0.00189246	0.2318	3	3	5	0.00260589	0.2318	5	5	5	0.00202892	0.2318	*
gi|442750337|gb|JAA67328.1|	lipocalin	s/lipocal	0_0_1_0	*	*	*	*	*	*	*	*	*	*	*	*	*	*	*	*	*	*	*	*	*	*	*	*	*	*	*	*	*	*	0	2	12	0.00502119	0.0402	0	2	5	0.00288088	0.0402	0	2	8	0.00358885	0.0402	*
gi|442755555|gb|JAA69937.1|	secreted salivary gland peptide	s/	0_0_1_0	*	*	*	*	*	*	*	*	*	*	*	*	*	*	*	*	*	*	*	*	*	*	*	*	*	*	*	*	*	*	1	1	1	0.000341263	0.0492	*	*	*	*	*	1	1	2	0.000731743	0.0492	*
gi|442760637|gb|JAA72477.1|	hypothetical protein	s/	0_0_1_0	*	*	*	*	*	*	*	*	*	*	*	*	*	*	*	*	*	*	*	*	*	*	*	*	*	*	*	*	*	*	1	1	1	0.000523699	0.0692	1	1	2	0.00144225	0.0692	1	1	1	0.000561463	0.0692	*
gi|442760669|gb|JAA72493.1|	insulin growth factor binding protein	st	0_0_1_0	*	*	*	*	*	*	*	*	*	*	*	*	*	*	*	*	*	*	*	*	*	*	*	*	*	1	1	3	0.00175155	0.1942	1	1	2	0.0011981	0.1942	*	*	*	*	*	1	1	2	0.0012845	0.1942	*
gi|556052476|gb|JAB69283.1|	phospholipase A2	met/lipd	0_0_1_0	*	*	*	*	*	*	*	*	*	*	*	*	*	*	*	*	*	*	*	*	*	*	*	*	*	0	1	1	0.000193226	0.0405	0	3	4	0.00079303	0.0405	0	2	3	0.000818993	0.0405	0	3	4	0.000850216	0.0405	*
gi|556055692|gb|JAB70891.1|	trypsin-like serine protease	s/protease	0_0_1_0	*	*	*	*	*	*	*	*	*	*	*	*	*	*	*	*	*	*	*	*	*	*	*	*	*	*	*	*	*	*	2	2	5	0.000407378	0.0196	*	*	*	*	*	2	2	3	0.000262053	0.0196	*
gi|556058876|gb|JAB72483.1|	serpin	s/protinh	0_0_1_0	*	*	*	*	*	*	*	*	*	*	*	*	*	*	*	*	*	*	*	*	*	*	*	*	*	1	1	2	0.000404763	0.0274	1	1	1	0.000207651	0.0274	*	*	*	*	*	1	1	1	0.000222625	0.0274	2
gi|556058932|gb|JAB72511.1|	secreted salivary gland peptide	s/	0_0_1_0	*	*	*	*	*	*	*	*	*	*	*	*	*	*	*	*	*	*	*	*	*	*	*	*	*	0	1	1	0.000388302	0.0526	0	1	1	0.000398412	0.0526	0	1	1	0.000548608	0.0526	0	1	1	0.000427142	0.0526	*
gi|556063821|gb|JAB74946.1|	trypsin-like serine protease	s/protease	0_0_1_0	*	*	*	*	*	*	*	*	*	*	*	*	*	*	*	*	*	*	*	*	*	*	*	*	*	0	2	2	0.000393957	0.0243	0	4	5	0.00101054	0.0243	0	1	2	0.000556597	0.0243	0	2	3	0.000650043	0.0243	0
gi|556085124|gb|JAB82983.1|	tropomyosin	cs	0_0_1_0	*	*	*	*	*	*	*	*	*	*	*	*	*	*	*	*	*	*	*	*	*	*	*	*	*	*	*	*	*	*	0	3	3	0.000879593	0.1127	0	2	2	0.000807458	0.1127	0	2	2	0.000628681	0.1127	*
gi|556085670|gb|JAB83256.1|	secreted salivary gland peptide	s/	0_0_1_0	*	*	*	*	*	*	*	*	*	*	*	*	*	*	*	*	*	*	*	*	*	*	*	*	*	*	*	*	*	*	0	3	5	0.0019011	0.1233	0	2	4	0.00209423	0.1233	0	2	3	0.00122291	0.1233	*
gi|56159941|gb|AAV80782.1|	secreted salivary gland peptide	s/	0_0_1_0	*	*	*	*	*	*	*	*	*	*	*	*	*	*	*	*	*	*	*	*	*	*	*	*	*	*	*	*	*	*	0	1	3	0.0020817	0.1083	0	2	3	0.00286648	0.1083	0	2	5	0.00371969	0.1083	*
gi|67083178|gb|AAY66525.1|	secreted protein	s/	0_0_1_0	*	*	*	*	*	*	*	*	*	*	*	*	*	*	*	1	1	2	0.00119432	0.1067	*	*	*	*	*	*	*	*	*	*	2	2	2	0.000935597	0.1067	1	1	2	0.0012883	0.1067	1	1	2	0.00100306	0.1067	2
gi|67083266|gb|AAY66569.1|	lipocalin	s/lipocal	0_0_1_0	*	*	*	*	*	*	*	*	*	*	*	*	*	*	*	*	*	*	*	*	*	*	*	*	*	*	*	*	*	*	1	3	30	0.0122453	0.0686	*	*	*	*	*	1	3	19	0.00831461	0.0686	*
[truncated: 14 more columns]

## Sheet: RABBIT-UNIQUE
				NON-STIMULATED															DOG-EXPOSED															HUMAN-EXPOSED															RABBIT-EXPOSED
				Run #01					Run #02					Run #03					Run #01					Run #02					Run #03					Run #01					Run #02					Run #03					Run #01
Contig	Description	Class	Presence	Unique Peptide Count	Peptide Count	Spectral Count	NSAF	Coverage	Unique Peptide Count	Peptide Count	Spectral Count	NSAF	Coverage	Unique Peptide Count	Peptide Count	Spectral Count	NSAF	Coverage	Unique Peptide Count	Peptide Count	Spectral Count	NSAF	Coverage	Unique Peptide Count	Peptide Count	Spectral Count	NSAF	Coverage	Unique Peptide Count	Peptide Count	Spectral Count	NSAF	Coverage	Unique Peptide Count	Peptide Count	Spectral Count	NSAF	Coverage	Unique Peptide Count	Peptide Count	Spectral Count	NSAF	Coverage	Unique Peptide Count	Peptide Count	Spectral Count	NSAF	Coverage	Unique Peptide Count
gi|215491039|gb|EEC00680.1|	actin	cs	0_0_0_1	*	*	*	*	*	*	*	*	*	*	*	*	*	*	*	*	*	*	*	*	*	*	*	*	*	*	*	*	*	*	*	*	*	*	*	*	*	*	*	*	*	*	*	*	*	1
gi|215491727|gb|EEC01368.1|	secreted salivary gland peptide	s/	0_0_0_1	*	*	*	*	*	*	*	*	*	*	*	*	*	*	*	*	*	*	*	*	*	*	*	*	*	*	*	*	*	*	*	*	*	*	*	*	*	*	*	*	*	*	*	*	*	2
gi|215492254|gb|EEC01895.1|	neuronal cell adhesion molecule	extmat	0_0_0_1	*	*	*	*	*	*	*	*	*	*	*	*	*	*	*	*	*	*	*	*	*	*	*	*	*	*	*	*	*	*	1	1	1	0.0003084	0.0481	*	*	*	*	*	*	*	*	*	*	1
gi|215492710|gb|EEC02351.1|	hemolectin	imm	0_0_0_1	*	*	*	*	*	*	*	*	*	*	*	*	*	*	*	*	*	*	*	*	*	*	*	*	*	*	*	*	*	*	*	*	*	*	*	*	*	*	*	*	*	*	*	*	*	*
gi|215493575|gb|EEC03216.1|	sodium/potassium-transporting atpase subunit alpha	tr	0_0_0_1	*	*	*	*	*	*	*	*	*	*	*	*	*	*	*	*	*	*	*	*	*	*	*	*	*	*	*	*	*	*	*	*	*	*	*	*	*	*	*	*	*	*	*	*	*	0
gi|215494047|gb|EEC03688.1|	heat shock protein	pm	0_0_0_1	*	*	*	*	*	*	*	*	*	*	*	*	*	*	*	*	*	*	*	*	*	*	*	*	*	*	*	*	*	*	*	*	*	*	*	*	*	*	*	*	*	*	*	*	*	0
gi|215498547|gb|EEC08041.1|	secreted salivary gland peptide	s/	0_0_0_1	*	*	*	*	*	*	*	*	*	*	*	*	*	*	*	*	*	*	*	*	*	*	*	*	*	*	*	*	*	*	*	*	*	*	*	2	2	2	0.00105192	0.1193	*	*	*	*	*	2
gi|215498567|gb|EEC08061.1|	serpin	s/protinh	0_0_0_1	*	*	*	*	*	*	*	*	*	*	*	*	*	*	*	*	*	*	*	*	*	*	*	*	*	*	*	*	*	*	2	2	3	0.000905088	0.0688	*	*	*	*	*	*	*	*	*	*	4
gi|215503133|gb|EEC12627.1|	chitin binding peritrophin-a domain protein	extmat	0_0_0_1	*	*	*	*	*	*	*	*	*	*	*	*	*	*	*	*	*	*	*	*	*	*	*	*	*	*	*	*	*	*	*	*	*	*	*	*	*	*	*	*	*	*	*	*	*	0
gi|215504082|gb|EEC13576.1|	hemelipoprotein	storage/	0_0_0_1	*	*	*	*	*	*	*	*	*	*	*	*	*	*	*	*	*	*	*	*	*	*	*	*	*	*	*	*	*	*	*	*	*	*	*	*	*	*	*	*	*	*	*	*	*	1
gi|215504227|gb|EEC13721.1|	secreted salivary gland peptide	s/	0_0_0_1	*	*	*	*	*	*	*	*	*	*	*	*	*	*	*	*	*	*	*	*	*	*	*	*	*	*	*	*	*	*	*	*	*	*	*	*	*	*	*	*	*	*	*	*	*	*
gi|215504741|gb|EEC14235.1|	serpin	s/protinh	0_0_0_1	*	*	*	*	*	*	*	*	*	*	*	*	*	*	*	*	*	*	*	*	*	*	*	*	*	*	*	*	*	*	*	*	*	*	*	*	*	*	*	*	*	*	*	*	*	1
gi|215506393|gb|EEC15887.1|	aldehyde dehydrogenase	detox/ox	0_0_0_1	*	*	*	*	*	*	*	*	*	*	*	*	*	*	*	*	*	*	*	*	*	*	*	*	*	*	*	*	*	*	*	*	*	*	*	*	*	*	*	*	*	*	*	*	*	5
gi|215507531|gb|EEC17023.1|	histone	nr	0_0_0_1	*	*	*	*	*	*	*	*	*	*	*	*	*	*	*	*	*	*	*	*	*	*	*	*	*	*	*	*	*	*	*	*	*	*	*	*	*	*	*	*	*	*	*	*	*	*
gi|215508220|gb|EEC17674.1|	arginine kinase	met/aa	0_0_0_1	*	*	*	*	*	*	*	*	*	*	*	*	*	*	*	*	*	*	*	*	1	1	1	0.000835039	0.1094	*	*	*	*	*	*	*	*	*	*	*	*	*	*	*	*	*	*	*	*	1
gi|346468637|gb|AEO34163.1|	histone H2A	nr	0_0_0_1	*	*	*	*	*	*	*	*	*	*	*	*	*	*	*	*	*	*	*	*	*	*	*	*	*	*	*	*	*	*	*	*	*	*	*	0	1	3	0.00238873	0.0625	*	*	*	*	*	0
gi|427784589|gb|JAA57746.1|	aldehyde dehydrogenase	detox/ox	0_0_0_1	*	*	*	*	*	*	*	*	*	*	*	*	*	*	*	*	*	*	*	*	*	*	*	*	*	*	*	*	*	*	*	*	*	*	*	*	*	*	*	*	*	*	*	*	*	*
gi|427789567|gb|JAA60235.1|	beta-tubulin	cs	0_0_0_1	*	*	*	*	*	*	*	*	*	*	*	*	*	*	*	*	*	*	*	*	*	*	*	*	*	0	1	1	0.000181962	0.0404	*	*	*	*	*	*	*	*	*	*	*	*	*	*	*	0
gi|442746925|gb|JAA65622.1|	nonmuscle myosin essential light chain	cs	0_0_0_1	*	*	*	*	*	*	*	*	*	*	*	*	*	*	*	*	*	*	*	*	0	1	1	0.000727109	0.0884	*	*	*	*	*	*	*	*	*	*	*	*	*	*	*	*	*	*	*	*	2
gi|442747969|gb|JAA66144.1|	muscle LIM protein isoform A isoform	cs	0_0_0_1	*	*	*	*	*	*	*	*	*	*	*	*	*	*	*	*	*	*	*	*	*	*	*	*	*	*	*	*	*	*	*	*	*	*	*	*	*	*	*	*	*	*	*	*	*	1
gi|442753241|gb|JAA68780.1|	enolase	met/energy	0_0_0_1	*	*	*	*	*	*	*	*	*	*	*	*	*	*	*	*	*	*	*	*	*	*	*	*	*	*	*	*	*	*	*	*	*	*	*	*	*	*	*	*	*	*	*	*	*	4
gi|442753913|gb|JAA69116.1|	microplusin	imm	0_0_0_1	*	*	*	*	*	*	*	*	*	*	*	*	*	*	*	*	*	*	*	*	*	*	*	*	*	*	*	*	*	*	*	*	*	*	*	*	*	*	*	*	*	*	*	*	*	0
gi|442757639|gb|JAA70978.1|	ubiquitin-like protein	prot	0_0_0_1	*	*	*	*	*	*	*	*	*	*	*	*	*	*	*	*	*	*	*	*	*	*	*	*	*	*	*	*	*	*	*	*	*	*	*	*	*	*	*	*	*	*	*	*	*	0
gi|442759055|gb|JAA71686.1|	glutathione S-transferase	detox/ox	0_0_0_1	*	*	*	*	*	*	*	*	*	*	*	*	*	*	*	*	*	*	*	*	*	*	*	*	*	*	*	*	*	*	*	*	*	*	*	*	*	*	*	*	*	*	*	*	*	0
gi|442761563|gb|JAA72940.1|	serpin	s/protinh	0_0_0_1	*	*	*	*	*	*	*	*	*	*	*	*	*	*	*	*	*	*	*	*	*	*	*	*	*	*	*	*	*	*	*	*	*	*	*	*	*	*	*	*	*	*	*	*	*	1
gi|442763201|gb|JAA73759.1|	blood meal-induced serine protease inhibitor	s/protinh	0_0_0_1	*	*	*	*	*	*	*	*	*	*	*	*	*	*	*	*	*	*	*	*	*	*	*	*	*	*	*	*	*	*	0	1	1	0.000236557	0.0284	*	*	*	*	*	*	*	*	*	*	0
gi|556060460|gb|JAB73275.1|	m28 2 protease-associated	s/protease	0_0_0_1	*	*	*	*	*	*	*	*	*	*	*	*	*	*	*	*	*	*	*	*	*	*	*	*	*	*	*	*	*	*	*	*	*	*	*	*	*	*	*	*	*	*	*	*	*	0
gi|556065834|gb|JAB75945.1|	ribosomal protein large p2	ps	0_0_0_1	*	*	*	*	*	*	*	*	*	*	*	*	*	*	*	*	*	*	*	*	*	*	*	*	*	*	*	*	*	*	*	*	*	*	*	*	*	*	*	*	*	*	*	*	*	0
gi|556069069|gb|JAB77551.1|	actin-binding cytoskeleton protein filamin	cs	0_0_0_1	*	*	*	*	*	*	*	*	*	*	*	*	*	*	*	*	*	*	*	*	*	*	*	*	*	*	*	*	*	*	*	*	*	*	*	*	*	*	*	*	*	*	*	*	*	0
gi|556069703|gb|JAB77868.1|	40s ribosomal protein s28	ps	0_0_0_1	*	*	*	*	*	*	*	*	*	*	*	*	*	*	*	*	*	*	*	*	*	*	*	*	*	*	*	*	*	*	*	*	*	*	*	*	*	*	*	*	*	*	*	*	*	*
gi|556072082|gb|JAB79048.1|	hypothetical protein	uc	0_0_0_1	*	*	*	*	*	*	*	*	*	*	*	*	*	*	*	*	*	*	*	*	*	*	*	*	*	*	*	*	*	*	*	*	*	*	*	*	*	*	*	*	*	*	*	*	*	*
gi|556085324|gb|JAB83083.1|	myosin class i heavy chain	cs	0_0_0_1	*	*	*	*	*	*	*	*	*	*	*	*	*	*	*	*	*	*	*	*	*	*	*	*	*	*	*	*	*	*	*	*	*	*	*	*	*	*	*	*	*	*	*	*	*	0
gi|556087155|gb|JAB83989.1|	troponin t skeletal muscle	cs	0_0_0_1	*	*	*	*	*	*	*	*	*	*	*	*	*	*	*	*	*	*	*	*	*	*	*	*	*	*	*	*	*	*	*	*	*	*	*	*	*	*	*	*	*	*	*	*	*	0
gi|67083759|gb|AAY66814.1|	glutathione peroxidase	detox/ox	0_0_0_1	*	*	*	*	*	*	*	*	*	*	*	*	*	*	*	*	*	*	*	*	*	*	*	*	*	*	*	*	*	*	0	1	1	0.000381964	0.0734	*	*	*	*	*	*	*	*	*	*	0
[truncated: 14 more columns]

## Sheet: LOW-CONFIDENCE
		NON-STIMULATED															DOG-EXPOSED															HUMAN-EXPOSED															RABBIT-EXPOSED
		Run #01					Run #02					Run #03					Run #01					Run #02					Run #03					Run #01					Run #02					Run #03					Run #01
Contig	Presence	Unique Peptide Count	Peptide Count	Spectral Count	NSAF	Coverage	Unique Peptide Count	Peptide Count	Spectral Count	NSAF	Coverage	Unique Peptide Count	Peptide Count	Spectral Count	NSAF	Coverage	Unique Peptide Count	Peptide Count	Spectral Count	NSAF	Coverage	Unique Peptide Count	Peptide Count	Spectral Count	NSAF	Coverage	Unique Peptide Count	Peptide Count	Spectral Count	NSAF	Coverage	Unique Peptide Count	Peptide Count	Spectral Count	NSAF	Coverage	Unique Peptide Count	Peptide Count	Spectral Count	NSAF	Coverage	Unique Peptide Count	Peptide Count	Spectral Count	NSAF	Coverage	Unique Peptide Count	Peptide Count	Spectral Count
gi|215491276|gb|EEC00917.1|	0_0_0_0	*	*	*	*	*	*	*	*	*	*	*	*	*	*	*	*	*	*	*	*	*	*	*	*	*	*	*	*	*	*	*	*	*	*	*	*	*	*	*	*	*	*	*	*	*	0	1	1
gi|215491638|gb|EEC01279.1|	0_0_0_0	*	*	*	*	*	*	*	*	*	*	*	*	*	*	*	1	1	1	0.000811405	0.1221	*	*	*	*	*	*	*	*	*	*	*	*	*	*	*	*	*	*	*	*	*	*	*	*	*	*	*	*
gi|215491939|gb|EEC01580.1|	0_0_0_0	*	*	*	*	*	*	*	*	*	*	*	*	*	*	*	*	*	*	*	*	*	*	*	*	*	*	*	*	*	*	*	*	*	*	*	*	*	*	*	*	*	*	*	*	*	*	*	*
gi|215492293|gb|EEC01934.1|	0_0_0_0	*	*	*	*	*	*	*	*	*	*	*	*	*	*	*	*	*	*	*	*	*	*	*	*	*	2	2	2	0.00045465	0.0728	*	*	*	*	*	*	*	*	*	*	*	*	*	*	*	*	*	*
gi|215492851|gb|EEC02492.1|	0_0_0_0	*	*	*	*	*	0	3	3	0.00104349	0.0275	*	*	*	*	*	*	*	*	*	*	*	*	*	*	*	*	*	*	*	*	*	*	*	*	*	*	*	*	*	*	*	*	*	*	*	*	*	*
gi|215493100|gb|EEC02741.1|	0_0_0_0	*	*	*	*	*	*	*	*	*	*	*	*	*	*	*	*	*	*	*	*	*	*	*	*	*	*	*	*	*	*	*	*	*	*	*	*	*	*	*	*	*	*	*	*	*	1	1	1
gi|215493389|gb|EEC03030.1|	0_0_0_0	*	*	*	*	*	*	*	*	*	*	*	*	*	*	*	*	*	*	*	*	*	*	*	*	*	*	*	*	*	*	*	*	*	*	*	*	*	*	*	*	1	1	2	0.000708513	0.0476	*	*	*
gi|215494596|gb|EEC04237.1|	0_0_0_0	*	*	*	*	*	*	*	*	*	*	*	*	*	*	*	*	*	*	*	*	*	*	*	*	*	1	1	1	0.000329899	0.0691	*	*	*	*	*	*	*	*	*	*	*	*	*	*	*	*	*	*
gi|215495474|gb|EEC05115.1|	0_0_0_0	*	*	*	*	*	*	*	*	*	*	*	*	*	*	*	*	*	*	*	*	*	*	*	*	*	*	*	*	*	*	*	*	*	*	*	*	*	*	*	*	*	*	*	*	*	1	1	1
gi|215495793|gb|EEC05434.1|	0_0_0_0	*	*	*	*	*	*	*	*	*	*	*	*	*	*	*	*	*	*	*	*	*	*	*	*	*	1	1	8	0.00579679	0.0804	*	*	*	*	*	*	*	*	*	*	*	*	*	*	*	*	*	*
gi|215496276|gb|EEC05916.1|	0_0_0_0	*	*	*	*	*	*	*	*	*	*	*	*	*	*	*	*	*	*	*	*	*	*	*	*	*	*	*	*	*	*	*	*	*	*	*	*	*	*	*	*	*	*	*	*	*	0	2	3
gi|215499332|gb|EEC08826.1|	0_0_0_0	*	*	*	*	*	*	*	*	*	*	*	*	*	*	*	*	*	*	*	*	*	*	*	*	*	*	*	*	*	*	0	1	1	0.000165543	0.0298	*	*	*	*	*	*	*	*	*	*	*	*	*
gi|215499446|gb|EEC08940.1|	0_0_0_0	*	*	*	*	*	*	*	*	*	*	*	*	*	*	*	*	*	*	*	*	*	*	*	*	*	0	3	6	0.00507219	0.3333	*	*	*	*	*	*	*	*	*	*	*	*	*	*	*	*	*	*
gi|215499532|gb|EEC09026.1|	0_0_0_0	*	*	*	*	*	*	*	*	*	*	*	*	*	*	*	*	*	*	*	*	*	*	*	*	*	0	1	1	0.000392053	0.058	*	*	*	*	*	*	*	*	*	*	*	*	*	*	*	*	*	*
gi|215499869|gb|EEC09363.1|	0_0_0_0	*	*	*	*	*	*	*	*	*	*	*	*	*	*	*	1	1	1	0.000957604	0.1261	*	*	*	*	*	*	*	*	*	*	*	*	*	*	*	*	*	*	*	*	*	*	*	*	*	*	*	*
gi|215500073|gb|EEC09567.1|	0_0_0_0	*	*	*	*	*	*	*	*	*	*	*	*	*	*	*	*	*	*	*	*	*	*	*	*	*	*	*	*	*	*	0	1	1	0.000450098	0.1892	*	*	*	*	*	*	*	*	*	*	*	*	*
gi|215500088|gb|EEC09582.1|	0_0_0_0	1	1	1	0.00160541	0.0873	*	*	*	*	*	*	*	*	*	*	*	*	*	*	*	*	*	*	*	*	*	*	*	*	*	*	*	*	*	*	*	*	*	*	*	*	*	*	*	*	*	*	*
gi|215501433|gb|EEC10927.1|	0_0_0_0	*	*	*	*	*	*	*	*	*	*	*	*	*	*	*	*	*	*	*	*	*	*	*	*	*	*	*	*	*	*	*	*	*	*	*	*	*	*	*	*	*	*	*	*	*	2	2	4
gi|215502003|gb|EEC11497.1|	0_0_0_0	*	*	*	*	*	*	*	*	*	*	*	*	*	*	*	*	*	*	*	*	*	*	*	*	*	*	*	*	*	*	1	1	1	0.000406186	0.0683	*	*	*	*	*	*	*	*	*	*	*	*	*
gi|215504083|gb|EEC13577.1|	0_0_0_0	*	*	*	*	*	*	*	*	*	*	*	*	*	*	*	*	*	*	*	*	*	*	*	*	*	*	*	*	*	*	*	*	*	*	*	*	*	*	*	*	*	*	*	*	*	*	*	*
gi|215504624|gb|EEC14118.1|	0_0_0_0	*	*	*	*	*	*	*	*	*	*	*	*	*	*	*	*	*	*	*	*	*	*	*	*	*	*	*	*	*	*	1	1	1	0.00124281	0.3731	*	*	*	*	*	*	*	*	*	*	*	*	*
gi|215506096|gb|EEC15590.1|	0_0_0_0	*	*	*	*	*	*	*	*	*	*	*	*	*	*	*	*	*	*	*	*	*	*	*	*	*	1	1	1	0.00102728	0.2025	*	*	*	*	*	*	*	*	*	*	*	*	*	*	*	*	*	*
gi|215506725|gb|EEC16219.1|	0_0_0_0	*	*	*	*	*	*	*	*	*	*	*	*	*	*	*	1	2	3	0.0010665	0.0569	*	*	*	*	*	*	*	*	*	*	1	2	4	0.00111395	0.0569	*	*	*	*	*	*	*	*	*	*	*	*	*
gi|215507259|gb|EEC16753.1|	0_0_0_0	*	*	*	*	*	1	1	2	0.00742038	0.2	*	*	*	*	*	0	1	1	0.00141725	0.2	*	*	*	*	*	*	*	*	*	*	*	*	*	*	*	*	*	*	*	*	*	*	*	*	*	0	1	1
gi|215507626|gb|EEC17118.1|	0_0_0_0	*	*	*	*	*	*	*	*	*	*	*	*	*	*	*	*	*	*	*	*	*	*	*	*	*	*	*	*	*	*	*	*	*	*	*	*	*	*	*	*	*	*	*	*	*	*	*	*
gi|215508668|gb|EEC18122.1|	0_0_0_0	*	*	*	*	*	*	*	*	*	*	*	*	*	*	*	*	*	*	*	*	1	1	1	5.53235e-05	0.0093	*	*	*	*	*	1	1	1	4.30994e-05	0.0093	*	*	*	*	*	*	*	*	*	*	*	*	*
gi|215508750|gb|EEC18204.1|	0_0_0_0	*	*	*	*	*	2	2	5	0.00579717	0.0917	*	*	*	*	*	*	*	*	*	*	*	*	*	*	*	*	*	*	*	*	*	*	*	*	*	*	*	*	*	*	*	*	*	*	*	*	*	*
gi|215508853|gb|EEC18307.1|	0_0_0_0	*	*	*	*	*	*	*	*	*	*	*	*	*	*	*	*	*	*	*	*	*	*	*	*	*	*	*	*	*	*	*	*	*	*	*	*	*	*	*	*	*	*	*	*	*	1	1	1
gi|215510186|gb|EEC19639.1|	0_0_0_0	*	*	*	*	*	*	*	*	*	*	*	*	*	*	*	*	*	*	*	*	*	*	*	*	*	1	1	1	0.000362299	0.0536	*	*	*	*	*	*	*	*	*	*	*	*	*	*	*	*	*	*
gi|215510253|gb|EEC19706.1|	0_0_0_0	*	*	*	*	*	*	*	*	*	*	*	*	*	*	*	*	*	*	*	*	*	*	*	*	*	*	*	*	*	*	*	*	*	*	*	*	*	*	*	*	*	*	*	*	*	1	2	4
gi|215510720|gb|EEC20173.1|	0_0_0_0	*	*	*	*	*	*	*	*	*	*	*	*	*	*	*	*	*	*	*	*	*	*	*	*	*	*	*	*	*	*	*	*	*	*	*	*	*	*	*	*	*	*	*	*	*	*	*	*
gi|307933356|dbj|BAJ21514.1|	0_0_0_0	*	*	*	*	*	*	*	*	*	*	*	*	*	*	*	*	*	*	*	*	*	*	*	*	*	*	*	*	*	*	*	*	*	*	*	*	*	*	*	*	2	2	2	0.000105399	0.013	*	*	*
gi|346468203|gb|AEO33946.1|	0_0_0_0	*	*	*	*	*	*	*	*	*	*	*	*	*	*	*	*	*	*	*	*	*	*	*	*	*	*	*	*	*	*	*	*	*	*	*	*	*	*	*	*	*	*	*	*	*	0	1	2
gi|346470953|gb|AEO35321.1|	0_0_0_0	*	*	*	*	*	*	*	*	*	*	*	*	*	*	*	*	*	*	*	*	*	*	*	*	*	0	2	10	0.00328563	0.0283	*	*	*	*	*	*	*	*	*	*	*	*	*	*	*	*	*	*
gi|346472569|gb|AEO36129.1|	0_0_0_0	*	*	*	*	*	*	*	*	*	*	*	*	*	*	*	*	*	*	*	*	*	*	*	*	*	1	2	15	0.00558406	0.0321	*	*	*	*	*	*	*	*	*	*	*	*	*	*	*	*	*	*
gi|346473843|gb|AEO36766.1|	0_0_0_0	*	*	*	*	*	*	*	*	*	*	*	*	*	*	*	*	*	*	*	*	*	*	*	*	*	*	*	*	*	*	*	*	*	*	*	*	*	*	*	*	*	*	*	*	*	0	1	4
gi|427783791|gb|JAA57347.1|	0_0_0_0	*	*	*	*	*	*	*	*	*	*	*	*	*	*	*	*	*	*	*	*	1	1	1	0.000115302	0.0194	*	*	*	*	*	*	*	*	*	*	*	*	*	*	*	*	*	*	*	*	*	*	*
gi|427787269|gb|JAA59086.1|	0_0_0_0	*	*	*	*	*	*	*	*	*	*	*	*	*	*	*	*	*	*	*	*	*	*	*	*	*	*	*	*	*	*	*	*	*	*	*	*	*	*	*	*	*	*	*	*	*	0	1	1
gi|427787391|gb|JAA59147.1|	0_0_0_0	*	*	*	*	*	*	*	*	*	*	*	*	*	*	*	*	*	*	*	*	*	*	*	*	*	1	1	1	0.000135258	0.045	*	*	*	*	*	*	*	*	*	*	*	*	*	*	*	*	*	*
gi|442746953|gb|JAA65636.1|	0_0_0_0	*	*	*	*	*	*	*	*	*	*	*	*	*	*	*	*	*	*	*	*	*	*	*	*	*	*	*	*	*	*	0	1	1	0.000147901	0.0213	*	*	*	*	*	*	*	*	*	*	*	*	*
gi|442747027|gb|JAA65673.1|	0_0_0_0	*	*	*	*	*	*	*	*	*	*	*	*	*	*	*	*	*	*	*	*	*	*	*	*	*	*	*	*	*	*	*	*	*	*	*	*	*	*	*	*	*	*	*	*	*	*	*	*
gi|442747955|gb|JAA66137.1|	0_0_0_0	*	*	*	*	*	*	*	*	*	*	*	*	*	*	*	*	*	*	*	*	*	*	*	*	*	*	*	*	*	*	*	*	*	*	*	*	*	*	*	*	*	*	*	*	*	0	1	2
gi|442748645|gb|JAA66482.1|	0_0_0_0	*	*	*	*	*	*	*	*	*	*	*	*	*	*	*	*	*	*	*	*	*	*	*	*	*	0	1	2	0.000488886	0.0452	*	*	*	*	*	*	*	*	*	*	*	*	*	*	*	*	*	*
gi|442748805|gb|JAA66562.1|	0_0_0_0	*	*	*	*	*	*	*	*	*	*	*	*	*	*	*	*	*	*	*	*	*	*	*	*	*	2	2	3	0.000780337	0.1154	*	*	*	*	*	*	*	*	*	*	*	*	*	*	*	*	*	*
gi|442749929|gb|JAA67124.1|	0_0_0_0	*	*	*	*	*	*	*	*	*	*	*	*	*	*	*	*	*	*	*	*	*	*	*	*	*	*	*	*	*	*	1	2	3	0.00113547	0.0773	*	*	*	*	*	*	*	*	*	*	*	*	*
gi|442750121|gb|JAA67220.1|	0_0_0_0	*	*	*	*	*	*	*	*	*	*	*	*	*	*	*	*	*	*	*	*	*	*	*	*	*	1	3	10	0.00370571	0.032	*	*	*	*	*	*	*	*	*	*	*	*	*	*	*	*	*	*
gi|442750519|gb|JAA67419.1|	0_0_0_0	*	*	*	*	*	*	*	*	*	*	*	*	*	*	*	*	*	*	*	*	*	*	*	*	*	*	*	*	*	*	*	*	*	*	*	*	*	*	*	*	*	*	*	*	*	*	*	*
gi|442751137|gb|JAA67728.1|	0_0_0_0	*	*	*	*	*	*	*	*	*	*	*	*	*	*	*	*	*	*	*	*	*	*	*	*	*	*	*	*	*	*	*	*	*	*	*	*	*	*	*	*	*	*	*	*	*	0	3	5
gi|442753163|gb|JAA68741.1|	0_0_0_0	*	*	*	*	*	*	*	*	*	*	*	*	*	*	*	*	*	*	*	*	*	*	*	*	*	1	1	1	0.000731127	0.1261	*	*	*	*	*	*	*	*	*	*	1	1	1	0.000804258	0.1261	*	*	*
gi|442754001|gb|JAA69160.1|	0_0_0_0	*	*	*	*	*	*	*	*	*	*	*	*	*	*	*	*	*	*	*	*	*	*	*	*	*	*	*	*	*	*	*	*	*	*	*	*	*	*	*	*	*	*	*	*	*	1	1	2
gi|442755797|gb|JAA70058.1|	0_0_0_0	*	*	*	*	*	*	*	*	*	*	*	*	*	*	*	*	*	*	*	*	*	*	*	*	*	0	1	1	0.000373987	0.0783	*	*	*	*	*	*	*	*	*	*	*	*	*	*	*	*	*	*
gi|442756447|gb|JAA70382.1|	0_0_0_0	*	*	*	*	*	*	*	*	*	*	*	*	*	*	*	*	*	*	*	*	0	1	1	0.000156723	0.0161	*	*	*	*	*	*	*	*	*	*	*	*	*	*	*	*	*	*	*	*	*	*	*
gi|442757299|gb|JAA70808.1|	0_0_0_0	*	*	*	*	*	*	*	*	*	*	*	*	*	*	*	*	*	*	*	*	*	*	*	*	*	2	2	2	0.000323327	0.0339	*	*	*	*	*	*	*	*	*	*	*	*	*	*	*	*	*	*
gi|442759537|gb|JAA71927.1|	0_0_0_0	*	*	*	*	*	*	*	*	*	*	*	*	*	*	*	*	*	*	*	*	*	*	*	*	*	3	3	3	0.00184443	0.2197	*	*	*	*	*	*	*	*	*	*	*	*	*	*	*	2	2	3
gi|442759707|gb|JAA72012.1|	0_0_0_0	*	*	*	*	*	*	*	*	*	*	*	*	*	*	*	*	*	*	*	*	*	*	*	*	*	*	*	*	*	*	*	*	*	*	*	*	*	*	*	*	*	*	*	*	*	*	*	*
gi|442760641|gb|JAA72479.1|	0_0_0_0	*	*	*	*	*	*	*	*	*	*	*	*	*	*	*	*	*	*	*	*	*	*	*	*	*	0	1	2	0.000266082	0.0164	*	*	*	*	*	*	*	*	*	*	*	*	*	*	*	*	*	*
gi|442763271|gb|JAA73794.1|	0_0_0_0	*	*	*	*	*	*	*	*	*	*	*	*	*	*	*	*	*	*	*	*	*	*	*	*	*	1	1	1	0.000744542	0.1651	1	1	1	0.000763928	0.1651	*	*	*	*	*	*	*	*	*	*	*	*	*
gi|51011584|gb|AAT92201.1|	0_0_0_0	*	*	*	*	*	*	*	*	*	*	*	*	*	*	*	*	*	*	*	*	*	*	*	*	*	*	*	*	*	*	1	3	5	0.00121029	0.1134	*	*	*	*	*	*	*	*	*	*	*	*	*
gi|556051968|gb|JAB69029.1|	0_0_0_0	*	*	*	*	*	*	*	*	*	*	*	*	*	*	*	*	*	*	*	*	*	*	*	*	*	1	1	1	0.000363924	0.0538	*	*	*	*	*	*	*	*	*	*	*	*	*	*	*	*	*	*
gi|556060614|gb|JAB73352.1|	0_0_0_0	*	*	*	*	*	*	*	*	*	*	*	*	*	*	*	*	*	*	*	*	*	*	*	*	*	*	*	*	*	*	1	1	1	5.18159e-05	0.0187	*	*	*	*	*	*	*	*	*	*	*	*	*
gi|556063219|gb|JAB74645.1|	0_0_0_0	*	*	*	*	*	*	*	*	*	*	*	*	*	*	*	*	*	*	*	*	*	*	*	*	*	*	*	*	*	*	*	*	*	*	*	*	*	*	*	*	*	*	*	*	*	*	*	*
gi|556065335|gb|JAB75703.1|	0_0_0_0	*	*	*	*	*	*	*	*	*	*	*	*	*	*	*	*	*	*	*	*	*	*	*	*	*	*	*	*	*	*	*	*	*	*	*	*	*	*	*	*	*	*	*	*	*	1	1	6
gi|556069941|gb|JAB77987.1|	0_0_0_0	*	*	*	*	*	*	*	*	*	*	*	*	*	*	*	*	*	*	*	*	*	*	*	*	*	*	*	*	*	*	*	*	*	*	*	*	*	*	*	*	*	*	*	*	*	0	1	1
gi|556071415|gb|JAB78719.1|	0_0_0_0	*	*	*	*	*	*	*	*	*	*	*	*	*	*	*	*	*	*	*	*	*	*	*	*	*	*	*	*	*	*	*	*	*	*	*	*	*	*	*	*	*	*	*	*	*	0	2	2
gi|556083402|gb|JAB82122.1|	0_0_0_0	*	*	*	*	*	*	*	*	*	*	*	*	*	*	*	*	*	*	*	*	1	1	1	0.000905805	0.1356	*	*	*	*	*	*	*	*	*	*	*	*	*	*	*	*	*	*	*	*	*	*	*
gi|556083908|gb|JAB82375.1|	0_0_0_0	*	*	*	*	*	*	*	*	*	*	*	*	*	*	*	*	*	*	*	*	*	*	*	*	*	*	*	*	*	*	*	*	*	*	*	*	*	*	*	*	*	*	*	*	*	1	1	1
gi|556085590|gb|JAB83216.1|	0_0_0_0	*	*	*	*	*	*	*	*	*	*	*	*	*	*	*	*	*	*	*	*	*	*	*	*	*	*	*	*	*	*	*	*	*	*	*	*	*	*	*	*	*	*	*	*	*	0	2	2
gi|67083315|gb|AAY66593.1|	0_0_0_0	*	*	*	*	*	*	*	*	*	*	*	*	*	*	*	*	*	*	*	*	*	*	*	*	*	*	*	*	*	*	*	*	*	*	*	*	*	*	*	*	*	*	*	*	*	2	2	4
gi|67083859|gb|AAY66864.1|	0_0_0_0	*	*	*	*	*	*	*	*	*	*	*	*	*	*	*	*	*	*	*	*	*	*	*	*	*	2	2	2	0.00205456	0.2405	*	*	*	*	*	*	*	*	*	*	*	*	*	*	*	2	2	3
[truncated: 12 more columns]
