# Supplementary material for: Tick-Host Range Adaptation: Changes in Protein Profiles in Unfed Adult Ixodes scapularis and Amblyomma americanum Saliva Stimulated to Feed on Different Hosts
Source: Front Cell Infect Microbiol. 2017 Dec 19;7:517. doi: 10.3389/fcimb.2017.00517 (PMC5742094; doi:10.3389/fcimb.2017.00517)
Supplement: Table S2 — Amblyomma americanum saliva proteins identified by LC-MS/MS. [file Table2.XLSX]

## Sheet: ALL TREATMENTS
				NON-STIMUALTED															RABBIT-EXPOSED															DOG-EXPOSED															HUMAN-EXPOSED
				Run #01					Run #02					Run #03					Run #01					Run #02					Run #03					Run #01					Run #02					Run #03					Run #01
Contig	Description	Class	Presence	Unique Peptide Count	Peptide Count	Spectral Count	NSAF	Coverage	Unique Peptide Count	Peptide Count	Spectral Count	NSAF	Coverage	Unique Peptide Count	Peptide Count	Spectral Count	NSAF	Coverage	Unique Peptide Count	Peptide Count	Spectral Count	NSAF	Coverage	Unique Peptide Count	Peptide Count	Spectral Count	NSAF	Coverage	Unique Peptide Count	Peptide Count	Spectral Count	NSAF	Coverage	Unique Peptide Count	Peptide Count	Spectral Count	NSAF	Coverage	Unique Peptide Count	Peptide Count	Spectral Count	NSAF	Coverage	Unique Peptide Count	Peptide Count	Spectral Count	NSAF	Coverage	Unique Peptide Count
Aam-10063	alpha-macroglobulin	s/protinh	0_0_0_1	*	*	*	*	*	*	*	*	*	*	*	*	*	*	*	*	*	*	*	*	*	*	*	*	*	*	*	*	*	*	*	*	*	*	*	*	*	*	*	*	*	*	*	*	*	*
Aam-10596	secreted ferritin	detox/ox	0_0_0_1	*	*	*	*	*	*	*	*	*	*	*	*	*	*	*	*	*	*	*	*	*	*	*	*	*	*	*	*	*	*	*	*	*	*	*	*	*	*	*	*	*	*	*	*	*	2
Aam-11221	secreted protein	s/	0_0_0_1	1	1	1	0.000165829	0.1125	*	*	*	*	*	*	*	*	*	*	*	*	*	*	*	*	*	*	*	*	*	*	*	*	*	1	1	1	0.000197116	0.1125	*	*	*	*	*	*	*	*	*	*	*
Aam-176000	aldehyde dehydrogenase	detox/ox	0_0_0_1	*	*	*	*	*	*	*	*	*	*	*	*	*	*	*	*	*	*	*	*	*	*	*	*	*	*	*	*	*	*	*	*	*	*	*	*	*	*	*	*	*	*	*	*	*	1
Aam-184580	lipophorin receptor	tr	0_0_0_1	*	*	*	*	*	*	*	*	*	*	*	*	*	*	*	*	*	*	*	*	*	*	*	*	*	*	*	*	*	*	*	*	*	*	*	*	*	*	*	*	*	*	*	*	*	1
Aam-19118	uncharacterized protein	uc	0_0_0_1	*	*	*	*	*	*	*	*	*	*	*	*	*	*	*	*	*	*	*	*	*	*	*	*	*	*	*	*	*	*	*	*	*	*	*	*	*	*	*	*	*	*	*	*	*	3
Aam-210677	secreted protein	s/	0_0_0_1	*	*	*	*	*	1	1	2	0.000291992	0.1355	*	*	*	*	*	*	*	*	*	*	*	*	*	*	*	*	*	*	*	*	*	*	*	*	*	*	*	*	*	*	*	*	*	*	*	1
Aam-2262	catalytically inactive chitinase-like lectins	met/carb	0_0_0_1	3	3	4	0.000263351	0.0769	*	*	*	*	*	*	*	*	*	*	*	*	*	*	*	*	*	*	*	*	*	*	*	*	*	2	2	2	0.000156519	0.0521	*	*	*	*	*	*	*	*	*	*	2
Aam-27144	low-density lipoprotein receptor	st	0_0_0_1	*	*	*	*	*	*	*	*	*	*	0	1	1	0.000162529	0.0663	*	*	*	*	*	*	*	*	*	*	*	*	*	*	*	*	*	*	*	*	*	*	*	*	*	*	*	*	*	*	*
Aam-27145	lipophorin receptor	tr	0_0_0_1	*	*	*	*	*	*	*	*	*	*	*	*	*	*	*	*	*	*	*	*	*	*	*	*	*	*	*	*	*	*	*	*	*	*	*	*	*	*	*	*	*	*	*	*	*	1
Aam-31114	tick lipocalin	s/lipocal	0_0_0_1	*	*	*	*	*	*	*	*	*	*	1	1	1	0.000178965	0.0955	*	*	*	*	*	*	*	*	*	*	*	*	*	*	*	*	*	*	*	*	1	1	1	0.000169504	0.0955	*	*	*	*	*	1
Aam-40292	neurotransmitter symporter family	tr	0_0_0_1	*	*	*	*	*	*	*	*	*	*	*	*	*	*	*	*	*	*	*	*	*	*	*	*	*	*	*	*	*	*	*	*	*	*	*	*	*	*	*	*	*	*	*	*	*	*
Aam-11491	glycine-rich secreted cement protein	extmat	0_0_1_0	*	*	*	*	*	*	*	*	*	*	*	*	*	*	*	*	*	*	*	*	*	*	*	*	*	*	*	*	*	*	8	9	17	0.00380252	0.3262	9	9	20	0.00427968	0.3262	11	11	24	0.00519962	0.3262	*
Aam-11799	8.9kDa_superfamily_37 8.9 kda family	s/8.9	0_0_1_0	*	*	*	*	*	*	*	*	*	*	*	*	*	*	*	*	*	*	*	*	*	*	*	*	*	*	*	*	*	*	1	1	2	0.000553308	0.1316	1	1	1	0.000264664	0.1316	1	1	1	0.000267963	0.1316	*
Aam-12693	neutral metalloendopeptidase-like M13 family	s/protease	0_0_1_0	*	*	*	*	*	*	*	*	*	*	*	*	*	*	*	*	*	*	*	*	*	*	*	*	*	*	*	*	*	*	1	1	2	0.000232757	0.1661	*	*	*	*	*	1	1	1	0.000112722	0.1661	*
Aam-133206	uncharacterized protein	uc	0_0_1_0	*	*	*	*	*	*	*	*	*	*	*	*	*	*	*	*	*	*	*	*	*	*	*	*	*	*	*	*	*	*	2	2	9	0.00155108	0.0929	2	2	8	0.00131898	0.0929	2	2	8	0.00133542	0.0929	*
Aam-13408	secreted protein	s/	0_0_1_0	*	*	*	*	*	*	*	*	*	*	1	2	4	0.00193065	0.3788	*	*	*	*	*	*	*	*	*	*	*	*	*	*	*	1	2	6	0.00286714	0.3788	1	2	6	0.00274288	0.3788	1	2	6	0.00277707	0.3788	*
Aam-13409	secreted protein	s/	0_0_1_0	*	*	*	*	*	*	*	*	*	*	0	2	2	0.000965326	0.3788	*	*	*	*	*	*	*	*	*	*	*	*	*	*	*	0	2	5	0.00238929	0.3788	0	2	3	0.00137144	0.3788	0	2	5	0.00231423	0.3788	*
Aam-136256	arylsulfatase b	detox/ox	0_0_1_0	*	*	*	*	*	*	*	*	*	*	1	1	2	0.000120438	0.0208	*	*	*	*	*	*	*	*	*	*	*	*	*	*	*	4	4	4	0.000238477	0.1021	3	3	3	0.000171106	0.0681	4	4	5	0.000288732	0.1021	*
Aam-147080	arylsulfatase b	detox/ox	0_0_1_0	*	*	*	*	*	*	*	*	*	*	*	*	*	*	*	*	*	*	*	*	*	*	*	*	*	*	*	*	*	*	*	*	*	*	*	1	1	2	0.000185103	0.0337	1	1	1	9.37049e-05	0.0337	*
Aam-157264	immunoglobulin_G-binding protein	imm	0_0_1_0	*	*	*	*	*	*	*	*	*	*	*	*	*	*	*	*	*	*	*	*	*	*	*	*	*	*	*	*	*	*	3	3	5	0.000880966	0.2346	2	2	4	0.000674229	0.067	3	3	5	0.00085329	0.2402	*
Aam-157302	Kunitz domain-containing protein	s/protinh	0_0_1_0	*	*	*	*	*	*	*	*	*	*	*	*	*	*	*	*	*	*	*	*	*	*	*	*	*	*	*	*	*	*	0	1	3	0.00165992	0.2105	0	2	3	0.00158799	0.3333	0	1	2	0.00107185	0.2105	*
Aam-176057	tick lipocalin	s/lipocal	0_0_1_0	*	*	*	*	*	*	*	*	*	*	*	*	*	*	*	*	*	*	*	*	*	*	*	*	*	*	*	*	*	*	*	*	*	*	*	1	1	2	0.000284639	0.0425	1	1	2	0.000288187	0.0425	*
Aam-176240	transglutaminase/protease-like	s/protease	0_0_1_0	*	*	*	*	*	*	*	*	*	*	*	*	*	*	*	*	*	*	*	*	*	*	*	*	*	*	*	*	*	*	5	5	7	0.000299959	0.0815	6	6	8	0.000327954	0.1141	8	8	8	0.000332041	0.1508	*
Aam-176244	secreted protein	s/	0_0_1_0	*	*	*	*	*	*	*	*	*	*	*	*	*	*	*	*	*	*	*	*	*	*	*	*	*	*	*	*	*	*	1	1	2	0.000543768	0.1466	1	1	2	0.000520202	0.1466	1	1	1	0.000263343	0.1466	*
Aam-176810	secreted protein	s/	0_0_1_0	*	*	*	*	*	*	*	*	*	*	*	*	*	*	*	*	*	*	*	*	*	*	*	*	*	*	*	*	*	*	1	1	1	0.00018022	0.1257	*	*	*	*	*	1	1	1	0.000174559	0.1257	*
Aam-177116	basic tail protein	s/bt	0_0_1_0	*	*	*	*	*	*	*	*	*	*	*	*	*	*	*	*	*	*	*	*	*	*	*	*	*	*	*	*	*	*	5	5	16	0.00345628	0.2397	4	4	12	0.00247987	0.2397	4	4	13	0.00272001	0.2397	*
Aam-177917	glycine-rich secreted cement protein	extmat	0_0_1_0	*	*	*	*	*	*	*	*	*	*	*	*	*	*	*	*	*	*	*	*	*	*	*	*	*	*	*	*	*	*	0	1	3	0.000189991	0.0502	0	1	3	0.000181757	0.0502	0	1	3	0.000184023	0.0502	*
Aam-178672	glycine-rich secreted cement protein	extmat	0_0_1_0	*	*	*	*	*	*	*	*	*	*	*	*	*	*	*	*	*	*	*	*	*	*	*	*	*	*	*	*	*	*	3	3	6	0.00170479	0.5225	4	4	8	0.00217454	0.3514	4	4	8	0.00220164	0.4955	*
Aam-179174	neutral metalloendopeptidase-like M13 family	s/protease	0_0_1_0	*	*	*	*	*	*	*	*	*	*	*	*	*	*	*	*	*	*	*	*	*	*	*	*	*	*	*	*	*	*	2	2	8	0.000353373	0.042	2	2	3	0.000126772	0.042	1	1	1	4.2784e-05	0.0196	*
Aam-179335	glycine-rich secreted cement protein	extmat	0_0_1_0	*	*	*	*	*	*	*	*	*	*	*	*	*	*	*	*	*	*	*	*	*	*	*	*	*	*	*	*	*	*	2	2	4	0.00113653	0.3333	2	2	5	0.00135909	0.3333	2	2	4	0.00110082	0.3333	*
Aam-179355	insulin-like growth factor binding protein	st	0_0_1_0	*	*	*	*	*	*	*	*	*	*	*	*	*	*	*	0	1	7	0.0104695	0.0833	*	*	*	*	*	*	*	*	*	*	1	3	15	0.00394232	0.3667	2	3	23	0.00578291	0.3667	2	3	20	0.0050913	0.3667	*
Aam-179435	uncharacterized protein	uc	0_0_1_0	*	*	*	*	*	1	1	1	0.000303331	0.1748	*	*	*	*	*	*	*	*	*	*	*	*	*	*	*	*	*	*	*	*	1	1	1	0.0003062	0.165	2	2	2	0.000585859	0.3398	1	1	1	0.000296581	0.165	*
Aam-179738	serine carboxypeptidase S10 family	s/protease	0_0_1_0	*	*	*	*	*	*	*	*	*	*	*	*	*	*	*	*	*	*	*	*	*	*	*	*	*	*	*	*	*	*	0	1	2	0.00013478	0.0256	0	1	2	0.000128939	0.0256	0	1	2	0.000130546	0.0256	*
Aam-179863	secreted protein	s/	0_0_1_0	*	*	*	*	*	*	*	*	*	*	*	*	*	*	*	*	*	*	*	*	*	*	*	*	*	2	2	4	0.00893877	0.2273	2	2	3	0.000860143	0.2091	1	1	1	0.000274288	0.1182	2	2	3	0.000833122	0.2091	*
Aam-180239	glycine-rich secreted cement protein	extmat	0_0_1_0	*	*	*	*	*	*	*	*	*	*	*	*	*	*	*	*	*	*	*	*	*	*	*	*	*	*	*	*	*	*	2	3	8	0.00139397	0.1602	2	2	6	0.00100017	0.0884	2	3	6	0.00101263	0.0884	*
Aam-180563	phosphatidylethanolamine-binding protein	s/	0_0_1_0	*	*	*	*	*	*	*	*	*	*	*	*	*	*	*	*	*	*	*	*	*	*	*	*	*	*	*	*	*	*	1	1	1	0.000155362	0.0837	1	1	1	0.000148629	0.0837	1	1	2	0.000300963	0.0837	*
Aam-180719	secreted protein	s/	0_0_1_0	*	*	*	*	*	*	*	*	*	*	*	*	*	*	*	*	*	*	*	*	*	*	*	*	*	*	*	*	*	*	2	2	3	0.00022854	0.0628	1	1	2	0.000145757	0.0338	2	2	2	0.000147574	0.0628	*
Aam-181586	glycine-rich secreted cement protein	extmat	0_0_1_0	*	*	*	*	*	*	*	*	*	*	*	*	*	*	*	*	*	*	*	*	*	*	*	*	*	*	*	*	*	*	*	*	*	*	*	1	1	1	0.000162214	0.086	1	1	1	0.000164235	0.086	*
Aam-1818	uncharacterized protein	uc	0_0_1_0	*	*	*	*	*	*	*	*	*	*	*	*	*	*	*	*	*	*	*	*	*	*	*	*	*	*	*	*	*	*	*	*	*	*	*	2	2	4	0.00134097	0.3667	2	2	4	0.00135768	0.3667	*
Aam-182474	peritrophin	extmat	0_0_1_0	*	*	*	*	*	*	*	*	*	*	*	*	*	*	*	*	*	*	*	*	*	*	*	*	*	*	*	*	*	*	*	*	*	*	*	0	1	4	0.000957833	0.0873	0	2	6	0.00145466	0.0873	*
Aam-18561	plexins functional semaphorin receptor	st	0_0_1_0	*	*	*	*	*	*	*	*	*	*	*	*	*	*	*	*	*	*	*	*	*	*	*	*	*	*	*	*	*	*	1	1	2	3.28014e-05	0.0052	1	1	2	3.13799e-05	0.0052	*	*	*	*	*	*
Aam-192450	hemelipoprotein	storage/	0_0_1_0	*	*	*	*	*	*	*	*	*	*	1	1	2	0.000786562	0.1728	*	*	*	*	*	*	*	*	*	*	*	*	*	*	*	2	2	3	0.0011681	0.3704	2	2	2	0.000744981	0.3704	*	*	*	*	*	*
Aam-19481	serpin	s/protinh	0_0_1_0	*	*	*	*	*	*	*	*	*	*	*	*	*	*	*	*	*	*	*	*	*	*	*	*	*	*	*	*	*	*	1	14	28	0.00346306	0.5608	1	13	30	0.00354962	0.5608	1	14	32	0.00383345	0.5529	*
Aam-198573	glycine-rich secreted cement protein	extmat	0_0_1_0	*	*	*	*	*	*	*	*	*	*	*	*	*	*	*	*	*	*	*	*	*	*	*	*	*	*	*	*	*	*	4	4	7	0.00121302	0.2473	5	5	7	0.00116045	0.3846	4	4	7	0.00117492	0.2473	*
Aam-199086	tick TIL	s/TIL	0_0_1_0	*	*	*	*	*	*	*	*	*	*	*	*	*	*	*	*	*	*	*	*	*	*	*	*	*	*	*	*	*	*	2	2	3	0.00101737	0.2473	1	1	3	0.000973282	0.1613	1	1	3	0.000985413	0.1613	*
Aam-202209	secreted protein	s/	0_0_1_0	*	*	*	*	*	*	*	*	*	*	*	*	*	*	*	*	*	*	*	*	*	*	*	*	*	*	*	*	*	*	2	2	4	0.000581356	0.129	1	1	2	0.00027808	0.0829	1	1	1	0.000140773	0.0829	*
Aam-202640	serpin	s/protinh	0_0_1_0	*	*	*	*	*	1	1	1	7.24899e-05	0.0325	*	*	*	*	*	*	*	*	*	*	*	*	*	*	*	*	*	*	*	*	2	2	2	0.000146351	0.058	2	2	2	0.000140008	0.058	2	2	2	0.000141753	0.058	*
Aam-206499	cysteine-rich receptor-like protein kinase	st	0_0_1_0	*	*	*	*	*	*	*	*	*	*	*	*	*	*	*	*	*	*	*	*	*	*	*	*	*	*	*	*	*	*	2	2	4	0.000565714	0.1256	2	2	4	0.000541197	0.1256	2	2	4	0.000547942	0.1256	*
Aam-210276	alpha-d-galactosidase melibiase	met/carb	0_0_1_0	*	*	*	*	*	*	*	*	*	*	*	*	*	*	*	*	*	*	*	*	*	*	*	*	*	0	2	2	0.000877915	0.0571	11	11	26	0.00146429	0.225	12	12	28	0.00150859	0.225	12	12	30	0.00163649	0.2411	*
Aam-210433	BPTI/Kunitz	s/protinh Kunitz	0_0_1_0	*	*	*	*	*	*	*	*	*	*	*	*	*	*	*	*	*	*	*	*	*	*	*	*	*	*	*	*	*	*	0	3	4	0.000793423	0.2013	0	2	3	0.000569278	0.1069	0	2	4	0.000768498	0.1069	*
Aam-21084	tick lipocalin	s/lipocal	0_0_1_0	*	*	*	*	*	*	*	*	*	*	*	*	*	*	*	*	*	*	*	*	*	*	*	*	*	*	*	*	*	*	3	3	6	0.00172029	0.2182	2	2	4	0.00109715	0.1545	2	2	4	0.00111083	0.1545	*
Aam-211469	tick TIL	s/TIL	0_0_1_0	*	*	*	*	*	*	*	*	*	*	*	*	*	*	*	*	*	*	*	*	*	*	*	*	*	*	*	*	*	*	3	3	8	0.00221323	0.3158	2	2	7	0.00185265	0.2368	3	3	12	0.00321556	0.3158	*
Aam-22696	tick TIL	s/TIL	0_0_1_0	*	*	*	*	*	*	*	*	*	*	*	*	*	*	*	1	1	2	0.00164658	0.0688	*	*	*	*	*	*	*	*	*	*	2	2	6	0.000868034	0.1284	3	3	7	0.000968817	0.1789	*	*	*	*	*	*
Aam-2491	neutral metalloendopeptidase-like M13 family	s/protease	0_0_1_0	*	*	*	*	*	*	*	*	*	*	*	*	*	*	*	*	*	*	*	*	*	*	*	*	*	*	*	*	*	*	0	2	6	0.000341573	0.0632	0	2	4	0.000217846	0.0632	*	*	*	*	*	*
Aam-25935	tick lipocalin	s/lipocal	0_0_1_0	*	*	*	*	*	*	*	*	*	*	*	*	*	*	*	*	*	*	*	*	*	*	*	*	*	*	*	*	*	*	*	*	*	*	*	1	1	2	0.000407726	0.1622	1	1	1	0.000206404	0.1622	*
Aam-28919	tick lipocalin	s/lipocal	0_0_1_0	*	*	*	*	*	*	*	*	*	*	*	*	*	*	*	*	*	*	*	*	*	*	*	*	*	*	*	*	*	*	1	1	1	0.000177183	0.073	1	1	2	0.000339008	0.073	1	1	2	0.000343234	0.073	*
Aam-29800	uncharacterized protein	uc	0_0_1_0	*	*	*	*	*	*	*	*	*	*	*	*	*	*	*	*	*	*	*	*	*	*	*	*	*	*	*	*	*	*	1	1	4	0.00252309	0.26	1	1	2	0.00120687	0.26	*	*	*	*	*	*
Aam-30863	phospholipase A2 precursor	met/lipd	0_0_1_0	*	*	*	*	*	*	*	*	*	*	*	*	*	*	*	*	*	*	*	*	*	*	*	*	*	*	*	*	*	*	2	2	3	0.000680689	0.1942	1	1	2	0.000434126	0.1151	2	2	3	0.000659305	0.1942	*
Aam-33639	tick lipocalin	s/lipocal	0_0_1_0	*	*	*	*	*	*	*	*	*	*	*	*	*	*	*	*	*	*	*	*	*	*	*	*	*	*	*	*	*	*	3	3	6	0.00102843	0.1576	4	4	7	0.00114784	0.1576	3	3	7	0.00116214	0.1576	*
Aam-338	cyclophilin 1	st	0_0_1_0	*	*	*	*	*	*	*	*	*	*	*	*	*	*	*	*	*	*	*	*	*	*	*	*	*	*	*	*	*	*	0	1	2	0.000313817	0.0697	0	1	1	0.000150108	0.0697	0	1	2	0.000303958	0.0697	*
Aam-33805	BPTI/Kunitz	s/protinh Kunitz	0_0_1_0	*	*	*	*	*	*	*	*	*	*	*	*	*	*	*	*	*	*	*	*	*	*	*	*	*	*	*	*	*	*	1	1	1	0.000276654	0.1316	1	1	2	0.000529329	0.1316	1	1	2	0.000535926	0.1316	*
Aam-35508	sphingomyelinase D-like protein	met/lipd	0_0_1_0	*	*	*	*	*	*	*	*	*	*	*	*	*	*	*	*	*	*	*	*	*	*	*	*	*	*	*	*	*	*	2	2	3	0.000313297	0.0795	2	2	3	0.000299719	0.0861	3	3	4	0.000404607	0.1258	*
Aam-38243	glycine-rich secreted cement protein	extmat	0_0_1_0	*	*	*	*	*	*	*	*	*	*	*	*	*	*	*	*	*	*	*	*	*	*	*	*	*	*	*	*	*	*	4	5	24	0.00326261	0.375	3	3	21	0.00273106	0.181	4	5	23	0.00302844	0.319	*
Aam-40614	vitellogenic carboxypeptidase-like protein	s/protease	0_0_1_0	*	*	*	*	*	*	*	*	*	*	*	*	*	*	*	*	*	*	*	*	*	*	*	*	*	*	*	*	*	*	1	1	1	7.23362e-05	0.0252	3	3	3	0.000207604	0.0826	2	2	2	0.000140127	0.055	*
Aam-4138	tick metalloprotease	s/protease	0_0_1_0	*	*	*	*	*	*	*	*	*	*	*	*	*	*	*	*	*	*	*	*	*	*	*	*	*	*	*	*	*	*	1	1	1	8.85915e-05	0.0478	1	1	1	8.4752e-05	0.0478	1	1	1	8.58084e-05	0.0478	*
Aam-420	calmodulin-like	st	0_0_1_0	*	*	*	*	*	*	*	*	*	*	0	1	1	0.000210965	0.1126	*	*	*	*	*	*	*	*	*	*	*	*	*	*	*	0	1	1	0.000208865	0.1126	0	1	1	0.000199813	0.1126	0	1	1	0.000202303	0.1126	*
Aam-67822	arylsulfatase b	detox/ox	0_0_1_0	*	*	*	*	*	*	*	*	*	*	*	*	*	*	*	*	*	*	*	*	*	*	*	*	*	*	*	*	*	*	3	3	4	0.000244485	0.0775	3	3	5	0.000292362	0.0775	2	2	3	0.000177603	0.0504	*
Aam-76990	serpin	s/protinh	0_0_1_0	*	*	*	*	*	*	*	*	*	*	*	*	*	*	*	*	*	*	*	*	*	*	*	*	*	*	*	*	*	*	1	2	5	0.00350429	0.3778	1	2	6	0.0040229	0.3778	1	2	7	0.00475188	0.3778	*
Aam-82315	serpin	s/protinh	0_0_1_0	*	*	*	*	*	*	*	*	*	*	*	*	*	*	*	*	*	*	*	*	*	*	*	*	*	*	*	*	*	*	*	*	*	*	*	1	2	2	0.000655907	0.1848	1	2	4	0.00132816	0.1848	*
Aam-97991	secreted protein	s/	0_0_1_0	*	*	*	*	*	*	*	*	*	*	*	*	*	*	*	*	*	*	*	*	*	*	*	*	*	*	*	*	*	*	1	1	1	0.000200883	0.1019	1	1	1	0.000192177	0.1019	1	1	1	0.000194572	0.1019	*
Aam-12483	insulin-like growth factor binding protein	st	0_0_1_1	0	1	2	0.000495937	0.1028	*	*	*	*	*	*	*	*	*	*	*	*	*	*	*	*	*	*	*	*	*	*	*	*	*	*	*	*	*	*	1	2	2	0.000563958	0.1776	1	2	2	0.000570987	0.1776	0
Aam-13932	secreted protein	s/	0_0_1_1	*	*	*	*	*	1	1	1	0.000156216	0.1	*	*	*	*	*	*	*	*	*	*	*	*	*	*	*	*	*	*	*	*	1	1	1	0.000157693	0.1	1	1	1	0.000150859	0.1	1	1	1	0.000152739	0.1	1
Aam-178041	serine protease-like protein	s/protease	0_0_1_1	*	*	*	*	*	*	*	*	*	*	2	2	2	0.000225129	0.0919	*	*	*	*	*	*	*	*	*	*	*	*	*	*	*	4	4	6	0.000668662	0.1519	3	3	5	0.000533069	0.1343	5	5	7	0.000755599	0.2085	3
Aam-179511	microplusin	imm	0_0_1_1	*	*	*	*	*	1	1	1	0.000286634	0.156	*	*	*	*	*	*	*	*	*	*	*	*	*	*	*	*	*	*	*	*	1	2	3	0.000868034	0.2569	1	2	5	0.00138402	0.2569	1	2	4	0.00112102	0.2569	1
Aam-181394	glycosyl hydralase sucrase-isomaltase	met/carb	0_0_1_1	*	*	*	*	*	*	*	*	*	*	*	*	*	*	*	*	*	*	*	*	*	*	*	*	*	*	*	*	*	*	1	1	1	6.5028e-05	0.0454	1	1	1	6.22097e-05	0.0454	1	1	1	6.29851e-05	0.0454	2
Aam-199329	secreted protein	s/	0_0_1_1	*	*	*	*	*	*	*	*	*	*	*	*	*	*	*	*	*	*	*	*	*	*	*	*	*	*	*	*	*	*	*	*	*	*	*	2	2	2	0.00045371	0.1955	1	1	1	0.000229683	0.1353	*
Aam-204069	serpin	s/protinh	0_0_1_1	*	*	*	*	*	*	*	*	*	*	*	*	*	*	*	*	*	*	*	*	*	*	*	*	*	*	*	*	*	*	0	1	2	0.000140797	0.0246	0	1	2	0.000134695	0.0246	0	3	4	0.000272748	0.1004	*
Aam-211187	secreted protein	s/	0_0_1_1	1	1	1	0.000250308	0.1132	*	*	*	*	*	*	*	*	*	*	*	*	*	*	*	*	*	*	*	*	*	*	*	*	*	1	1	1	0.000297534	0.1132	1	1	1	0.000284639	0.1132	1	1	1	0.000288187	0.1132	1
Aam-65510	secreted protein	s/	0_0_1_1	*	*	*	*	*	*	*	*	*	*	*	*	*	*	*	*	*	*	*	*	*	*	*	*	*	*	*	*	*	*	2	2	5	0.000736883	0.0981	2	2	4	0.000563958	0.0981	2	2	3	0.00042824	0.0981	1
Aam-123631	glycine-rich secreted cement protein	extmat	0_1_0_0	*	*	*	*	*	*	*	*	*	*	*	*	*	*	*	2	2	3	0.00560866	0.3021	2	2	5	0.0118024	0.3021	1	1	2	0.00512117	0.1667	*	*	*	*	*	*	*	*	*	*	*	*	*	*	*	*
Aam-175636	tick lipocalin	s/lipocal	0_1_0_0	*	*	*	*	*	*	*	*	*	*	*	*	*	*	*	2	2	5	0.00493069	0.1538	2	2	6	0.00747053	0.1538	2	2	6	0.00810383	0.1538	*	*	*	*	*	*	*	*	*	*	*	*	*	*	*	*
Aam-178158	23kDa_5	s/	0_1_0_0	*	*	*	*	*	*	*	*	*	*	*	*	*	*	*	0	1	1	0.000709396	0.0553	0	1	1	0.000895676	0.0553	0	1	1	0.000971605	0.0553	*	*	*	*	*	*	*	*	*	*	*	*	*	*	*	*
Aam-178836	glycine-rich secreted cement protein	extmat	0_1_0_0	*	*	*	*	*	*	*	*	*	*	*	*	*	*	*	4	4	8	0.00267378	0.1359	0	3	7	0.0029539	0.1099	5	5	9	0.00411982	0.1974	*	*	*	*	*	*	*	*	*	*	*	*	*	*	*	*
Aam-17990	glycine-rich secreted cement protein	extmat	0_1_0_0	*	*	*	*	*	*	*	*	*	*	*	*	*	*	*	1	1	1	0.000750951	0.1255	2	2	2	0.00189629	0.2887	4	4	4	0.00411408	0.3724	*	*	*	*	*	*	*	*	*	*	*	*	*	*	*	*
Aam-20552	glycine-rich secreted cement protein	extmat	0_1_0_0	*	*	*	*	*	*	*	*	*	*	*	*	*	*	*	4	4	25	0.0172574	0.1962	4	4	24	0.0209175	0.1962	6	6	35	0.0330906	0.1962	*	*	*	*	*	*	*	*	*	*	*	*	*	*	*	*
Aam-23020	tick lipocalin	s/lipocal	0_1_0_0	*	*	*	*	*	*	*	*	*	*	*	*	*	*	*	2	2	6	0.0064099	0.0655	2	2	5	0.00674423	0.0655	*	*	*	*	*	*	*	*	*	*	*	*	*	*	*	*	*	*	*	*	*
Aam-2464	glycine-rich secreted cement protein	extmat	0_1_0_0	*	*	*	*	*	*	*	*	*	*	*	*	*	*	*	6	6	14	0.00418083	0.188	5	5	11	0.00414753	0.1714	4	4	13	0.00531715	0.1714	*	*	*	*	*	*	*	*	*	*	*	*	*	*	*	*
Aam-587	tick lipocalin	s/lipocal	0_1_0_0	*	*	*	*	*	*	*	*	*	*	*	*	*	*	*	0	1	3	0.00276119	0.0718	0	2	4	0.00464833	0.1333	0	1	3	0.00378179	0.0718	*	*	*	*	*	*	*	*	*	*	*	*	*	*	*	*
Aam-175903	Putative ciboulot	cs	0_1_0_1	*	*	*	*	*	*	*	*	*	*	1	1	1	0.000185208	0.1047	*	*	*	*	*	1	1	1	0.00131748	0.1047	2	2	4	0.00571665	0.1802	*	*	*	*	*	*	*	*	*	*	*	*	*	*	*	1
Aam-1078	hemelipoprotein	storage/	0_1_1_0	*	*	*	*	*	2	2	2	4.03919e-05	0.0175	*	*	*	*	*	3	3	4	0.000464065	0.0246	3	3	3	0.000439443	0.0213	3	3	3	0.000476696	0.0239	9	9	10	0.000203869	0.0756	9	9	12	0.000234041	0.0737	9	9	11	0.000217211	0.0756	*
Aam-134	fatty acid-binding protein	s/lipocal	0_1_1_0	*	*	*	*	*	*	*	*	*	*	1	1	1	0.000200351	0.0755	3	3	6	0.00677273	0.2201	2	2	6	0.00855117	0.1509	2	2	5	0.00773006	0.1509	*	*	*	*	*	1	1	1	0.000189759	0.0755	1	1	1	0.000192124	0.0755	*
Aam-179267	glycine-rich secreted cement protein	extmat	0_1_1_1	*	*	*	*	*	0	2	4	0.000961327	0.1846	*	*	*	*	*	0	3	17	0.0234701	0.3923	0	3	15	0.0261469	0.3923	0	3	18	0.0340361	0.3923	0	2	5	0.00121302	0.1923	0	3	6	0.00139254	0.2769	0	3	8	0.00187986	0.3769	0
Aam-181794	low-density lipoprotein receptor domain class a	st	0_1_1_1	*	*	*	*	*	*	*	*	*	*	*	*	*	*	*	0	2	5	0.00423295	0.1274	0	2	3	0.00320669	0.1274	0	1	3	0.00347853	0.0708	0	2	2	0.000297534	0.1179	0	2	3	0.000426958	0.1179	0	2	2	0.000288187	0.1179	0
Aam-203268	glutamate receptor ionotropic n-methyl d-aspartate-associated protein	st	0_1_1_1	*	*	*	*	*	*	*	*	*	*	*	*	*	*	*	0	3	7	0.00221187	0.0546	0	3	5	0.00199477	0.0546	0	1	1	0.000432775	0.0176	3	3	5	0.000277628	0.1144	3	3	6	0.000318715	0.1144	3	3	6	0.000322688	0.1144	1
Aam-117429	tick lipocalin	s/lipocal	1_0_0_0	1	1	2	0.000365967	0.0897	*	*	*	*	*	2	2	2	0.00043939	0.1448	*	*	*	*	*	*	*	*	*	*	*	*	*	*	*	*	*	*	*	*	*	*	*	*	*	*	*	*	*	*	*
Aam-134779	tick lipocalin	s/lipocal	1_0_0_0	2	2	3	0.000434961	0.1311	3	3	5	0.000853637	0.1311	4	5	6	0.00104445	0.2295	*	*	*	*	*	*	*	*	*	*	*	*	*	*	*	*	*	*	*	*	1	1	1	0.000164873	0.0874	*	*	*	*	*	*
Aam-156373	tick lipocalin	s/lipocal	1_0_0_0	2	2	5	0.00128799	0.3398	3	3	6	0.00181999	0.3398	3	3	7	0.00216495	0.3398	*	*	*	*	*	*	*	*	*	*	*	*	*	*	*	*	*	*	*	*	1	1	2	0.000585859	0.1942	*	*	*	*	*	*
Aam-158580	tick lipocalin	s/lipocal	1_0_0_0	5	5	13	0.00359296	0.5	3	3	5	0.00162725	0.4062	5	5	9	0.00298648	0.8333	*	*	*	*	*	*	*	*	*	*	*	*	*	*	*	*	*	*	*	*	*	*	*	*	*	*	*	*	*	*	*
Aam-16721	secreted protein	s/	1_0_0_0	2	2	4	0.00110553	0.25	2	2	3	0.000976348	0.25	2	2	3	0.000995492	0.25	*	*	*	*	*	*	*	*	*	*	*	*	*	*	*	*	*	*	*	*	*	*	*	*	*	*	*	*	*	*	*
Aam-17559	cuticular protein	extmat	1_0_0_0	*	*	*	*	*	2	2	13	0.00100784	0.0794	2	2	10	0.000790465	0.0794	*	*	*	*	*	*	*	*	*	*	*	*	*	*	*	*	*	*	*	*	*	*	*	*	*	*	*	*	*	*	*
Aam-175834	histone 2B	nr	1_0_0_0	*	*	*	*	*	0	1	1	0.000251961	0.121	0	1	1	0.000256901	0.121	*	*	*	*	*	*	*	*	*	*	*	*	*	*	*	*	*	*	*	*	*	*	*	*	*	0	1	1	0.000246353	0.121	*
Aam-176285	catalytically inactive chitinase-like lectins	met/carb	1_0_0_0	2	2	3	0.000188621	0.045	*	*	*	*	*	5	5	5	0.000377438	0.128	*	*	*	*	*	*	*	*	*	*	*	*	*	*	*	*	*	*	*	*	*	*	*	*	*	*	*	*	*	*	*
Aam-176384	uncharacterized protein	uk	1_0_0_0	*	*	*	*	*	1	1	2	0.00120166	0.25	1	1	1	0.000612611	0.25	*	*	*	*	*	*	*	*	*	*	*	*	*	*	*	*	*	*	*	*	*	*	*	*	*	*	*	*	*	*	*
Aam-18434	carboxylic ester hydrolase	met/lipd	1_0_0_0	0	2	2	0.000331658	0.1562	*	*	*	*	*	3	3	4	0.000796394	0.2562	*	*	*	*	*	*	*	*	*	*	0	1	1	0.00153635	0.0812	*	*	*	*	*	*	*	*	*	*	*	*	*	*	*	0
Aam-196573	cysteine rich secreted protein	s/	1_0_0_0	2	3	10	0.00204097	0.3692	2	4	12	0.00288398	0.5077	1	3	8	0.00196035	0.4	*	*	*	*	*	*	*	*	*	*	*	*	*	*	*	*	*	*	*	*	*	*	*	*	*	1	3	7	0.00164488	0.3538	*
Aam-198880	tick lipocalin	s/lipocal	1_0_0_0	*	*	*	*	*	1	1	4	0.000640885	0.0615	1	1	2	0.000326726	0.0615	*	*	*	*	*	*	*	*	*	*	*	*	*	*	*	*	*	*	*	*	*	*	*	*	*	*	*	*	*	*	*
Aam-3235	tick lipocalin	s/lipocal	1_0_0_0	*	*	*	*	*	1	1	1	0.000197741	0.1329	1	1	1	0.000201619	0.1329	*	*	*	*	*	*	*	*	*	*	*	*	*	*	*	*	*	*	*	*	*	*	*	*	*	*	*	*	*	*	*
Aam-34343	uncharacterized protein	uk	1_0_0_0	1	1	2	0.000804019	0.2273	1	1	2	0.000946762	0.2273	1	1	3	0.00144799	0.2273	*	*	*	*	*	*	*	*	*	*	*	*	*	*	*	*	*	*	*	*	*	*	*	*	*	*	*	*	*	*	*
Aam-49645	vesicle coat complex copii subunit	pe	1_0_0_0	1	1	1	0.000111482	0.0546	*	*	*	*	*	1	1	2	0.000267695	0.0546	*	*	*	*	*	*	*	*	*	*	*	*	*	*	*	*	*	*	*	*	*	*	*	*	*	*	*	*	*	*	*
Aam-610	myosin regulatory light chain	cs	1_0_0_0	*	*	*	*	*	1	1	1	0.000141372	0.1222	1	1	2	0.000288287	0.1222	1	1	1	0.000812114	0.1222	*	*	*	*	*	*	*	*	*	*	*	*	*	*	*	*	*	*	*	*	*	*	*	*	*	*
Aam-86216	chitin binding peritrophin-a	extmat	1_0_0_0	1	1	2	0.000218376	0.07	1	1	1	0.000128573	0.07	1	1	2	0.000262187	0.07	*	*	*	*	*	*	*	*	*	*	*	*	*	*	*	1	1	2	0.000259577	0.07	*	*	*	*	*	*	*	*	*	*	*
Aam-8994	glycine-rich secreted cement protein	extmat	1_0_0_0	2	2	4	0.000627991	0.1361	*	*	*	*	*	2	2	4	0.000753982	0.1361	*	*	*	*	*	*	*	*	*	*	*	*	*	*	*	*	*	*	*	*	*	*	*	*	*	*	*	*	*	*	*
Aam-92986	tick lipocalin	s/lipocal	1_0_0_0	1	1	2	0.000294807	0.0889	2	2	3	0.000520719	0.0889	1	1	3	0.000530929	0.0889	*	*	*	*	*	*	*	*	*	*	*	*	*	*	*	*	*	*	*	*	*	*	*	*	*	*	*	*	*	*	*
Aam-119	tick TIL	s/TIL	1_0_0_1	2	2	5	0.00150754	0.2614	2	2	3	0.00106511	0.2614	*	*	*	*	*	*	*	*	*	*	*	*	*	*	*	*	*	*	*	*	*	*	*	*	*	*	*	*	*	*	2	2	4	0.00138854	0.2614	2
Aam-155604	tick lipocalin	s/lipocal	1_0_0_1	*	*	*	*	*	4	4	4	0.000743884	0.375	4	4	7	0.00132732	0.375	*	*	*	*	*	*	*	*	*	*	*	*	*	*	*	*	*	*	*	*	*	*	*	*	*	*	*	*	*	*	1
Aam-159684	secreted protein	s/	1_0_0_1	2	2	3	0.000594014	0.2388	5	5	8	0.00186526	0.4254	4	4	7	0.00166411	0.4254	*	*	*	*	*	*	*	*	*	*	*	*	*	*	*	*	*	*	*	*	*	*	*	*	*	*	*	*	*	*	1
Aam-175665	secreted protein	s/	1_0_0_1	3	3	10	0.00182984	0.2621	4	4	10	0.0021547	0.3241	3	3	9	0.00197725	0.2621	*	*	*	*	*	*	*	*	*	*	*	*	*	*	*	*	*	*	*	*	*	*	*	*	*	*	*	*	*	*	2
Aam-195268	vacuolar sorting protein	pe	1_0_0_1	0	1	2	0.000282262	0.0585	0	1	1	0.000166187	0.0585	0	1	1	0.000169445	0.0585	*	*	*	*	*	*	*	*	*	*	*	*	*	*	*	*	*	*	*	*	*	*	*	*	*	*	*	*	*	*	0
Aam-201592	secreted protein	s/	1_0_0_1	3	3	7	0.00111885	0.1807	2	2	5	0.000941058	0.1084	3	3	6	0.00115141	0.2289	*	*	*	*	*	*	*	*	*	*	*	*	*	*	*	*	*	*	*	*	*	*	*	*	*	*	*	*	*	*	*
Aam-207821	secreted protein	s/	1_0_0_1	1	1	1	0.000128177	0.0676	*	*	*	*	*	2	2	2	0.000307785	0.0966	*	*	*	*	*	*	*	*	*	*	*	*	*	*	*	*	*	*	*	*	*	*	*	*	*	*	*	*	*	*	*
Aam-2252	cathepsin D-like	s/protease	1_0_0_1	0	1	2	0.000277829	0.0995	1	1	1	0.000163577	0.089	2	2	2	0.000333568	0.1885	*	*	*	*	*	*	*	*	*	*	*	*	*	*	*	*	*	*	*	*	*	*	*	*	*	*	*	*	*	*	*
Aam-112016	tick lipocalin	s/lipocal	1_0_1_0	*	*	*	*	*	1	1	2	0.000433932	0.1389	2	2	5	0.0011061	0.3403	*	*	*	*	*	*	*	*	*	*	*	*	*	*	*	4	4	11	0.0024092	0.3403	5	5	12	0.00251431	0.3403	5	5	9	0.00190924	0.3403	*
Aam-11649	tick lipocalin	s/lipocal	1_0_1_0	3	3	7	0.00102049	0.2473	3	3	8	0.00137332	0.2473	4	4	9	0.00157528	0.2967	*	*	*	*	*	*	*	*	*	*	*	*	*	*	*	7	7	10	0.00173289	0.2967	6	6	10	0.00165779	0.2967	4	4	8	0.00134276	0.2967	*
Aam-12400	secreted protein	s/	1_0_1_0	1	1	3	0.000581006	0.0803	1	1	2	0.000456104	0.1241	1	1	1	0.000232524	0.1241	*	*	*	*	*	*	*	*	*	*	*	*	*	*	*	0	1	1	0.000230209	0.0949	0	1	1	0.000220232	0.0949	0	1	1	0.000222977	0.0949	2
Aam-125365	tick lipocalin	s/lipocal	1_0_1_0	4	4	14	0.0027313	0.4044	5	5	15	0.00344593	0.5515	5	5	16	0.00374774	0.5515	*	*	*	*	*	*	*	*	*	*	*	*	*	*	*	4	4	10	0.00231901	0.2574	3	3	7	0.00155296	0.1618	3	3	7	0.00157231	0.1618	*
Aam-143335	tick lipocalin	s/lipocal	1_0_1_0	3	3	17	0.00242502	0.2527	5	5	18	0.00302353	0.3065	6	6	19	0.00325408	0.3548	*	*	*	*	*	*	*	*	*	*	*	*	*	*	*	4	4	6	0.00101737	0.2581	3	3	6	0.000973282	0.2581	2	2	4	0.000656942	0.1129	*
Aam-149804	peroxinectin	detox/ox	1_0_1_0	2	2	3	0.000260124	0.1078	2	2	4	0.000408407	0.0915	3	3	4	0.000416415	0.1307	*	*	*	*	*	*	*	*	*	*	*	*	*	*	*	4	4	5	0.000515336	0.1863	3	3	5	0.000493002	0.1634	4	4	5	0.000499147	0.1863	*
Aam-158034	tick lipocalin	s/lipocal	1_0_1_0	2	2	4	0.000624297	0.1235	1	1	2	0.000367566	0.0647	1	1	2	0.000374774	0.0647	*	*	*	*	*	*	*	*	*	*	*	*	*	*	*	*	*	*	*	*	2	2	3	0.000532442	0.1353	2	2	2	0.000359386	0.1353	*
Aam-17351	lysozyme	imm	1_0_1_0	1	1	2	0.000304973	0.0632	2	2	4	0.000718233	0.1322	2	2	4	0.000732316	0.1322	*	*	*	*	*	*	*	*	*	*	*	*	*	*	*	2	2	4	0.000725025	0.1724	3	3	6	0.0010404	0.1724	3	3	7	0.00122893	0.1724	*
Aam-176137	tick TIL	s/TIL	1_0_1_0	1	1	1	0.000288398	0.1413	*	*	*	*	*	2	2	3	0.00103877	0.4022	*	*	*	*	*	*	*	*	*	*	*	*	*	*	*	2	2	4	0.00137124	0.2283	3	3	5	0.00163977	0.2283	2	2	4	0.00132816	0.2283	*
Aam-176439	secreted protein	s/	1_0_1_0	3	3	16	0.00266995	0.1698	4	4	18	0.00353696	0.2327	3	3	17	0.00340596	0.1698	*	*	*	*	*	*	*	*	*	*	*	*	*	*	*	5	5	12	0.00238027	0.1698	3	3	10	0.00189759	0.1698	3	3	10	0.00192124	0.1698	*
Aam-177916	glycine-rich secreted cement protein	extmat	1_0_1_0	0	3	3	0.00014632	0.125	0	2	2	0.000114864	0.079	0	3	3	0.000175675	0.114	*	*	*	*	*	*	*	*	*	*	*	*	*	*	*	8	8	19	0.00110153	0.2169	9	9	19	0.00105379	0.2169	10	10	19	0.00106693	0.2555	*
Aam-177971	tick lipocalin	s/lipocal	1_0_1_0	*	*	*	*	*	3	3	12	0.0024829	0.0596	5	5	13	0.00274255	0.106	*	*	*	*	*	*	*	*	*	*	*	*	*	*	*	2	2	7	0.00146205	0.0596	2	2	7	0.00139869	0.0596	2	2	7	0.00141612	0.0596	*
Aam-178017	insulin-like growth factor binding protein	st	1_0_1_0	2	2	2	0.000491345	0.287	2	2	3	0.000867865	0.2407	3	3	5	0.0014748	0.3611	*	*	*	*	*	*	*	*	*	*	*	*	*	*	*	1	1	2	0.000584048	0.1667	1	1	1	0.000279368	0.1667	*	*	*	*	*	*
Aam-178060	cuticular protein	extmat	1_0_1_0	2	2	5	0.00109639	0.2066	1	1	2	0.000516415	0.1074	2	2	3	0.000789812	0.1818	*	*	*	*	*	*	*	*	*	*	*	*	*	*	*	1	2	3	0.000781948	0.0992	0	1	1	0.000249353	0.0992	0	1	1	0.000252461	0.0992	*
Aam-178204	tick lipocalin	s/lipocal	1_0_1_0	2	2	17	0.00399163	0.1858	4	4	22	0.00608273	0.2832	6	6	25	0.00704773	0.3805	*	*	*	*	*	*	*	*	*	*	1	1	2	0.00435073	0.1062	5	5	17	0.00474474	0.4071	5	5	17	0.00453911	0.4071	5	5	17	0.00459569	0.4071	*
Aam-179334	glycine-rich secreted cement protein	extmat	1_0_1_0	1	1	2	0.000530652	0.16	1	1	2	0.000624863	0.16	1	1	2	0.000637115	0.16	*	*	*	*	*	*	*	*	*	*	*	*	*	*	*	1	1	2	0.000630771	0.16	1	1	3	0.000905152	0.16	1	1	3	0.000916434	0.16	*
Aam-180912	secreted protein	s/	1_0_1_0	*	*	*	*	*	1	1	2	0.000374169	0.0599	2	2	3	0.000572259	0.1497	*	*	*	*	*	*	*	*	*	*	*	*	*	*	*	*	*	*	*	*	2	2	2	0.000361338	0.1497	1	1	1	0.000182921	0.0898	*
Aam-180914	phospholipase	met/lipd	1_0_1_0	1	1	1	0.000106557	0.0562	2	2	3	0.000376423	0.1004	3	3	4	0.000511739	0.1687	2	2	4	0.00288317	0.0924	*	*	*	*	*	*	*	*	*	*	4	4	10	0.00126661	0.2169	4	4	10	0.00121172	0.2169	5	5	12	0.00147218	0.261	*
Aam-18186	major epididymal secretory protein he1	imm	1_0_1_0	2	2	3	0.000520248	0.1634	2	2	3	0.00061261	0.1438	3	3	3	0.000624623	0.1438	*	*	*	*	*	*	*	*	*	*	*	*	*	*	*	3	3	3	0.000618403	0.2026	3	3	5	0.000986004	0.2288	2	2	2	0.000399318	0.1438	*
Aam-182730	large gyy 1 GYY family	extmat	1_0_1_0	3	3	7	0.00140703	0.3182	1	3	4	0.000946762	0.3182	1	3	5	0.00120666	0.3182	*	*	*	*	*	*	*	*	*	*	*	*	*	*	*	1	4	7	0.0016725	0.4394	1	4	7	0.00160002	0.3788	0	3	6	0.00138854	0.2879	*
Aam-190326	secreted protein	s/	1_0_1_0	2	2	9	0.00351167	0.2794	2	2	8	0.00367566	0.2794	2	2	7	0.00327927	0.2794	*	*	*	*	*	*	*	*	*	*	*	*	*	*	*	2	2	5	0.00231901	0.2794	2	2	5	0.00221851	0.2794	2	2	5	0.00224616	0.2794	*
Aam-196094	secreted protein	s/	1_0_1_0	*	*	*	*	*	2	2	3	0.000633307	0.1216	2	2	3	0.000645725	0.1216	*	*	*	*	*	*	*	*	*	*	*	*	*	*	*	6	6	14	0.00298338	0.3581	6	6	15	0.00305795	0.3581	5	5	12	0.00247685	0.3108	*
Aam-196451	peroxinectin	detox/ox	1_0_1_0	*	*	*	*	*	1	1	1	6.83657e-05	0.046	1	1	1	6.97062e-05	0.046	*	*	*	*	*	*	*	*	*	*	*	*	*	*	*	4	4	5	0.000345061	0.1269	3	3	4	0.000264085	0.1116	3	3	4	0.000267377	0.1116	*
Aam-196614	glycine-rich secreted cement protein	extmat	1_0_1_0	9	9	15	0.00106986	0.2446	8	8	18	0.00151176	0.2527	9	9	20	0.00171267	0.2527	*	*	*	*	*	*	*	*	*	*	*	*	*	*	*	17	17	48	0.00406949	0.3522	15	15	48	0.00389313	0.3172	18	18	49	0.00402377	0.371	*
Aam-199130	Kunitz domain-containing protein	s/protinh Kunitz	1_0_1_0	3	3	19	0.00916582	0.5273	3	3	15	0.00852085	0.5273	3	3	10	0.00579196	0.5273	*	*	*	*	*	*	*	*	*	*	*	*	*	*	*	4	4	18	0.0103217	0.5273	4	4	20	0.0109715	0.5273	5	5	18	0.00999746	0.6545	*
Aam-1994	biotinidase and vanin	met/int	1_0_1_0	1	1	1	5.6937e-05	0.0322	1	1	1	6.70453e-05	0.0322	1	1	1	6.836e-05	0.0322	*	*	*	*	*	*	*	*	*	*	*	*	*	*	*	1	1	1	6.76793e-05	0.0322	1	1	1	6.47462e-05	0.0322	1	1	2	0.000131106	0.0322	*
Aam-201588	immunoglobulin_G-binding protein 2	imm	1_0_1_0	2	2	6	0.000930969	0.1637	3	3	5	0.000913542	0.2573	4	4	5	0.000931455	0.2632	*	*	*	*	*	*	*	*	*	*	1	1	3	0.00431256	0.0702	6	6	26	0.00479534	0.4503	6	6	28	0.0049404	0.4503	6	6	25	0.00446605	0.4503	*
Aam-202289	glycine-rich secreted cement protein	extmat	1_0_1_0	1	1	1	0.000178071	0.1208	1	1	1	0.000209685	0.1208	2	2	2	0.000427594	0.1409	*	*	*	*	*	*	*	*	*	*	*	*	*	*	*	6	6	20	0.00423337	0.5235	6	6	19	0.0038474	0.5235	6	6	23	0.00471543	0.5235	*
Aam-203075	secreted protein	s/	1_0_1_0	2	2	5	0.00139645	0.2105	3	3	8	0.002631	0.3263	3	3	12	0.00402388	0.3263	*	*	*	*	*	*	*	*	*	*	*	*	*	*	*	*	*	*	*	*	2	2	3	0.000952791	0.2211	2	2	3	0.000964667	0.2211	*
Aam-203939	secreted protein	s/	1_0_1_0	2	2	2	0.000210576	0.1071	*	*	*	*	*	2	2	3	0.000379235	0.1071	*	*	*	*	*	*	*	*	*	*	2	2	2	0.00195092	0.131	4	4	6	0.000750918	0.2063	3	3	4	0.000478916	0.1548	4	4	5	0.000606107	0.2063	*
Aam-206699	cystatin	s/protinh cystatin	1_0_1_0	1	1	3	0.000617038	0.0775	2	2	3	0.000726584	0.2016	2	2	6	0.00148166	0.2016	*	*	*	*	*	*	*	*	*	*	*	*	*	*	*	2	2	7	0.0017114	0.2016	2	2	7	0.00163723	0.2016	2	2	7	0.00165763	0.2016	*
Aam-208676	uncharacterized protein	uc	1_0_1_0	3	3	7	0.000901594	0.1214	2	2	8	0.00121333	0.1214	3	3	11	0.00170104	0.1214	*	*	*	*	*	*	*	*	*	*	*	*	*	*	*	3	3	8	0.0012248	0.1214	3	3	10	0.00146465	0.1214	3	3	10	0.0014829	0.1214	*
Aam-209902	uncharacterized protein	uc	1_0_1_0	1	1	2	0.000520248	0.098	*	*	*	*	*	1	1	2	0.000624623	0.098	*	*	*	*	*	*	*	*	*	*	*	*	*	*	*	*	*	*	*	*	1	1	1	0.000295801	0.098	1	1	1	0.000299488	0.098	1
Aam-210721	tick metalloprotease	s/protease	1_0_1_0	4	4	25	0.00132929	0.1443	8	8	23	0.00144006	0.2665	11	11	29	0.00185134	0.3407	*	*	*	*	*	*	*	*	*	*	*	*	*	*	*	2	2	4	0.000252814	0.0942	3	3	6	0.000362786	0.1102	3	3	6	0.000367308	0.1102	*
Aam-211198	5'-nucleotidase NT5-like2	met/nuc	1_0_1_0	0	2	4	0.000178071	0.0218	0	1	2	0.000104843	0.0201	0	2	5	0.000267246	0.0218	*	*	*	*	*	*	*	*	*	*	*	*	*	*	*	0	1	2	0.000105834	0.0201	0	1	2	0.000101247	0.0201	0	1	1	5.12547e-05	0.0201	*
Aam-23111	secreted protein	s/	1_0_1_0	*	*	*	*	*	1	6	18	0.00562376	0.63	1	6	22	0.00700827	0.63	*	*	*	*	*	*	*	*	*	*	*	*	*	*	*	1	6	16	0.00504617	0.63	1	6	18	0.00543091	0.63	1	6	19	0.00580408	0.63	*
Aam-24110	tick lipocalin	s/lipocal	1_0_1_0	3	3	5	0.000650309	0.1814	4	4	7	0.00107207	0.2255	5	5	12	0.00187387	0.2647	*	*	*	*	*	*	*	*	*	*	*	*	*	*	*	5	5	10	0.00154601	0.2647	4	4	9	0.00133111	0.2255	4	4	10	0.00149744	0.2255	1
Aam-2422	Unknown product	uc	1_0_1_0	0	1	11	0.00648575	0.2444	0	1	10	0.00694292	0.2444	0	1	12	0.00849487	0.2444	*	*	*	*	*	*	*	*	*	*	*	*	*	*	*	0	1	13	0.00911114	0.2444	0	1	13	0.00871628	0.2444	0	1	12	0.00814608	0.2444	*
Aam-25225	tick lipocalin	s/lipocal	1_0_1_0	4	4	24	0.00372388	0.2339	3	3	17	0.00310604	0.2339	6	7	27	0.00502986	0.3392	*	*	*	*	*	*	*	*	*	*	*	*	*	*	*	5	5	17	0.00313541	0.2924	5	5	18	0.00317597	0.2924	5	5	16	0.00285827	0.2924	*
Aam-29325	tick lipocalin	s/lipocal	1_0_1_0	8	8	21	0.00376476	0.7027	8	8	19	0.00401094	0.723	8	8	22	0.00473531	0.723	*	*	*	*	*	*	*	*	*	*	*	*	*	*	*	7	7	17	0.00362267	0.723	7	7	16	0.00326181	0.723	7	7	17	0.00350887	0.723	*
Aam-29453	serine carboxypeptidase lysosomal cathepsin A	s/protease	1_0_1_0	*	*	*	*	*	3	3	6	0.000377181	0.0624	2	2	5	0.00032048	0.0443	*	*	*	*	*	*	*	*	*	*	2	2	5	0.002473	0.0825	3	4	9	0.000571121	0.0926	4	5	11	0.000667785	0.1107	4	5	12	0.000737572	0.1107	*
Aam-31233	tick lipocalin	s/lipocal	1_0_1_0	2	2	4	0.000609945	0.1264	3	3	6	0.00107735	0.1954	3	3	6	0.00109847	0.1954	*	*	*	*	*	*	*	*	*	*	*	*	*	*	*	2	2	4	0.000725025	0.1437	2	2	3	0.000520202	0.1437	2	2	3	0.000526686	0.1437	*
Aam-34218	tick lipocalin	s/lipocal	1_0_1_0	2	2	6	0.00130488	0.1311	3	3	8	0.00204873	0.1967	3	3	9	0.00235001	0.1967	*	*	*	*	*	*	*	*	*	*	*	*	*	*	*	2	2	4	0.00103405	0.1393	2	2	4	0.000989237	0.1393	2	2	4	0.00100157	0.1393	1
Aam-3432	tick lipocalin	s/lipocal	1_0_1_0	3	3	7	0.00102049	0.1484	4	4	6	0.00102999	0.2033	4	4	9	0.00157528	0.2033	*	*	*	*	*	*	*	*	*	*	*	*	*	*	*	4	4	8	0.00138631	0.1484	5	5	9	0.00149201	0.2033	5	5	7	0.00117492	0.2033	*
Aam-47913	serpin	s/protinh	1_0_1_0	*	*	*	*	*	1	2	3	0.000664747	0.1915	1	3	4	0.000903709	0.2766	*	*	*	*	*	*	*	*	*	*	*	*	*	*	*	1	2	3	0.000671033	0.1915	2	3	4	0.000855936	0.3404	2	4	5	0.00108326	0.3404	*
Aam-61266	tick lipocalin	s/lipocal	1_0_1_0	1	1	6	0.00140881	0.1239	1	1	6	0.00165893	0.1239	1	1	5	0.00140955	0.1239	*	*	*	*	*	*	*	*	*	*	*	*	*	*	*	1	1	2	0.000558205	0.1239	1	1	2	0.000534013	0.1239	1	1	3	0.000811003	0.1239	*
Aam-788	tick lipocalin	s/lipocal	1_0_1_0	9	10	36	0.00545814	0.6057	8	9	25	0.0044633	0.5714	10	11	29	0.00527895	0.6	*	*	*	*	*	*	*	*	*	*	*	*	*	*	*	13	14	53	0.00955168	0.5657	12	13	54	0.00931013	0.5657	13	13	44	0.00768059	0.5657	*
Aam-79999	cuticular protein	extmat	1_0_1_0	1	1	2	0.000129427	0.0244	3	3	8	0.000609622	0.078	2	2	6	0.000466182	0.0512	*	*	*	*	*	*	*	*	*	*	*	*	*	*	*	2	2	6	0.00046154	0.0512	2	2	5	0.000367948	0.0512	2	2	6	0.000447041	0.0512	*
Aam-978	histone h4	nr	1_0_1_0	*	*	*	*	*	3	3	4	0.00114654	0.2752	3	3	6	0.00175353	0.2752	*	*	*	*	*	*	*	*	*	*	*	*	*	*	*	5	5	10	0.00289345	0.4771	4	4	8	0.00221444	0.3853	5	5	10	0.00280255	0.4771	*
Aam-10280	cysteine rich secreted protein	s/	1_0_1_1	2	3	11	0.00208471	0.3571	3	5	16	0.00357064	0.5786	4	6	16	0.00364066	0.7214	*	*	*	*	*	*	*	*	*	*	*	*	*	*	*	2	2	7	0.00157693	0.2	3	3	7	0.00150859	0.3286	1	3	8	0.00174559	0.3286	3
Aam-104045	cysteine rich secreted protein	s/	1_0_1_1	1	1	4	0.000747398	0.0704	1	1	2	0.000440044	0.0704	1	1	2	0.000448673	0.0704	*	*	*	*	*	*	*	*	*	*	*	*	*	*	*	1	1	3	0.000666308	0.0704	1	1	3	0.000637431	0.0704	1	1	3	0.000645376	0.0704	1
Aam-111377	microplusin	imm	1_0_1_1	2	2	3	0.000737017	0.2593	4	4	6	0.00173573	0.4444	4	4	5	0.0014748	0.4444	*	*	*	*	*	*	*	*	*	*	*	*	*	*	*	4	4	9	0.00262821	0.5093	4	4	9	0.00251431	0.5093	4	4	10	0.0028285	0.5093	2
Aam-11171	peptidyl-prolyl cis-trans isomerase	pm	1_0_1_1	5	5	9	0.00121833	0.3367	7	7	10	0.00159404	0.5408	7	7	11	0.00178782	0.5408	*	*	*	*	*	*	*	*	*	*	*	*	*	*	*	2	2	4	0.000643644	0.1735	5	5	5	0.000769687	0.3214	4	4	4	0.000623424	0.3061	3
Aam-112492	cysteine rich secreted protein	s/	1_0_1_1	3	3	8	0.00169809	0.344	3	3	8	0.00199956	0.344	3	3	7	0.00178392	0.344	*	*	*	*	*	*	*	*	*	*	*	*	*	*	*	2	2	4	0.00100923	0.28	2	2	4	0.000965495	0.28	2	2	3	0.000733147	0.28	2
Aam-11446	tick TIL	s/TIL	1_0_1_1	1	5	59	0.0163065	0.8646	1	8	69	0.022456	0.875	1	8	77	0.025551	0.875	*	*	*	*	*	*	*	*	*	*	0	1	6	0.0153635	0.1354	2	11	78	0.0256251	0.875	2	12	92	0.0289146	0.875	2	11	88	0.0280021	0.875	1
Aam-118751	pancreatic lipase-like	met/lipd	1_0_1_1	*	*	*	*	*	3	3	4	0.000296143	0.09	3	3	4	0.00030195	0.1161	*	*	*	*	*	*	*	*	*	*	1	1	2	0.00116501	0.0332	4	4	6	0.000448416	0.1422	5	5	10	0.00071497	0.1682	4	4	8	0.000579105	0.1422	1
Aam-132113	acetylcholinesterase/butyrylcholinesterase	met/lipd	1_0_1_1	0	1	3	0.000717098	0.0991	0	1	2	0.000562939	0.0991	0	1	2	0.000573978	0.0991	*	*	*	*	*	*	*	*	*	*	*	*	*	*	*	0	1	2	0.000568263	0.0991	0	1	2	0.000543635	0.0991	0	1	2	0.000550411	0.0991	0
Aam-133830	insulin-like growth factor binding protein	st	1_0_1_1	2	2	13	0.00565449	0.2295	2	2	12	0.00614619	0.2295	2	2	10	0.00522225	0.2295	*	*	*	*	*	*	*	*	*	*	*	*	*	*	*	2	2	6	0.00310215	0.2295	2	2	5	0.00247309	0.2295	2	2	5	0.00250392	0.2295	2
Aam-134270	BmSEI-like	s/protinh	1_0_1_1	3	3	6	0.00215129	0.4324	5	5	14	0.00591086	0.5676	5	5	17	0.00731821	0.6486	*	*	*	*	*	*	*	*	*	*	*	*	*	*	*	3	3	7	0.00298338	0.4865	4	4	8	0.00326181	0.4865	3	3	9	0.00371527	0.4865	4
Aam-145252	Uncharacterized protein	uc	1_0_1_1	2	2	5	0.00130062	0.2353	1	1	3	0.000918916	0.1176	1	1	3	0.000936934	0.1176	*	*	*	*	*	*	*	*	*	*	*	*	*	*	*	3	3	6	0.00185521	0.3922	3	3	8	0.00236641	0.3922	4	4	8	0.00239591	0.3922	2
Aam-153396	peroxinectin	detox/ox	1_0_1_1	3	3	7	0.000584051	0.1226	5	5	8	0.000785991	0.1792	3	3	9	0.000901578	0.1101	*	*	*	*	*	*	*	*	*	*	*	*	*	*	*	4	4	7	0.000694245	0.1541	4	4	7	0.000664158	0.1541	3	3	5	0.000480311	0.1132	2
Aam-154706	secreted protein	s/	1_0_1_1	5	5	74	0.0302064	0.5692	2	5	125	0.0600829	0.5692	2	5	48	0.0235242	0.5692	*	*	*	*	*	*	*	*	*	*	*	*	*	*	*	2	5	16	0.00776334	0.5692	2	5	16	0.00742689	0.5692	2	5	20	0.00939932	0.5692	1
Aam-160	secreted protein	s/	1_0_1_1	7	7	70	0.010674	0.3103	8	8	52	0.00933703	0.4713	8	8	45	0.00823856	0.4713	3	3	9	0.00928331	0.1149	*	*	*	*	*	*	*	*	*	*	11	11	60	0.0108754	0.5057	11	11	62	0.0107508	0.4713	10	10	55	0.00965591	0.4713	2
Aam-16161	tick lipocalin	s/lipocal	1_0_1_1	28	34	283	0.0399401	0.6915	27	33	241	0.040051	0.6915	33	41	252	0.0427003	0.6915	1	6	31	0.0295947	0.1489	*	*	*	*	*	*	*	*	*	*	34	39	210	0.0352293	0.7766	36	42	214	0.0343444	0.8032	38	44	229	0.0372098	0.7447	9
Aam-16537	Se-dependent glutathione peroxidase	detox/ox	1_0_1_1	*	*	*	*	*	2	2	2	0.000408407	0.2157	2	2	2	0.000416415	0.2157	*	*	*	*	*	*	*	*	*	*	*	*	*	*	*	2	2	4	0.000824538	0.2157	2	2	4	0.000788803	0.2157	2	2	4	0.000798635	0.2157	3
Aam-1674	cystatin	s/protinh cystatin	1_0_1_1	1	4	8	0.00159595	0.5188	1	4	9	0.0021142	0.5188	1	3	5	0.00119758	0.4662	*	*	*	*	*	*	*	*	*	*	*	*	*	*	*	1	6	9	0.00213419	0.4662	1	6	10	0.00226855	0.5714	1	6	9	0.00206714	0.4662	1
Aam-175659	hemelipoprotein	storage/	1_0_1_1	3	3	13	0.00287437	0.2917	3	3	14	0.00364503	0.2917	6	6	17	0.0045129	0.4833	*	*	*	*	*	*	*	*	*	*	*	*	*	*	*	7	7	26	0.00683336	0.4833	7	7	25	0.00628578	0.4833	6	6	21	0.00534586	0.3667	3
Aam-175767	insulin-like growth factor binding protein	st	1_0_1_1	4	4	20	0.0063934	0.4337	4	4	12	0.00451708	0.5542	4	4	14	0.00537326	0.5542	*	*	*	*	*	*	*	*	*	*	*	*	*	*	*	4	4	14	0.00531976	0.5542	4	4	14	0.00508921	0.4337	4	4	14	0.00515264	0.5542	2
Aam-175832	serpin	s/protinh	1_0_1_1	2	4	5	0.000377958	0.1567	3	5	11	0.000979129	0.2108	5	8	16	0.00145211	0.3476	*	*	*	*	*	*	*	*	*	*	*	*	*	*	*	4	7	13	0.0011681	0.2906	4	7	13	0.00111747	0.2108	3	8	15	0.00130546	0.2735	2
Aam-175922	tick 8.9 kda	s/8.9	1_0_1_1	0	1	16	0.00451619	0.1383	0	1	12	0.00398848	0.1383	2	2	11	0.0037278	0.2979	0	1	3	0.005728	0.1383	*	*	*	*	*	*	*	*	*	*	0	1	7	0.00234862	0.1383	0	1	6	0.00192585	0.1383	0	1	6	0.00194986	0.1383	0
Aam-176289	tick mucin	s/mucin	1_0_1_1	2	2	3	0.00059848	0.1504	2	2	3	0.000704732	0.1504	2	2	3	0.000718551	0.1504	*	*	*	*	*	*	*	*	*	*	*	*	*	*	*	4	4	6	0.00142279	0.2782	3	3	5	0.00113428	0.2481	4	4	7	0.00160778	0.2782	0
Aam-177019	insulin-like growth factor binding protein	st	1_0_1_1	7	7	244	0.0593941	0.6055	8	9	145	0.041562	0.7798	10	13	110	0.032148	0.8165	*	*	*	*	*	*	*	*	*	*	*	*	*	*	*	10	12	80	0.0231476	0.8165	11	13	90	0.0249124	0.8165	11	13	92	0.0257835	0.8165	8
Aam-177081	alpha-macroglobulin	s/protinh	1_0_1_1	1	27	97	0.00466244	0.538	2	33	108	0.00611279	0.6558	2	34	112	0.00646349	0.6884	*	*	*	*	*	*	*	*	*	*	*	*	*	*	*	3	39	91	0.00519929	0.6739	2	36	83	0.00453669	0.6341	3	36	84	0.00464858	0.6522	3
Aam-177209	tick TIL	s/TIL	1_0_1_1	2	2	4	0.00114119	0.3011	4	4	5	0.00167974	0.4516	4	4	8	0.00274028	0.4624	*	*	*	*	*	*	*	*	*	*	*	*	*	*	*	2	2	2	0.000678249	0.3011	2	2	3	0.000973282	0.3011	3	3	4	0.00131388	0.4516	2
Aam-178126	major epididymal secretory protein he1	imm	1_0_1_1	4	4	5	0.000741135	0.2123	3	3	5	0.000872713	0.1732	4	4	7	0.00124576	0.2793	*	*	*	*	*	*	*	*	*	*	*	*	*	*	*	5	5	13	0.00229051	0.3352	5	5	14	0.0023598	0.3352	5	5	15	0.00255987	0.3352	4
Aam-178400	cystatin	s/protinh cystatin	1_0_1_1	1	4	7	0.00134586	0.5	1	4	8	0.0018112	0.5	1	3	4	0.000923355	0.4493	*	*	*	*	*	*	*	*	*	*	*	*	*	*	*	1	6	9	0.00205686	0.4493	1	6	10	0.00218636	0.5507	2	7	10	0.00221361	0.4493	1
Aam-178918	lipophorin receptor	tr	1_0_1_1	2	2	5	0.000625769	0.1179	1	1	1	0.000147373	0.066	1	1	1	0.000150263	0.066	*	*	*	*	*	*	*	*	*	*	*	*	*	*	*	2	2	3	0.000446301	0.1179	2	2	4	0.000569278	0.1179	1	1	2	0.000288187	0.066	3
Aam-179455	insulin-like growth factor binding protein	st	1_0_1_1	0	6	270	0.0471303	0.2566	0	8	167	0.0343263	0.3421	0	10	127	0.0266163	0.3421	0	1	7	0.0082654	0.0658	*	*	*	*	*	*	*	*	*	*	5	7	40	0.00829962	0.4474	4	5	47	0.00932942	0.3882	4	5	44	0.00884278	0.3882	0
Aam-179529	thyropin	s/protinh thyropin	1_0_1_1	2	3	10	0.00109639	0.1405	2	4	14	0.00180745	0.186	3	5	16	0.00210617	0.314	*	*	*	*	*	*	*	*	*	*	*	*	*	*	*	5	6	21	0.00273682	0.3388	5	6	18	0.00224418	0.3388	5	6	22	0.00277707	0.3388	1
Aam-179537	glycine-rich secreted cement protein	extmat	1_0_1_1	6	6	11	0.00217805	0.5821	4	4	6	0.00139895	0.3806	5	5	8	0.00190184	0.4776	*	*	*	*	*	*	*	*	*	*	2	2	2	0.0036689	0.2239	4	4	10	0.00235362	0.403	5	5	11	0.00247678	0.4776	5	5	13	0.00296359	0.4776	2
Aam-179648	secreted protein	s/	1_0_1_1	3	3	5	0.000717098	0.1081	8	8	15	0.00253323	0.4054	7	7	16	0.00275509	0.4054	*	*	*	*	*	*	*	*	*	*	*	*	*	*	*	10	10	20	0.00340958	0.4054	8	8	17	0.00277254	0.4054	8	8	15	0.00247685	0.4054	6
Aam-179809	secreted protein	s/	1_0_1_1	10	10	66	0.0125082	0.6429	11	11	68	0.0151752	0.6929	12	12	57	0.0129698	0.7	*	*	*	*	*	*	*	*	*	*	*	*	*	*	*	8	8	39	0.00878575	0.5857	9	9	41	0.00883601	0.6429	10	10	42	0.00916434	0.6429	7
Aam-179885	secreted protein	s/	1_0_1_1	2	2	4	0.000717098	0.1622	3	3	11	0.00232212	0.2365	4	4	10	0.00215242	0.277	*	*	*	*	*	*	*	*	*	*	*	*	*	*	*	1	1	2	0.000426197	0.0946	1	1	2	0.000407726	0.0946	1	1	2	0.000412808	0.0946	1
Aam-179944	thyropin	s/protinh thyropin	1_0_1_1	1	2	10	0.00161784	0.128	3	5	16	0.00304811	0.3415	3	5	14	0.00271939	0.3415	*	*	*	*	*	*	*	*	*	*	*	*	*	*	*	1	2	7	0.00134616	0.128	2	3	9	0.00165577	0.1707	2	3	10	0.00186267	0.1707	3
Aam-180737	secreted protein	s/	1_0_1_1	9	9	24	0.00284278	0.4866	12	12	31	0.00432383	0.558	12	12	34	0.00483525	0.5179	*	*	*	*	*	*	*	*	*	*	*	*	*	*	*	8	8	17	0.00239355	0.3929	8	8	18	0.00242451	0.3929	6	6	14	0.00190924	0.3482	3
Aam-1816	secreted protein	s/	1_0_1_1	1	1	3	0.00118803	0.2537	1	1	2	0.000932631	0.2537	1	1	2	0.000950918	0.2537	*	*	*	*	*	*	*	*	*	*	*	*	*	*	*	1	2	4	0.0018829	0.4179	1	2	5	0.00225162	0.4179	1	2	5	0.00227969	0.4179	1
Aam-181646	metabotropic glutamate receptor	st	1_0_1_1	0	2	5	0.000245672	0.0519	0	1	2	0.000115715	0.0222	0	1	2	0.000117984	0.0296	*	*	*	*	*	*	*	*	*	*	*	*	*	*	*	0	2	3	0.000175214	0.0556	0	2	3	0.000167621	0.0556	0	4	5	0.00028285	0.0926	0
Aam-183018	secreted protein	s/	1_0_1_1	2	2	6	0.000874702	0.1264	3	3	9	0.00154499	0.2198	4	4	11	0.00192535	0.2637	*	*	*	*	*	*	*	*	*	*	*	*	*	*	*	2	2	4	0.000693155	0.1484	2	2	5	0.000828894	0.1484	3	3	5	0.000839225	0.2198	1
Aam-1856	insulin-like growth factor binding protein	st	1_0_1_1	1	1	32	0.0085762	0.2727	2	3	17	0.00536498	0.404	3	6	43	0.0138363	0.4444	*	*	*	*	*	*	*	*	*	*	*	*	*	*	*	1	3	28	0.00892	0.4444	1	3	34	0.010362	0.4444	1	3	35	0.0107997	0.4444	1
Aam-186919	tick TIL	s/TIL	1_0_1_1	2	4	24	0.010979	0.569	2	4	20	0.0107735	0.569	2	4	12	0.00659085	0.7241	*	*	*	*	*	*	*	*	*	*	*	*	*	*	*	3	5	20	0.0108754	0.7586	3	6	22	0.0114444	0.7586	3	5	21	0.0110604	0.7586	1
Aam-18854	tick TIL	s/TIL	1_0_1_1	5	7	57	0.0121964	0.5806	7	11	50	0.012598	0.9758	7	11	56	0.0143865	0.9758	*	*	*	*	*	*	*	*	*	*	0	1	6	0.0118943	0.1048	6	10	51	0.0129715	0.9597	6	10	49	0.0119227	0.9597	6	10	49	0.0120713	0.9597	7
Aam-189796	hemelipoprotein	storage/	1_0_1_1	1	5	82	0.00688505	0.1076	3	7	27	0.00266951	0.1804	4	8	27	0.00272185	0.2278	*	*	*	*	*	*	*	*	*	*	*	*	*	*	*	8	10	28	0.00279456	0.4019	5	8	31	0.00295988	0.2722	7	10	31	0.00299678	0.3544	7
Aam-19296	globin	bacterial	1_0_1_1	1	1	3	0.000585278	0.0735	1	1	3	0.000689187	0.0735	2	2	4	0.000936934	0.1397	*	*	*	*	*	*	*	*	*	*	*	*	*	*	*	4	4	6	0.00139141	0.3676	3	3	5	0.00110925	0.2279	2	2	4	0.000898464	0.1691	1
Aam-194574	secreted protein	s/	1_0_1_1	4	4	8	0.00098269	0.162	5	5	13	0.00188037	0.1991	3	3	8	0.00117984	0.125	*	*	*	*	*	*	*	*	*	*	*	*	*	*	*	5	5	17	0.0024822	0.2269	5	5	20	0.00279368	0.2269	5	5	18	0.00254565	0.2269	6
Aam-196129	secreted protein	s/	1_0_1_1	3	3	10	0.00212261	0.464	4	4	8	0.00199956	0.608	4	4	12	0.00305815	0.608	*	*	*	*	*	*	*	*	*	*	*	*	*	*	*	4	4	6	0.00151385	0.608	4	4	6	0.00144824	0.608	5	5	7	0.00171068	0.608	4
Aam-197241	tick TIL	s/TIL	1_0_1_1	2	5	18	0.00555334	0.4651	3	8	28	0.0101722	0.593	5	10	28	0.0103716	0.8605	*	*	*	*	*	*	*	*	*	*	*	*	*	*	*	3	7	22	0.00806801	0.593	3	8	29	0.0101742	0.593	3	7	24	0.00852497	0.593	7
Aam-199701	lysozyme	imm	1_0_1_1	1	1	4	0.000899411	0.1186	1	1	3	0.000794317	0.1186	1	1	3	0.000809892	0.1186	*	*	*	*	*	*	*	*	*	*	*	*	*	*	*	1	1	3	0.000801828	0.1186	2	2	4	0.00102277	0.2458	2	2	4	0.00103552	0.2458	1
Aam-200006	secreted protein	s/	1_0_1_1	1	3	5	0.000780371	0.2294	2	3	3	0.000551349	0.1882	2	3	5	0.000936934	0.1882	*	*	*	*	*	*	*	*	*	*	*	*	*	*	*	2	3	4	0.000742084	0.1706	1	2	4	0.000709923	0.1	1	2	3	0.000539079	0.1	1
Aam-200077	tick TIL	s/TIL	1_0_1_1	11	11	318	0.0795979	0.7358	12	12	248	0.0730971	0.7358	12	12	171	0.0513899	0.6509	3	3	18	0.0304773	0.3113	*	*	*	*	*	*	*	*	*	*	18	18	134	0.0398695	0.7358	17	17	137	0.0389955	0.7358	18	18	133	0.0383288	0.7358	8
Aam-201129	secreted protein	s/	1_0_1_1	6	6	23	0.00199428	0.2614	7	7	31	0.00316515	0.3072	7	7	33	0.00343542	0.3072	*	*	*	*	*	*	*	*	*	*	2	2	3	0.00240996	0.0719	8	8	21	0.00216441	0.3431	8	8	29	0.00285941	0.3431	9	9	28	0.00279522	0.3464	13
Aam-202298	tick lipocalin	s/lipocal	1_0_1_1	6	6	17	0.00245138	0.3533	9	9	21	0.00356579	0.587	9	9	20	0.00346258	0.587	*	*	*	*	*	*	*	*	*	*	*	*	*	*	*	11	11	32	0.00548497	0.5652	10	10	30	0.0049193	0.5815	11	11	31	0.00514664	0.5815	4
Aam-203010	glycine-rich secreted cement protein	extmat	1_0_1_1	5	5	12	0.000530652	0.1217	4	4	10	0.000520719	0.075	6	6	11	0.000584022	0.1117	*	*	*	*	*	*	*	*	*	*	*	*	*	*	*	6	6	15	0.000788464	0.1233	8	8	17	0.000854866	0.1467	9	9	21	0.00106917	0.1817	4
Aam-203255	cholesterol transport protein	met/lipd	1_0_1_1	4	4	9	0.000936446	0.2275	6	6	12	0.00147026	0.2784	6	6	16	0.00199879	0.2784	*	*	*	*	*	*	*	*	*	*	*	*	*	*	*	6	6	12	0.00148417	0.3098	7	7	13	0.00153817	0.3529	6	6	13	0.00155734	0.3098	7
Aam-203999	catalytically inactive chitinase-like lectins	met/carb	1_0_1_1	*	*	*	*	*	2	2	3	0.000211579	0.0429	3	3	6	0.000431455	0.0655	*	*	*	*	*	*	*	*	*	*	*	*	*	*	*	4	4	5	0.000355966	0.1219	3	3	5	0.000340539	0.0745	2	2	4	0.000275827	0.0519	6
Aam-206650	secreted protein	s/	1_0_1_1	4	4	23	0.0084757	0.5139	5	5	20	0.00867865	0.5417	6	6	25	0.011061	0.5417	*	*	*	*	*	*	*	*	*	*	*	*	*	*	*	7	7	26	0.0113889	0.5417	6	6	27	0.0113144	0.5417	6	6	28	0.0118797	0.5417	6
Aam-206843	secreted protein	s/	1_0_1_1	3	3	7	0.000777106	0.1464	5	5	11	0.00143797	0.1925	6	6	11	0.00146616	0.2259	*	*	*	*	*	*	*	*	*	*	*	*	*	*	*	3	3	5	0.000659803	0.0962	2	2	4	0.000504966	0.0586	2	2	4	0.00051126	0.0586	1
Aam-207954	secreted protein	s/	1_0_1_1	2	3	6	0.000556628	0.1853	1	3	3	0.000327725	0.2063	1	2	7	0.000779686	0.1329	*	*	*	*	*	*	*	*	*	*	1	2	4	0.00343799	0.0874	2	5	11	0.00121302	0.3042	1	4	8	0.000843964	0.2378	1	4	9	0.000961294	0.2378	3
Aam-209398	insulin-like growth factor binding protein	st	1_0_1_1	1	2	7	0.00173578	0.1028	2	2	5	0.00145996	0.1776	2	2	5	0.00148859	0.1776	*	*	*	*	*	*	*	*	*	*	*	*	*	*	*	*	*	*	*	*	0	1	1	0.000281979	0.1776	0	1	1	0.000285493	0.1776	0
Aam-209656	secreted protein	s/	1_0_1_1	1	9	67	0.0166139	0.6542	1	11	65	0.0189795	0.7477	1	12	57	0.0169699	0.7477	*	*	*	*	*	*	*	*	*	*	*	*	*	*	*	2	13	74	0.0218117	0.7477	2	14	74	0.0208664	0.7477	2	13	71	0.02027	0.7477	2
Aam-20966	secreted protein	s/	1_0_1_1	1	2	4	0.0010508	0.3762	1	1	1	0.000309338	0.1782	1	1	1	0.000315404	0.1782	*	*	*	*	*	*	*	*	*	*	*	*	*	*	*	1	1	1	0.000312263	0.1782	1	1	1	0.00029873	0.1782	1	1	1	0.000302453	0.1782	1
Aam-209798	secreted protein	s/	1_0_1_1	*	*	*	*	*	4	4	8	0.00115715	0.2176	4	4	8	0.00117984	0.2176	1	1	3	0.00249274	0.0509	*	*	*	*	*	*	*	*	*	*	5	5	6	0.000876071	0.3472	6	6	8	0.00111747	0.2454	6	6	9	0.00127282	0.375	5
Aam-210805	secreted protein	s/	1_0_1_1	0	3	5	0.000434961	0.1246	0	3	4	0.000409746	0.1246	0	2	3	0.000313335	0.0885	*	*	*	*	*	*	*	*	*	*	*	*	*	*	*	0	4	5	0.000517026	0.2098	0	4	8	0.00079139	0.2098	0	4	8	0.000801254	0.2098	0
Aam-210887	secreted protein	s/	1_0_1_1	4	4	8	0.00152706	0.3381	6	6	16	0.00359633	0.3525	7	7	13	0.00297932	0.482	*	*	*	*	*	*	*	*	*	*	*	*	*	*	*	7	7	23	0.00521861	0.5683	8	8	26	0.00564363	0.6403	7	7	24	0.00527444	0.5683	3
Aam-210932	cell adhesion molecule	extmat	1_0_1_1	10	10	21	0.000664106	0.1657	11	11	23	0.000856486	0.1836	13	13	25	0.000949218	0.205	*	*	*	*	*	*	*	*	*	*	*	*	*	*	*	5	5	5	0.000187953	0.0727	5	5	6	0.000215769	0.0727	5	5	6	0.000218459	0.0727	2
Aam-211130	cystatin	s/protinh	1_0_1_1	7	7	44	0.00877771	0.5338	7	7	33	0.00775205	0.6165	7	7	37	0.00886213	0.6165	*	*	*	*	*	*	*	*	*	*	*	*	*	*	*	12	12	40	0.00948528	0.5338	11	11	39	0.00884735	0.5338	11	11	41	0.00941699	0.5338	5
Aam-211329	uncharacterized protein	uc	1_0_1_1	2	2	65	0.0331658	0.3269	2	2	14	0.00841161	0.3269	3	3	18	0.011027	0.5192	*	*	*	*	*	*	*	*	*	*	*	*	*	*	*	4	4	19	0.0115237	0.5192	4	4	19	0.0110243	0.5192	4	4	19	0.0111617	0.5192	*
Aam-211424	tick lipocalin	s/lipocal	1_0_1_1	2	2	5	0.00116371	0.2018	6	6	12	0.00328875	0.4123	6	6	13	0.00363267	0.4912	*	*	*	*	*	*	*	*	*	*	*	*	*	*	*	3	3	3	0.000829962	0.2807	1	1	2	0.000529329	0.1228	2	2	4	0.00107185	0.2018	2
Aam-211575	thyropin	s/protinh thyropin	1_0_1_1	7	7	27	0.00341134	0.2381	7	7	19	0.00282676	0.2381	9	9	38	0.00576437	0.3238	*	*	*	*	*	*	*	*	*	*	*	*	*	*	*	7	7	32	0.00480588	0.281	7	7	32	0.0045976	0.281	7	7	33	0.00480037	0.281	9
Aam-2117	secreted protein	s/	1_0_1_1	0	3	7	0.000884421	0.1905	0	3	9	0.00133899	0.1905	0	3	9	0.00136525	0.1905	*	*	*	*	*	*	*	*	*	*	*	*	*	*	*	0	6	15	0.00225276	0.2571	0	6	15	0.00215512	0.2571	0	6	16	0.00232745	0.2571	0
Aam-232	secreted protein	s/	1_0_1_1	3	4	7	0.00102049	0.2143	3	4	5	0.000858328	0.2582	2	8	10	0.00175032	0.5549	*	*	*	*	*	*	*	*	*	*	*	*	*	*	*	1	4	9	0.0015596	0.2967	4	5	10	0.00165779	0.4176	4	5	10	0.00167845	0.3901	1
Aam-23307	secreted protein	s/	1_0_1_1	9	9	31	0.00341291	0.5228	9	9	31	0.00401883	0.5477	9	9	27	0.0035689	0.5477	*	*	*	*	*	*	*	*	*	*	*	*	*	*	*	6	6	17	0.00222471	0.3651	7	7	19	0.00237868	0.4191	7	7	18	0.00228158	0.4191	5
Aam-2496	carboxypeptidase inhibitor	s/protinh	1_0_1_1	0	2	5	0.00138191	0.375	0	3	8	0.00260359	0.5	0	3	9	0.00298648	0.5	*	*	*	*	*	*	*	*	*	*	*	*	*	*	*	0	2	4	0.00131411	0.2812	0	2	5	0.00157144	0.2812	0	2	6	0.00190924	0.2812	0
Aam-25033	hemelipoprotein	storage/	1_0_1_1	1	1	3	7.80371e-05	0.0108	5	5	7	0.000214414	0.0755	4	4	6	0.000187387	0.0451	*	*	*	*	*	*	*	*	*	*	*	*	*	*	*	6	6	8	0.000247361	0.0853	7	7	9	0.000266221	0.0912	8	8	10	0.000299488	0.1118	6
Aam-25379	hemelipoprotein	storage/	1_0_1_1	7	7	16	0.000737017	0.1667	7	7	15	0.000813623	0.1649	9	9	19	0.0010508	0.2083	*	*	*	*	*	*	*	*	*	*	*	*	*	*	*	10	10	19	0.00104033	0.2257	9	9	16	0.000838104	0.184	8	8	16	0.00084855	0.1632	12
Aam-28599	secreted protein	s/	1_0_1_1	8	8	19	0.00240057	0.4619	10	10	23	0.00342187	0.4905	11	11	26	0.00394405	0.5762	*	*	*	*	*	*	*	*	*	*	*	*	*	*	*	9	9	33	0.00495606	0.4619	9	9	29	0.00416657	0.3905	9	9	31	0.00450944	0.3905	16
Aam-30089	insulin-like growth factor binding protein	st	1_0_1_1	*	*	*	*	*	1	1	2	0.000595107	0.2476	1	1	6	0.00182033	0.2476	*	*	*	*	*	*	*	*	*	*	*	*	*	*	*	1	1	3	0.000901102	0.219	2	2	4	0.0011494	0.2476	2	2	5	0.00145466	0.2476	2
Aam-30532	secreted protein	s/	1_0_1_1	0	2	4	0.000717098	0.1892	0	3	6	0.00126661	0.2973	0	3	6	0.00129145	0.2973	*	*	*	*	*	*	*	*	*	*	*	*	*	*	*	3	3	4	0.000852394	0.1622	3	3	6	0.00122318	0.2703	4	4	7	0.00144483	0.277	4
Aam-30890	secreted protein	s/	1_0_1_1	6	6	15	0.00239753	0.5422	6	6	14	0.00263496	0.5422	6	6	21	0.00402994	0.5422	*	*	*	*	*	*	*	*	*	*	*	*	*	*	*	8	8	23	0.0043698	0.5181	7	7	23	0.00418042	0.5181	8	8	23	0.00423253	0.5181	5
Aam-34216	tick lipocalin	s/lipocal	1_0_1_1	5	5	14	0.00219797	0.3609	5	5	16	0.00295793	0.3609	5	5	19	0.00358142	0.4497	*	*	*	*	*	*	*	*	*	*	1	1	2	0.00290907	0.1065	14	14	56	0.0104507	0.4497	14	14	58	0.0103548	0.4497	15	15	63	0.0113876	0.4497	4
Aam-34933	carboxylic ester hydrolase	met/lipd	1_0_1_1	8	8	18	0.00090969	0.181	10	10	20	0.00119021	0.2438	10	10	19	0.00115287	0.2286	*	*	*	*	*	*	*	*	*	*	*	*	*	*	*	9	9	12	0.000720882	0.219	10	10	13	0.000747109	0.2381	9	9	14	0.000814608	0.219	7
Aam-44579	secreted protein	s/	1_0_1_1	4	4	15	0.0017229	0.1861	4	4	13	0.00175827	0.2294	5	5	15	0.00206856	0.3333	*	*	*	*	*	*	*	*	*	*	*	*	*	*	*	5	5	14	0.00191143	0.2597	5	5	14	0.00182859	0.2597	5	5	15	0.00198362	0.2597	6
Aam-4670	glycine-rich secreted cement protein	extmat	1_0_1_1	1	1	4	0.000752699	0.0993	1	1	4	0.00088633	0.0993	1	1	5	0.00112964	0.0993	*	*	*	*	*	*	*	*	*	*	*	*	*	*	*	2	2	8	0.00178942	0.0993	2	2	10	0.00213984	0.0993	2	2	11	0.00238316	0.0993	1
Aam-52219	serpin	s/protinh	1_0_1_1	8	8	14	0.00123819	0.3667	8	8	20	0.00208288	0.3467	9	9	22	0.00233609	0.4033	*	*	*	*	*	1	1	2	0.00151071	0.04	*	*	*	*	*	8	8	19	0.00199744	0.3467	9	10	18	0.0018103	0.4133	9	10	20	0.00203652	0.4133	6
Aam-53924	gamma-interferon inducible lysosomal thiol reductase	imm	1_0_1_1	3	3	5	0.000617038	0.1256	4	4	5	0.000726584	0.1488	5	5	7	0.00103716	0.2047	*	*	*	*	*	*	*	*	*	*	*	*	*	*	*	2	2	3	0.000440073	0.0837	2	2	4	0.000561334	0.0837	2	2	4	0.000568331	0.0837	4
Aam-74848	secreted protein	s/	1_0_1_1	5	5	32	0.00771858	0.3636	6	6	21	0.0059646	0.3182	6	6	31	0.00897753	0.4	1	1	4	0.00652644	0.0909	*	*	*	*	*	*	*	*	*	*	6	6	18	0.00516086	0.4455	6	6	16	0.00438861	0.4455	5	5	17	0.00472102	0.3182	*
Aam-76487	mannan-binding lectin serine protease 1-like	s/protease	1_0_1_1	2	2	4	0.000451619	0.1021	3	3	5	0.000664747	0.1574	4	4	6	0.000813338	0.2128	*	*	*	*	*	*	*	*	*	*	*	*	*	*	*	1	1	3	0.00040262	0.0596	1	1	2	0.000256781	0.0596	3	3	4	0.000519962	0.1745	*
Aam-77494	hemelipoprotein	storage/	1_0_1_1	1	3	13	0.0014432	0.0962	*	*	*	*	*	1	3	12	0.00159945	0.1381	1	3	6	0.0045057	0.0962	*	*	*	*	*	*	*	*	*	*	3	9	24	0.00316705	0.2887	2	8	24	0.0030298	0.2469	2	8	22	0.00281193	0.2469	6
Aam-89946	secreted protein	s/	1_0_1_1	*	*	*	*	*	0	2	3	0.00153655	0.2623	2	2	3	0.00156668	0.5082	*	*	*	*	*	*	*	*	*	*	*	*	*	*	*	4	4	5	0.00258513	0.6557	4	4	6	0.00296771	0.6557	7	7	8	0.00400627	0.6557	*
Aam-937	catalase	detox/ox	1_0_1_1	5	5	6	0.00040405	0.1701	6	6	6	0.000475784	0.2234	6	6	8	0.000646817	0.2208	*	*	*	*	*	*	*	*	*	*	*	*	*	*	*	5	5	7	0.00056033	0.1472	6	6	10	0.00076578	0.2005	6	6	9	0.000697792	0.1878	10
Aam-9709	secreted protein	s/	1_0_1_1	2	4	16	0.00353768	0.3333	2	5	14	0.00364503	0.375	2	6	18	0.00477836	0.375	2	2	3	0.00448693	0.125	*	*	*	*	*	*	*	*	*	*	1	5	19	0.00499361	0.375	1	5	19	0.00477719	0.375	1	7	20	0.0050913	0.4417	1
Aam-17907	tick TIL	s/TIL	1_1_0_0	3	6	43	0.0126767	0.5556	*	*	*	*	*	1	10	45	0.0159279	0.9333	1	4	11	0.0219361	0.4333	0	2	8	0.0201428	0.2667	0	1	6	0.0163877	0.1444	*	*	*	*	*	*	*	*	*	*	*	*	*	*	*	*
Aam-179191	phospholipase A2	met/lipd	1_1_0_0	3	3	4	0.000261405	0.069	4	4	7	0.000538675	0.1059	4	4	7	0.000549237	0.0961	*	*	*	*	*	2	2	3	0.00167443	0.069	2	2	3	0.00181637	0.069	*	*	*	*	*	4	4	7	0.000520202	0.101	*	*	*	*	*	*
Aam-563	ribosomal l1 domain-containing protein	ps	1_1_0_1	1	1	2	0.000453549	0.1368	2	2	3	0.000801106	0.2393	2	2	3	0.000816814	0.2393	1	1	2	0.00306799	0.1368	*	*	*	*	*	2	2	3	0.00630298	0.2564	*	*	*	*	*	1	1	1	0.000257878	0.1368	*	*	*	*	*	1
Aam-15555	serine protease	s/protease	1_1_1_0	4	4	5	0.000335008	0.1263	4	4	4	0.000315587	0.1061	4	4	5	0.000402219	0.1187	1	1	4	0.0018129	0.0303	1	1	4	0.00228895	0.0303	1	1	3	0.00186224	0.0303	6	6	10	0.000796429	0.2146	6	6	9	0.000685721	0.1869	6	6	10	0.000771409	0.1919	*
Aam-175672	glycine-rich secreted cement protein	extmat	1_1_1_0	0	1	2	0.000140757	0.0451	0	1	2	0.000165746	0.0451	0	3	4	0.000337992	0.1379	0	2	5	0.00238033	0.0955	0	3	6	0.00360646	0.13	0	3	6	0.00391219	0.13	0	5	21	0.00175679	0.2122	0	5	20	0.00160062	0.2122	0	6	21	0.0017016	0.2122	*
Aam-178462	large gyy 1 GYY family	extmat	1_1_1_0	*	*	*	*	*	1	2	2	0.000476994	0.2214	1	2	3	0.000729521	0.2214	1	1	2	0.00274011	0.1145	1	1	2	0.00345963	0.1145	1	1	1	0.00187646	0.1145	0	2	3	0.000722257	0.229	2	4	6	0.00138191	0.4351	2	4	6	0.00139914	0.4351	*
Aam-204921	glycine-rich secreted cement protein	extmat	1_1_1_0	0	4	11	0.00154423	0.3175	0	4	7	0.00115715	0.3175	0	5	8	0.00134839	0.3228	0	3	5	0.00474808	0.1852	0	2	4	0.0047959	0.1799	0	1	2	0.00260123	0.1005	0	4	6	0.00100122	0.3228	0	5	9	0.00143675	0.328	0	5	9	0.00145466	0.328	*
Aam-206909	tick TIL	s/TIL	1_1_1_0	0	1	1	8.44988e-05	0.0446	0	2	3	0.000298501	0.0701	0	3	4	0.000405806	0.1306	1	1	5	0.00285792	0.0318	1	1	5	0.00360838	0.0318	1	1	4	0.00313141	0.0318	7	7	19	0.00190838	0.2484	6	6	19	0.00182568	0.2484	6	6	21	0.00204301	0.2484	*
Aam-42453	glycine-rich secreted cement protein	extmat	1_1_1_0	1	1	1	0.000105708	0.0717	*	*	*	*	*	1	1	1	0.000126915	0.0717	1	1	2	0.0014301	0.0717	1	1	3	0.00270844	0.0717	1	1	2	0.00195869	0.0717	6	6	13	0.00163347	0.2629	6	6	12	0.00144247	0.2629	6	6	14	0.00170386	0.2629	*
Aam-4313	scp-like extracellular protein	s/antigen5	1_1_1_0	0	5	14	0.0019448	0.2775	0	6	19	0.00310796	0.2827	0	8	18	0.00300211	0.3822	0	3	5	0.00469836	0.1047	0	2	4	0.00474568	0.0471	*	*	*	*	*	0	14	53	0.00875154	0.6545	0	15	57	0.00900413	0.6597	0	15	57	0.00911636	0.6597	*
Aam-44103	glycine-rich secreted cement protein	extmat	1_1_1_0	2	2	6	0.00115359	0.2319	2	2	3	0.000679198	0.3696	2	2	3	0.000692516	0.3696	1	1	2	0.00260112	0.1739	1	1	2	0.00328415	0.1739	1	1	1	0.00178128	0.1739	4	4	16	0.00365665	0.4275	4	4	16	0.00349817	0.4275	4	4	13	0.00287769	0.4275	*
Aam-10102	ixodegrin	s/	1_1_1_1	0	1	2	0.000402009	0.1742	0	2	7	0.00165683	0.2879	4	4	14	0.00337864	0.6515	0	5	39	0.0530274	0.3409	0	4	18	0.0309008	0.3409	0	1	3	0.00558673	0.0833	0	5	16	0.00382286	0.5152	0	5	18	0.00411433	0.5152	0	5	21	0.00485988	0.5152	0
Aam-10511	microplusin	imm	1_1_1_1	3	3	6	0.00132663	0.3417	3	3	6	0.00156216	0.3417	3	3	6	0.00159279	0.3417	1	1	6	0.00897386	0.0833	1	1	5	0.00944192	0.0833	1	1	5	0.0102423	0.0833	1	1	4	0.00105129	0.0833	2	2	5	0.00125716	0.1583	1	1	4	0.00101826	0.0833	3
Aam-11322	secreted protein	s/	1_1_1_1	5	5	15	0.00361809	0.4455	5	5	15	0.00426043	0.4455	6	6	19	0.00550236	0.5182	0	3	5	0.00815806	0.1909	0	3	6	0.0123603	0.2909	0	3	6	0.0134081	0.2818	0	6	15	0.00430071	0.5364	7	7	22	0.00603435	0.6091	6	6	17	0.00472102	0.5182	0
Aam-11706	peroxinectin	detox/ox	1_1_1_1	12	12	15	0.000505063	0.2195	0	11	21	0.000832622	0.1929	13	13	22	0.000889374	0.2195	0	5	13	0.00296092	0.0812	0	4	11	0.00316328	0.0673	0	5	12	0.00374339	0.0812	0	14	24	0.000960566	0.2183	0	12	20	0.00076578	0.2056	0	15	26	0.00100792	0.2487	0
Aam-1227	glycine-rich secreted cement protein	extmat	1_1_1_1	3	3	9	0.00158141	0.245	2	2	7	0.00144836	0.245	2	2	9	0.00189869	0.1589	2	2	9	0.0106973	0.1589	2	2	8	0.0120056	0.1589	2	2	4	0.00651168	0.1589	2	2	10	0.00208865	0.1589	3	3	10	0.00199813	0.3245	3	3	10	0.00202303	0.245	1
Aam-134980	uncharacterized protein	uc	1_1_1_1	3	3	6	0.00187289	0.4824	2	2	3	0.0011027	0.3059	2	2	3	0.00112432	0.3529	1	1	2	0.00422299	0.1765	1	1	2	0.00533191	0.1765	1	1	3	0.00867586	0.1765	5	5	17	0.00630771	0.4824	5	5	17	0.00603435	0.4824	5	5	20	0.00718772	0.5882	1
Aam-13572	hemelipoprotein	storage/	1_1_1_1	46	51	435	0.00814516	0.3783	69	76	359	0.00791551	0.5236	77	84	388	0.00872268	0.5984	12	15	90	0.0113994	0.1094	12	15	96	0.0153523	0.1073	13	15	116	0.0201233	0.1073	104	115	445	0.00990449	0.6634	108	119	492	0.010476	0.6401	106	118	479	0.0103263	0.6662	82
Aam-14312	secreted protein	s/	1_1_1_1	1	2	4	0.000698227	0.2434	1	3	4	0.000822188	0.3882	1	2	7	0.00146704	0.25	2	2	6	0.00708463	0.1645	*	*	*	*	*	1	2	4	0.00646884	0.1645	1	4	8	0.00165992	0.4474	1	4	7	0.00138949	0.4474	1	4	7	0.00140681	0.4474	1
Aam-1508	hemelipoprotein	storage/	1_1_1_1	1	98	1829	0.0313895	0.5369	1	125	1146	0.0231595	0.7038	1	136	855	0.0176175	0.7102	0	36	328	0.038078	0.1953	0	29	304	0.044559	0.1759	0	22	257	0.0408633	0.1417	1	203	1340	0.0273361	0.8266	1	216	1271	0.0248048	0.7814	1	208	1222	0.0241458	0.793	1
Aam-153136	tick lipocalin	s/lipocal	1_1_1_1	2	2	6	0.00098269	0.1667	2	2	7	0.00135001	0.1667	2	2	9	0.00176976	0.1667	1	1	2	0.00221577	0.1173	1	1	2	0.00279761	0.1173	1	1	2	0.00303477	0.1173	3	3	16	0.00311492	0.2654	3	3	14	0.00260743	0.2654	3	3	16	0.00301707	0.2654	2
Aam-154704	tick lipocalin	s/lipocal	1_1_1_1	6	12	174	0.0245568	0.4628	6	12	136	0.0226014	0.4628	6	14	130	0.0220279	0.4628	1	6	37	0.0353226	0.1543	5	5	33	0.0397766	0.1543	2	2	13	0.0169979	0.1064	10	15	86	0.0144272	0.5904	6	12	84	0.013481	0.4628	7	13	93	0.0151114	0.5638	2
Aam-154993	tick lipocalin	s/lipocal	1_1_1_1	3	3	10	0.0017229	0.2338	3	3	9	0.0018259	0.2338	4	4	12	0.00248227	0.2338	1	1	6	0.00699262	0.1234	1	1	5	0.00735734	0.1234	1	1	6	0.00957725	0.1234	2	2	8	0.00163837	0.1883	4	4	10	0.0019592	0.2987	6	6	11	0.00218199	0.4545	1
Aam-155761	serine carboxypeptidase lysosomal cathepsin A	s/protease	1_1_1_1	5	5	20	0.00163278	0.1815	8	8	23	0.00221105	0.3231	11	11	25	0.00245044	0.4123	0	1	3	0.00165671	0.0338	0	1	4	0.002789	0.0338	0	1	4	0.00302543	0.0338	8	9	31	0.00300829	0.3138	10	11	37	0.00343494	0.4062	9	10	30	0.0028198	0.3754	4
Aam-16529	hemelipoprotein	storage/	1_1_1_1	38	38	99	0.00217445	0.3526	47	47	118	0.0030519	0.4536	50	50	141	0.00371826	0.4412	5	5	12	0.00178289	0.0488	5	5	12	0.00225105	0.0488	6	6	19	0.00386631	0.0555	76	76	238	0.00621373	0.6084	82	82	258	0.00644396	0.6333	83	83	263	0.00665072	0.6465	42
Aam-17382	glycine-rich secreted cement protein	extmat	1_1_1_1	0	2	9	0.000790707	0.0629	0	2	5	0.00051727	0.0629	0	2	6	0.000632896	0.0629	0	2	10	0.00594295	0.0629	0	2	8	0.00600281	0.0629	0	2	7	0.00569772	0.0629	0	4	10	0.00104432	0.0629	0	4	13	0.00129878	0.0629	0	4	12	0.00121382	0.0629	0
Aam-175742	secreted protein	s/	1_1_1_1	2	2	7	0.000897239	0.1401	2	2	7	0.00105653	0.1401	2	2	7	0.00107725	0.1401	1	1	1	0.00086704	0.0531	*	*	*	*	*	1	1	1	0.00118752	0.0531	4	4	8	0.00121888	0.1932	3	3	7	0.0010203	0.1932	3	3	8	0.00118059	0.1932	2
Aam-175779	secreted protein	s/	1_1_1_1	6	8	30	0.00390186	0.4461	6	9	27	0.00413512	0.4706	7	11	34	0.00530929	0.5098	3	3	7	0.00615853	0.2157	2	2	6	0.00666488	0.1618	4	4	9	0.0108448	0.2059	9	13	34	0.00525643	0.4608	9	13	34	0.00502862	0.4608	10	16	38	0.00569028	0.5	3
Aam-175830	serpin	s/protinh	1_1_1_1	10	12	42	0.00280698	0.3375	11	14	37	0.00291183	0.4962	12	16	48	0.00385158	0.4962	3	4	19	0.00858959	0.1033	4	4	24	0.0136991	0.1008	2	2	10	0.00619184	0.0756	5	18	35	0.00278048	0.461	5	17	37	0.00281197	0.461	6	19	38	0.00292397	0.5113	11
Aam-175831	serpin	s/protinh	1_1_1_1	5	7	22	0.00217805	0.3769	3	7	20	0.00233158	0.2948	3	8	25	0.00297162	0.3396	2	3	10	0.00669691	0.1455	2	2	8	0.00676436	0.1157	2	2	6	0.00550334	0.1157	5	10	28	0.00329507	0.4478	4	10	26	0.00292711	0.3507	5	12	28	0.00319156	0.4627	5
Aam-175946	hemelipoprotein	storage/	1_1_1_1	1	98	1827	0.0313552	0.5369	1	125	1146	0.0231595	0.7038	1	136	855	0.0176175	0.7102	0	36	328	0.038078	0.1953	0	29	304	0.044559	0.1759	0	22	257	0.0408633	0.1417	1	203	1340	0.0273361	0.8266	1	216	1271	0.0248048	0.7814	1	208	1222	0.0241458	0.793	1
Aam-176005	secreted protein	s/	1_1_1_1	2	2	4	0.000512708	0.1111	2	2	5	0.000754665	0.1401	2	2	3	0.000461678	0.1401	4	4	8	0.00693632	0.2077	3	3	5	0.00547358	0.1643	3	3	5	0.00593759	0.1643	10	10	32	0.00487553	0.4734	11	11	33	0.00480999	0.4734	9	9	33	0.00486994	0.4203	3
Aam-176007	serpin	s/protinh	1_1_1_1	2	2	5	0.000954411	0.1007	1	1	1	0.000224771	0.1007	2	2	2	0.000458356	0.1583	1	1	3	0.00387361	0.1007	1	1	3	0.00489078	0.1007	1	1	3	0.00530538	0.1007	2	2	4	0.000907585	0.1007	2	2	2	0.000434126	0.1007	2	2	3	0.000659305	0.1007	1
Aam-176697	secreted protein	s/	1_1_1_1	9	9	108	0.0186073	0.5195	15	15	74	0.0150129	0.5974	15	15	83	0.017169	0.6299	2	2	14	0.0163161	0.1753	3	3	16	0.0235435	0.1753	4	4	13	0.0207507	0.2662	16	16	71	0.0145405	0.6883	16	16	72	0.0141063	0.6883	15	15	68	0.0134886	0.6883	13
Aam-176920	ubiquitin/40S ribosomal protein S27A fusion	prot	1_1_1_1	0	1	2	0.000180494	0.0544	0	1	1	0.000106269	0.0544	*	*	*	*	*	0	1	2	0.00122093	0.0544	0	1	2	0.00154154	0.0544	0	1	2	0.00167222	0.0544	0	2	3	0.000321822	0.085	0	2	3	0.000307875	0.085	0	2	3	0.000311712	0.085	0
Aam-177143	toll-like receptor 5	imm	1_1_1_1	3	5	13	0.00110199	0.2045	5	9	21	0.00209618	0.377	5	9	22	0.00223906	0.3355	1	2	4	0.00229364	0.0767	1	3	4	0.00289592	0.1118	*	*	*	*	*	5	10	25	0.00251906	0.3259	4	10	22	0.0021207	0.3131	4	10	24	0.00234232	0.2875	3
Aam-177473	secreted protein	s/	1_1_1_1	2	2	6	0.000723617	0.1182	3	3	8	0.00113611	0.1727	3	3	9	0.00130319	0.1727	3	3	12	0.00978967	0.1455	4	4	13	0.0133904	0.15	2	2	8	0.00893877	0.1045	6	6	13	0.00186364	0.3773	5	5	13	0.00178287	0.2727	4	4	11	0.00152739	0.2091	3
Aam-177577	tick TIL	s/TIL	1_1_1_1	8	13	194	0.0321708	0.9812	10	18	125	0.0244087	0.9875	9	16	123	0.0244891	0.9875	*	*	*	*	*	1	2	8	0.0113303	0.1562	0	1	6	0.0092181	0.0812	12	21	125	0.0246395	0.9188	13	23	141	0.0265888	0.9188	13	22	135	0.0257747	0.9188	9
Aam-177579	tick TIL	s/TIL	1_1_1_1	*	*	*	*	*	4	11	50	0.0179558	0.977	0	12	55	0.0201387	0.977	1	4	14	0.0288814	0.4483	0	2	8	0.0208373	0.2759	0	1	6	0.0169528	0.1494	3	9	43	0.015588	0.9655	5	12	50	0.0173401	0.9655	4	10	42	0.0147472	0.9655	5
Aam-177588	secreted protein	s/	1_1_1_1	0	3	6	0.000713882	0.1525	0	3	6	0.000840622	0.148	6	6	12	0.00171421	0.3229	0	3	6	0.00482898	0.1211	0	2	4	0.00406468	0.0897	0	2	7	0.0077162	0.0897	2	8	14	0.00198	0.3767	2	9	16	0.00216479	0.3767	8	8	14	0.0019178	0.3767	1
Aam-177689	glycine-rich secreted cement protein	extmat	1_1_1_1	0	4	29	0.00223028	0.1623	0	7	31	0.00280735	0.2261	0	5	25	0.00230839	0.1971	0	5	19	0.00988425	0.2174	0	3	15	0.00985244	0.1362	0	4	17	0.0121127	0.2	0	7	23	0.00210257	0.2696	0	7	27	0.00236127	0.2696	0	9	25	0.00221361	0.2696	0
Aam-177922	glycine-rich secreted cement protein	extmat	1_1_1_1	0	3	8	0.000707537	0.14	0	3	7	0.000729006	0.14	0	1	1	0.000106186	0.0567	0	1	6	0.00358954	0.04	0	1	7	0.00528748	0.04	0	1	7	0.00573571	0.04	0	2	3	0.000315386	0.1	0	2	4	0.00040229	0.1	0	2	3	0.000305478	0.1	0
Aam-178084	actin	cs	1_1_1_1	0	4	8	0.000564524	0.1197	0	4	6	0.000498561	0.1489	0	5	8	0.000677782	0.1729	0	4	9	0.004296	0.1356	0	3	5	0.00301338	0.1037	*	*	*	*	*	0	6	9	0.000754913	0.242	0	7	10	0.00080244	0.2713	0	5	9	0.000731197	0.1809	0
Aam-178421	large gyy 1 GYY family	extmat	1_1_1_1	*	*	*	*	*	0	3	4	0.000953989	0.2748	0	3	5	0.00121587	0.2748	0	4	13	0.0178107	0.4122	0	4	11	0.019028	0.4733	0	4	11	0.020641	0.3817	1	4	6	0.00144451	0.4275	0	3	6	0.00138191	0.2748	1	4	7	0.00163232	0.3969	0
Aam-178637	lysosomal & prostatic acid phosphatase	met/energy	1_1_1_1	4	4	8	0.000996531	0.169	7	7	22	0.00322699	0.3005	9	9	24	0.00358938	0.4178	3	3	4	0.00337046	0.1502	2	2	6	0.00638327	0.1033	4	4	17	0.0196191	0.1643	10	10	27	0.00399785	0.3615	9	9	30	0.00424954	0.3615	9	9	27	0.00387226	0.3239	8
Aam-179144	serpin	s/protinh	1_1_1_1	17	18	50	0.00333324	0.5754	16	17	56	0.00439602	0.4724	18	19	59	0.00472234	0.5377	9	9	21	0.0094699	0.2513	10	10	21	0.0119566	0.2915	10	10	22	0.0135878	0.2764	18	18	61	0.0048338	0.5126	20	21	66	0.00500335	0.6181	20	20	66	0.00506571	0.5628	23
Aam-179251	microplusin	imm	1_1_1_1	5	5	16	0.00375683	0.3274	0	3	6	0.00165893	0.2655	5	5	12	0.00338291	0.3274	2	2	9	0.0142946	0.2212	2	2	5	0.0100268	0.2212	0	1	3	0.00652609	0.1593	0	8	18	0.00502384	0.2832	0	8	20	0.00534013	0.2832	0	8	20	0.00540669	0.2832	8
Aam-179357	AV422	s/	1_1_1_1	29	29	536	0.0615649	0.6407	29	29	232	0.0313784	0.6753	30	30	193	0.0266154	0.6753	8	8	25	0.0194239	0.329	6	6	16	0.0156957	0.2944	5	5	15	0.0159621	0.29	44	44	285	0.0389112	0.7619	44	44	296	0.0386616	0.7619	50	50	289	0.0382178	0.7965	24
Aam-179375	secreted protein	s/	1_1_1_1	1	1	2	0.000269367	0.1066	1	1	1	0.000158595	0.1066	1	1	1	0.000161704	0.1066	1	1	1	0.000911052	0.1066	1	1	2	0.00230057	0.1066	*	*	*	*	*	1	1	1	0.000160094	0.1066	1	1	2	0.000306312	0.1066	1	1	2	0.00031013	0.1066	*
Aam-179911	glyceraldehyde-3-phosphate dehydrogenase	met/energy	1_1_1_1	0	3	4	0.00031871	0.1321	0	1	1	9.38232e-05	0.042	0	3	3	0.000286989	0.1381	0	2	5	0.00269485	0.0901	0	2	6	0.00408299	0.0901	0	2	6	0.00442912	0.0901	0	3	3	0.000284131	0.1622	0	2	3	0.000271817	0.1171	0	4	5	0.000458676	0.2042	0
Aam-179945	tick TIL	s/TIL	1_1_1_1	2	3	12	0.00357743	0.3933	2	3	12	0.00421256	0.3933	2	3	10	0.0035793	0.3933	1	1	3	0.00604979	0.1124	1	1	3	0.00763841	0.1124	*	*	*	*	*	2	4	13	0.00460676	0.3933	2	4	15	0.00508512	0.3933	2	4	13	0.00446204	0.3933	1
Aam-180172	secreted protein	s/	1_1_1_1	4	4	48	0.0101885	0.2	4	4	50	0.0124973	0.2	4	4	29	0.00739053	0.272	1	1	8	0.0114865	0.104	1	1	4	0.00725139	0.104	1	1	3	0.00589959	0.104	7	7	29	0.00731695	0.488	7	7	28	0.00675847	0.488	7	7	27	0.00659832	0.488	3
Aam-180394	secreted protein	s/	1_1_1_1	6	6	22	0.00379037	0.461	8	8	35	0.00710071	0.5455	12	12	41	0.00848108	0.6494	2	2	5	0.00582718	0.1558	2	2	5	0.00735734	0.1558	2	2	6	0.00957725	0.1558	9	9	25	0.0051199	0.5519	10	10	25	0.00489801	0.5519	9	9	26	0.00515742	0.5519	9
Aam-180758	alpha-macroglobulin	s/protinh	1_1_1_1	2	7	17	0.0023131	0.3897	2	7	17	0.00272376	0.3897	2	8	15	0.00245044	0.4256	1	3	5	0.00460198	0.2821	*	*	*	*	*	2	2	4	0.00504238	0.1385	1	6	13	0.00210257	0.3795	1	6	12	0.00185672	0.3795	1	6	13	0.00203652	0.3795	2
Aam-183196	serpin	s/protinh	1_1_1_1	6	6	8	0.000918879	0.355	6	6	9	0.00121726	0.3506	7	8	13	0.00179275	0.4113	3	3	6	0.00466175	0.2165	2	3	7	0.00686685	0.2165	2	3	8	0.00851311	0.2165	7	8	10	0.00136531	0.3333	6	7	10	0.00130614	0.29	7	8	12	0.0015869	0.3593	4
Aam-194841	secreted protein	s/	1_1_1_1	*	*	*	*	*	3	6	31	0.0146748	0.4394	2	5	28	0.0135146	0.4394	3	3	22	0.0598257	0.4394	3	3	25	0.0858356	0.4394	3	3	28	0.104286	0.4394	2	5	22	0.0105129	0.4394	2	5	22	0.0100572	0.4394	2	5	23	0.0106454	0.4394	2
Aam-201194	Kunitz domain-containing protein	s/protinh Kunitz	1_1_1_1	6	6	89	0.0327973	0.625	7	7	41	0.0177912	0.625	7	7	40	0.0176976	0.625	2	2	17	0.0423766	0.1667	2	2	19	0.0597988	0.1667	*	*	*	*	*	7	7	35	0.0153313	0.4722	7	7	37	0.0155049	0.4722	8	8	35	0.0148496	0.4722	4
Aam-203264	secreted protein	s/	1_1_1_1	11	11	55	0.00605516	0.39	13	13	51	0.00661162	0.6017	14	14	51	0.00674126	0.6017	4	4	14	0.0104261	0.1826	3	3	8	0.00752219	0.1452	3	3	8	0.00815987	0.1452	13	13	39	0.00510375	0.5519	15	15	48	0.00600931	0.6349	14	14	46	0.0058307	0.6349	8
Aam-210176	alpha-macroglobulin	s/protinh	1_1_1_1	28	31	111	0.00200076	0.305	31	35	104	0.0022074	0.3356	31	35	114	0.00246709	0.3342	5	6	23	0.00280433	0.0734	4	5	22	0.00338678	0.0666	6	7	24	0.00400787	0.0802	35	38	111	0.00237825	0.3023	36	40	116	0.00237766	0.3193	36	41	113	0.00234504	0.3145	35
Aam-210335	neuronal cell adhesion molecule	extmat	1_1_1_1	5	5	33	0.00572272	0.4314	7	7	48	0.00980177	0.4902	7	7	35	0.00728726	0.4902	5	5	16	0.0187689	0.3007	5	5	14	0.0207352	0.2941	4	4	11	0.0176731	0.281	10	10	45	0.00927605	0.4902	10	10	46	0.00907124	0.4771	9	9	44	0.00878499	0.4771	3
Aam-211253	microplusin	imm	1_1_1_1	5	5	61	0.013376	0.2562	6	6	31	0.00800444	0.4876	7	7	34	0.0089512	0.4959	3	3	13	0.0192827	0.2066	2	2	7	0.0131094	0.2066	3	3	13	0.02641	0.2066	7	8	31	0.00808013	0.4959	8	8	35	0.00872736	0.4959	8	8	35	0.00883614	0.4959	7
Aam-211254	glycine-rich secreted cement protein	extmat	1_1_1_1	3	3	11	0.00159486	0.3005	4	4	14	0.00239018	0.4098	5	5	19	0.00330743	0.7377	1	1	4	0.003923	0.1093	1	1	5	0.00619142	0.1093	1	1	4	0.00537303	0.1093	4	4	17	0.00292981	0.4098	5	5	20	0.00329746	0.7377	4	4	18	0.0030047	0.4098	3
Aam-2278	glycine-rich secreted cement protein	extmat	1_1_1_1	1	1	3	0.000447179	0.0843	3	3	5	0.000877616	0.3427	2	2	4	0.00071586	0.2697	1	1	3	0.0030249	0.0843	1	1	3	0.0038192	0.0843	2	2	4	0.00552396	0.2697	3	3	6	0.0010631	0.2528	3	3	7	0.00118653	0.2528	3	3	5	0.000858084	0.2528	3
Aam-25317	serpin	s/protinh	1_1_1_1	7	8	17	0.00105141	0.1818	10	11	22	0.00160221	0.2704	9	10	23	0.00170788	0.2517	1	1	2	0.000836724	0.0256	2	2	3	0.00158466	0.0536	*	*	*	*	*	8	8	17	0.00124978	0.2261	8	9	13	0.000914295	0.2261	9	9	12	0.000854484	0.2261	3
Aam-26536	secreted protein	s/	1_1_1_1	6	6	33	0.00353055	0.2419	2	7	23	0.00289755	0.2903	2	7	27	0.00346817	0.2903	4	4	6	0.00434219	0.2097	3	3	4	0.00365494	0.1653	2	2	3	0.00297358	0.1169	2	7	23	0.00292495	0.2903	4	9	27	0.00328483	0.2903	3	8	27	0.00332577	0.2903	6
Aam-272	secreted protein	s/	1_1_1_1	0	3	6	0.000829145	0.1771	0	3	6	0.000976348	0.1719	*	*	*	*	*	0	3	6	0.00560866	0.1406	0	2	4	0.00472096	0.1042	0	2	7	0.00896204	0.1042	1	7	12	0.00197116	0.3854	1	8	13	0.00204288	0.3854	*	*	*	*	*	0
Aam-287	alpha-macroglobulin	s/protinh	1_1_1_1	21	52	196	0.00355704	0.381	25	61	200	0.00427403	0.4487	25	63	211	0.00459751	0.4767	13	15	37	0.00454217	0.1238	13	13	35	0.00542491	0.0992	9	9	30	0.00504411	0.0841	30	71	182	0.00392614	0.4487	30	69	176	0.00363216	0.435	30	68	178	0.00371923	0.435	24
Aam-326	glycine-rich secreted cement protein	extmat	1_1_1_1	9	9	46	0.00261349	0.2184	9	9	38	0.00254227	0.2955	9	9	35	0.00238748	0.2955	0	3	6	0.00230592	0.1135	0	4	7	0.00339667	0.1328	0	3	6	0.00315824	0.1135	9	9	33	0.00222864	0.2741	9	9	30	0.00193823	0.2741	9	9	28	0.00183156	0.2741	8
Aam-327	glycine-rich secreted cement protein	extmat	1_1_1_1	2	2	5	0.000594902	0.0987	2	2	6	0.000840622	0.0987	2	2	5	0.000714255	0.0987	2	2	8	0.00643865	0.0987	2	2	9	0.00914554	0.0987	2	2	8	0.00881851	0.0987	4	4	11	0.00155571	0.0987	3	3	11	0.00148829	0.0987	3	3	12	0.00164383	0.0987	1
Aam-37772	alpha-macroglobulin	s/protinh	1_1_1_1	2	5	20	0.00162279	0.211	2	6	18	0.00171981	0.2324	2	6	22	0.0021432	0.2324	1	2	9	0.00493974	0.1009	1	2	9	0.00623686	0.1009	1	2	10	0.00751731	0.1009	3	6	18	0.00173607	0.2538	3	7	21	0.00193763	0.2752	3	7	22	0.0020552	0.2752	3
Aam-47802	copper/zinc superoxide dismutase	detox/ox	1_1_1_1	7	7	18	0.00256767	0.4677	6	6	24	0.00403137	0.4355	7	7	39	0.00667943	0.4731	*	*	*	*	*	2	2	2	0.00243662	0.129	2	2	5	0.00660796	0.129	7	7	27	0.00457818	0.4624	7	7	34	0.00551526	0.4624	6	6	31	0.0050913	0.4032	6
Aam-550	hemelipoprotein	storage/	1_1_1_1	2	2	3	7.95979e-05	0.019	3	3	4	0.000124973	0.036	3	3	5	0.000159279	0.04	5	5	13	0.0023332	0.053	5	5	11	0.00249267	0.053	5	5	12	0.00294979	0.053	9	9	10	0.000315386	0.106	7	7	11	0.000331889	0.089	9	9	10	0.000305478	0.111	10
Aam-57142	serpin	s/protinh	1_1_1_1	*	*	*	*	*	2	3	3	0.000715492	0.2595	2	4	8	0.00194539	0.2595	*	*	*	*	*	0	2	7	0.0121087	0.1756	0	2	7	0.0131352	0.1756	1	2	5	0.00120376	0.1756	2	3	7	0.00161223	0.1832	2	3	7	0.00163232	0.1832	1
Aam-61664	uncharacterized protein	uc	1_1_1_1	6	6	16	0.000808613	0.1638	7	7	22	0.00130924	0.1867	6	6	16	0.000970842	0.1524	3	3	6	0.00205117	0.0838	2	2	5	0.00215815	0.059	1	1	4	0.00187288	0.0248	7	7	23	0.00138169	0.1867	7	7	21	0.00120687	0.1867	6	6	20	0.00116373	0.1524	4
Aam-66114	serpin	s/protinh	1_1_1_1	2	2	7	0.00193467	0.2917	3	4	11	0.00357994	0.5208	3	4	12	0.00398197	0.5208	4	4	14	0.0261738	0.4167	3	4	16	0.0377677	0.5	4	5	18	0.0460905	0.5208	3	3	13	0.00427085	0.4167	3	3	13	0.00408575	0.4167	3	3	13	0.00413668	0.4167	3
Aam-7015	toll-like receptor 5	imm	1_1_1_1	2	4	7	0.000888652	0.2823	2	6	13	0.00194335	0.3923	2	6	14	0.00213388	0.3923	1	2	3	0.00257623	0.1196	1	3	3	0.00325272	0.1722	1	1	2	0.00235231	0.0526	1	6	18	0.00271624	0.3158	1	7	18	0.00259852	0.3589	2	8	20	0.00292323	0.4306	2
Aam-91179	secreted protein	s/	1_1_1_1	1	9	59	0.0113437	0.5072	1	11	60	0.013584	0.5797	1	12	55	0.0126961	0.6594	5	5	13	0.0169073	0.3188	5	5	13	0.0213469	0.3188	2	2	3	0.00534383	0.1739	1	12	68	0.0155407	0.5797	1	13	68	0.0148672	0.6594	1	12	64	0.0141671	0.5797	1
Aam-91594	serpin	s/protinh	1_1_1_1	0	1	2	0.000647137	0.1341	0	1	1	0.000381014	0.1341	0	1	2	0.00077697	0.1341	0	1	4	0.00875499	0.1341	0	1	4	0.011054	0.1341	0	1	3	0.00899327	0.1341	0	1	4	0.00153847	0.1341	0	1	4	0.00147179	0.1341	0	1	4	0.00149014	0.1341	0
[truncated: 14 more columns]

## Sheet: SHARED
				NON-STIMUALTED															RABBIT-EXPOSED															DOG-EXPOSED															HUMAN-EXPOSED
				Run #01					Run #02					Run #03					Run #01					Run #02					Run #03					Run #01					Run #02					Run #03					Run #01
Contig	Description	Class	Presence	Unique Peptide Count	Peptide Count	Spectral Count	NSAF	Coverage	Unique Peptide Count	Peptide Count	Spectral Count	NSAF	Coverage	Unique Peptide Count	Peptide Count	Spectral Count	NSAF	Coverage	Unique Peptide Count	Peptide Count	Spectral Count	NSAF	Coverage	Unique Peptide Count	Peptide Count	Spectral Count	NSAF	Coverage	Unique Peptide Count	Peptide Count	Spectral Count	NSAF	Coverage	Unique Peptide Count	Peptide Count	Spectral Count	NSAF	Coverage	Unique Peptide Count	Peptide Count	Spectral Count	NSAF	Coverage	Unique Peptide Count	Peptide Count	Spectral Count	NSAF	Coverage	Unique Peptide Count
Aam-178084	actin	cs	1_1_1_1	0	4	8	0.000564524	0.1197	0	4	6	0.000498561	0.1489	0	5	8	0.000677782	0.1729	0	4	9	0.004296	0.1356	0	3	5	0.00301338	0.1037	*	*	*	*	*	0	6	9	0.000754913	0.242	0	7	10	0.00080244	0.2713	0	5	9	0.000731197	0.1809	0
Aam-11706	peroxinectin	detox/ox	1_1_1_1	12	12	15	0.000505063	0.2195	0	11	21	0.000832622	0.1929	13	13	22	0.000889374	0.2195	0	5	13	0.00296092	0.0812	0	4	11	0.00316328	0.0673	0	5	12	0.00374339	0.0812	0	14	24	0.000960566	0.2183	0	12	20	0.00076578	0.2056	0	15	26	0.00100792	0.2487	0
Aam-47802	copper/zinc superoxide dismutase	detox/ox	1_1_1_1	7	7	18	0.00256767	0.4677	6	6	24	0.00403137	0.4355	7	7	39	0.00667943	0.4731	*	*	*	*	*	2	2	2	0.00243662	0.129	2	2	5	0.00660796	0.129	7	7	27	0.00457818	0.4624	7	7	34	0.00551526	0.4624	6	6	31	0.0050913	0.4032	6
Aam-1227	glycine-rich secreted cement protein	extmat	1_1_1_1	3	3	9	0.00158141	0.245	2	2	7	0.00144836	0.245	2	2	9	0.00189869	0.1589	2	2	9	0.0106973	0.1589	2	2	8	0.0120056	0.1589	2	2	4	0.00651168	0.1589	2	2	10	0.00208865	0.1589	3	3	10	0.00199813	0.3245	3	3	10	0.00202303	0.245	1
Aam-17382	glycine-rich secreted cement protein	extmat	1_1_1_1	0	2	9	0.000790707	0.0629	0	2	5	0.00051727	0.0629	0	2	6	0.000632896	0.0629	0	2	10	0.00594295	0.0629	0	2	8	0.00600281	0.0629	0	2	7	0.00569772	0.0629	0	4	10	0.00104432	0.0629	0	4	13	0.00129878	0.0629	0	4	12	0.00121382	0.0629	0
Aam-177689	glycine-rich secreted cement protein	extmat	1_1_1_1	0	4	29	0.00223028	0.1623	0	7	31	0.00280735	0.2261	0	5	25	0.00230839	0.1971	0	5	19	0.00988425	0.2174	0	3	15	0.00985244	0.1362	0	4	17	0.0121127	0.2	0	7	23	0.00210257	0.2696	0	7	27	0.00236127	0.2696	0	9	25	0.00221361	0.2696	0
Aam-177922	glycine-rich secreted cement protein	extmat	1_1_1_1	0	3	8	0.000707537	0.14	0	3	7	0.000729006	0.14	0	1	1	0.000106186	0.0567	0	1	6	0.00358954	0.04	0	1	7	0.00528748	0.04	0	1	7	0.00573571	0.04	0	2	3	0.000315386	0.1	0	2	4	0.00040229	0.1	0	2	3	0.000305478	0.1	0
Aam-178421	large gyy 1 GYY family	extmat	1_1_1_1	*	*	*	*	*	0	3	4	0.000953989	0.2748	0	3	5	0.00121587	0.2748	0	4	13	0.0178107	0.4122	0	4	11	0.019028	0.4733	0	4	11	0.020641	0.3817	1	4	6	0.00144451	0.4275	0	3	6	0.00138191	0.2748	1	4	7	0.00163232	0.3969	0
Aam-210335	neuronal cell adhesion molecule	extmat	1_1_1_1	5	5	33	0.00572272	0.4314	7	7	48	0.00980177	0.4902	7	7	35	0.00728726	0.4902	5	5	16	0.0187689	0.3007	5	5	14	0.0207352	0.2941	4	4	11	0.0176731	0.281	10	10	45	0.00927605	0.4902	10	10	46	0.00907124	0.4771	9	9	44	0.00878499	0.4771	3
Aam-211254	glycine-rich secreted cement protein	extmat	1_1_1_1	3	3	11	0.00159486	0.3005	4	4	14	0.00239018	0.4098	5	5	19	0.00330743	0.7377	1	1	4	0.003923	0.1093	1	1	5	0.00619142	0.1093	1	1	4	0.00537303	0.1093	4	4	17	0.00292981	0.4098	5	5	20	0.00329746	0.7377	4	4	18	0.0030047	0.4098	3
Aam-2278	glycine-rich secreted cement protein	extmat	1_1_1_1	1	1	3	0.000447179	0.0843	3	3	5	0.000877616	0.3427	2	2	4	0.00071586	0.2697	1	1	3	0.0030249	0.0843	1	1	3	0.0038192	0.0843	2	2	4	0.00552396	0.2697	3	3	6	0.0010631	0.2528	3	3	7	0.00118653	0.2528	3	3	5	0.000858084	0.2528	3
Aam-326	glycine-rich secreted cement protein	extmat	1_1_1_1	9	9	46	0.00261349	0.2184	9	9	38	0.00254227	0.2955	9	9	35	0.00238748	0.2955	0	3	6	0.00230592	0.1135	0	4	7	0.00339667	0.1328	0	3	6	0.00315824	0.1135	9	9	33	0.00222864	0.2741	9	9	30	0.00193823	0.2741	9	9	28	0.00183156	0.2741	8
Aam-327	glycine-rich secreted cement protein	extmat	1_1_1_1	2	2	5	0.000594902	0.0987	2	2	6	0.000840622	0.0987	2	2	5	0.000714255	0.0987	2	2	8	0.00643865	0.0987	2	2	9	0.00914554	0.0987	2	2	8	0.00881851	0.0987	4	4	11	0.00155571	0.0987	3	3	11	0.00148829	0.0987	3	3	12	0.00164383	0.0987	1
Aam-10511	microplusin	imm	1_1_1_1	3	3	6	0.00132663	0.3417	3	3	6	0.00156216	0.3417	3	3	6	0.00159279	0.3417	1	1	6	0.00897386	0.0833	1	1	5	0.00944192	0.0833	1	1	5	0.0102423	0.0833	1	1	4	0.00105129	0.0833	2	2	5	0.00125716	0.1583	1	1	4	0.00101826	0.0833	3
Aam-177143	toll-like receptor 5	imm	1_1_1_1	3	5	13	0.00110199	0.2045	5	9	21	0.00209618	0.377	5	9	22	0.00223906	0.3355	1	2	4	0.00229364	0.0767	1	3	4	0.00289592	0.1118	*	*	*	*	*	5	10	25	0.00251906	0.3259	4	10	22	0.0021207	0.3131	4	10	24	0.00234232	0.2875	3
Aam-179251	microplusin	imm	1_1_1_1	5	5	16	0.00375683	0.3274	0	3	6	0.00165893	0.2655	5	5	12	0.00338291	0.3274	2	2	9	0.0142946	0.2212	2	2	5	0.0100268	0.2212	0	1	3	0.00652609	0.1593	0	8	18	0.00502384	0.2832	0	8	20	0.00534013	0.2832	0	8	20	0.00540669	0.2832	8
Aam-211253	microplusin	imm	1_1_1_1	5	5	61	0.013376	0.2562	6	6	31	0.00800444	0.4876	7	7	34	0.0089512	0.4959	3	3	13	0.0192827	0.2066	2	2	7	0.0131094	0.2066	3	3	13	0.02641	0.2066	7	8	31	0.00808013	0.4959	8	8	35	0.00872736	0.4959	8	8	35	0.00883614	0.4959	7
Aam-7015	toll-like receptor 5	imm	1_1_1_1	2	4	7	0.000888652	0.2823	2	6	13	0.00194335	0.3923	2	6	14	0.00213388	0.3923	1	2	3	0.00257623	0.1196	1	3	3	0.00325272	0.1722	1	1	2	0.00235231	0.0526	1	6	18	0.00271624	0.3158	1	7	18	0.00259852	0.3589	2	8	20	0.00292323	0.4306	2
Aam-178637	lysosomal & prostatic acid phosphatase	met/energy	1_1_1_1	4	4	8	0.000996531	0.169	7	7	22	0.00322699	0.3005	9	9	24	0.00358938	0.4178	3	3	4	0.00337046	0.1502	2	2	6	0.00638327	0.1033	4	4	17	0.0196191	0.1643	10	10	27	0.00399785	0.3615	9	9	30	0.00424954	0.3615	9	9	27	0.00387226	0.3239	8
Aam-179911	glyceraldehyde-3-phosphate dehydrogenase	met/energy	1_1_1_1	0	3	4	0.00031871	0.1321	0	1	1	9.38232e-05	0.042	0	3	3	0.000286989	0.1381	0	2	5	0.00269485	0.0901	0	2	6	0.00408299	0.0901	0	2	6	0.00442912	0.0901	0	3	3	0.000284131	0.1622	0	2	3	0.000271817	0.1171	0	4	5	0.000458676	0.2042	0
Aam-176920	ubiquitin/40S ribosomal protein S27A fusion	prot	1_1_1_1	0	1	2	0.000180494	0.0544	0	1	1	0.000106269	0.0544	*	*	*	*	*	0	1	2	0.00122093	0.0544	0	1	2	0.00154154	0.0544	0	1	2	0.00167222	0.0544	0	2	3	0.000321822	0.085	0	2	3	0.000307875	0.085	0	2	3	0.000311712	0.085	0
Aam-10102	ixodegrin	s/	1_1_1_1	0	1	2	0.000402009	0.1742	0	2	7	0.00165683	0.2879	4	4	14	0.00337864	0.6515	0	5	39	0.0530274	0.3409	0	4	18	0.0309008	0.3409	0	1	3	0.00558673	0.0833	0	5	16	0.00382286	0.5152	0	5	18	0.00411433	0.5152	0	5	21	0.00485988	0.5152	0
Aam-11322	secreted protein	s/	1_1_1_1	5	5	15	0.00361809	0.4455	5	5	15	0.00426043	0.4455	6	6	19	0.00550236	0.5182	0	3	5	0.00815806	0.1909	0	3	6	0.0123603	0.2909	0	3	6	0.0134081	0.2818	0	6	15	0.00430071	0.5364	7	7	22	0.00603435	0.6091	6	6	17	0.00472102	0.5182	0
Aam-14312	secreted protein	s/	1_1_1_1	1	2	4	0.000698227	0.2434	1	3	4	0.000822188	0.3882	1	2	7	0.00146704	0.25	2	2	6	0.00708463	0.1645	*	*	*	*	*	1	2	4	0.00646884	0.1645	1	4	8	0.00165992	0.4474	1	4	7	0.00138949	0.4474	1	4	7	0.00140681	0.4474	1
Aam-175742	secreted protein	s/	1_1_1_1	2	2	7	0.000897239	0.1401	2	2	7	0.00105653	0.1401	2	2	7	0.00107725	0.1401	1	1	1	0.00086704	0.0531	*	*	*	*	*	1	1	1	0.00118752	0.0531	4	4	8	0.00121888	0.1932	3	3	7	0.0010203	0.1932	3	3	8	0.00118059	0.1932	2
Aam-175779	secreted protein	s/	1_1_1_1	6	8	30	0.00390186	0.4461	6	9	27	0.00413512	0.4706	7	11	34	0.00530929	0.5098	3	3	7	0.00615853	0.2157	2	2	6	0.00666488	0.1618	4	4	9	0.0108448	0.2059	9	13	34	0.00525643	0.4608	9	13	34	0.00502862	0.4608	10	16	38	0.00569028	0.5	3
Aam-176005	secreted protein	s/	1_1_1_1	2	2	4	0.000512708	0.1111	2	2	5	0.000754665	0.1401	2	2	3	0.000461678	0.1401	4	4	8	0.00693632	0.2077	3	3	5	0.00547358	0.1643	3	3	5	0.00593759	0.1643	10	10	32	0.00487553	0.4734	11	11	33	0.00480999	0.4734	9	9	33	0.00486994	0.4203	3
Aam-176697	secreted protein	s/	1_1_1_1	9	9	108	0.0186073	0.5195	15	15	74	0.0150129	0.5974	15	15	83	0.017169	0.6299	2	2	14	0.0163161	0.1753	3	3	16	0.0235435	0.1753	4	4	13	0.0207507	0.2662	16	16	71	0.0145405	0.6883	16	16	72	0.0141063	0.6883	15	15	68	0.0134886	0.6883	13
Aam-177473	secreted protein	s/	1_1_1_1	2	2	6	0.000723617	0.1182	3	3	8	0.00113611	0.1727	3	3	9	0.00130319	0.1727	3	3	12	0.00978967	0.1455	4	4	13	0.0133904	0.15	2	2	8	0.00893877	0.1045	6	6	13	0.00186364	0.3773	5	5	13	0.00178287	0.2727	4	4	11	0.00152739	0.2091	3
Aam-177588	secreted protein	s/	1_1_1_1	0	3	6	0.000713882	0.1525	0	3	6	0.000840622	0.148	6	6	12	0.00171421	0.3229	0	3	6	0.00482898	0.1211	0	2	4	0.00406468	0.0897	0	2	7	0.0077162	0.0897	2	8	14	0.00198	0.3767	2	9	16	0.00216479	0.3767	8	8	14	0.0019178	0.3767	1
Aam-179357	AV422	s/	1_1_1_1	29	29	536	0.0615649	0.6407	29	29	232	0.0313784	0.6753	30	30	193	0.0266154	0.6753	8	8	25	0.0194239	0.329	6	6	16	0.0156957	0.2944	5	5	15	0.0159621	0.29	44	44	285	0.0389112	0.7619	44	44	296	0.0386616	0.7619	50	50	289	0.0382178	0.7965	24
Aam-179375	secreted protein	s/	1_1_1_1	1	1	2	0.000269367	0.1066	1	1	1	0.000158595	0.1066	1	1	1	0.000161704	0.1066	1	1	1	0.000911052	0.1066	1	1	2	0.00230057	0.1066	*	*	*	*	*	1	1	1	0.000160094	0.1066	1	1	2	0.000306312	0.1066	1	1	2	0.00031013	0.1066	*
Aam-180172	secreted protein	s/	1_1_1_1	4	4	48	0.0101885	0.2	4	4	50	0.0124973	0.2	4	4	29	0.00739053	0.272	1	1	8	0.0114865	0.104	1	1	4	0.00725139	0.104	1	1	3	0.00589959	0.104	7	7	29	0.00731695	0.488	7	7	28	0.00675847	0.488	7	7	27	0.00659832	0.488	3
Aam-180394	secreted protein	s/	1_1_1_1	6	6	22	0.00379037	0.461	8	8	35	0.00710071	0.5455	12	12	41	0.00848108	0.6494	2	2	5	0.00582718	0.1558	2	2	5	0.00735734	0.1558	2	2	6	0.00957725	0.1558	9	9	25	0.0051199	0.5519	10	10	25	0.00489801	0.5519	9	9	26	0.00515742	0.5519	9
Aam-194841	secreted protein	s/	1_1_1_1	*	*	*	*	*	3	6	31	0.0146748	0.4394	2	5	28	0.0135146	0.4394	3	3	22	0.0598257	0.4394	3	3	25	0.0858356	0.4394	3	3	28	0.104286	0.4394	2	5	22	0.0105129	0.4394	2	5	22	0.0100572	0.4394	2	5	23	0.0106454	0.4394	2
Aam-203264	secreted protein	s/	1_1_1_1	11	11	55	0.00605516	0.39	13	13	51	0.00661162	0.6017	14	14	51	0.00674126	0.6017	4	4	14	0.0104261	0.1826	3	3	8	0.00752219	0.1452	3	3	8	0.00815987	0.1452	13	13	39	0.00510375	0.5519	15	15	48	0.00600931	0.6349	14	14	46	0.0058307	0.6349	8
Aam-26536	secreted protein	s/	1_1_1_1	6	6	33	0.00353055	0.2419	2	7	23	0.00289755	0.2903	2	7	27	0.00346817	0.2903	4	4	6	0.00434219	0.2097	3	3	4	0.00365494	0.1653	2	2	3	0.00297358	0.1169	2	7	23	0.00292495	0.2903	4	9	27	0.00328483	0.2903	3	8	27	0.00332577	0.2903	6
Aam-272	secreted protein	s/	1_1_1_1	0	3	6	0.000829145	0.1771	0	3	6	0.000976348	0.1719	*	*	*	*	*	0	3	6	0.00560866	0.1406	0	2	4	0.00472096	0.1042	0	2	7	0.00896204	0.1042	1	7	12	0.00197116	0.3854	1	8	13	0.00204288	0.3854	*	*	*	*	*	0
Aam-91179	secreted protein	s/	1_1_1_1	1	9	59	0.0113437	0.5072	1	11	60	0.013584	0.5797	1	12	55	0.0126961	0.6594	5	5	13	0.0169073	0.3188	5	5	13	0.0213469	0.3188	2	2	3	0.00534383	0.1739	1	12	68	0.0155407	0.5797	1	13	68	0.0148672	0.6594	1	12	64	0.0141671	0.5797	1
Aam-153136	tick lipocalin	s/lipocal	1_1_1_1	2	2	6	0.00098269	0.1667	2	2	7	0.00135001	0.1667	2	2	9	0.00176976	0.1667	1	1	2	0.00221577	0.1173	1	1	2	0.00279761	0.1173	1	1	2	0.00303477	0.1173	3	3	16	0.00311492	0.2654	3	3	14	0.00260743	0.2654	3	3	16	0.00301707	0.2654	2
Aam-154704	tick lipocalin	s/lipocal	1_1_1_1	6	12	174	0.0245568	0.4628	6	12	136	0.0226014	0.4628	6	14	130	0.0220279	0.4628	1	6	37	0.0353226	0.1543	5	5	33	0.0397766	0.1543	2	2	13	0.0169979	0.1064	10	15	86	0.0144272	0.5904	6	12	84	0.013481	0.4628	7	13	93	0.0151114	0.5638	2
Aam-154993	tick lipocalin	s/lipocal	1_1_1_1	3	3	10	0.0017229	0.2338	3	3	9	0.0018259	0.2338	4	4	12	0.00248227	0.2338	1	1	6	0.00699262	0.1234	1	1	5	0.00735734	0.1234	1	1	6	0.00957725	0.1234	2	2	8	0.00163837	0.1883	4	4	10	0.0019592	0.2987	6	6	11	0.00218199	0.4545	1
Aam-155761	serine carboxypeptidase lysosomal cathepsin A	s/protease	1_1_1_1	5	5	20	0.00163278	0.1815	8	8	23	0.00221105	0.3231	11	11	25	0.00245044	0.4123	0	1	3	0.00165671	0.0338	0	1	4	0.002789	0.0338	0	1	4	0.00302543	0.0338	8	9	31	0.00300829	0.3138	10	11	37	0.00343494	0.4062	9	10	30	0.0028198	0.3754	4
Aam-180758	alpha-macroglobulin	s/protinh	1_1_1_1	2	7	17	0.0023131	0.3897	2	7	17	0.00272376	0.3897	2	8	15	0.00245044	0.4256	1	3	5	0.00460198	0.2821	*	*	*	*	*	2	2	4	0.00504238	0.1385	1	6	13	0.00210257	0.3795	1	6	12	0.00185672	0.3795	1	6	13	0.00203652	0.3795	2
Aam-210176	alpha-macroglobulin	s/protinh	1_1_1_1	28	31	111	0.00200076	0.305	31	35	104	0.0022074	0.3356	31	35	114	0.00246709	0.3342	5	6	23	0.00280433	0.0734	4	5	22	0.00338678	0.0666	6	7	24	0.00400787	0.0802	35	38	111	0.00237825	0.3023	36	40	116	0.00237766	0.3193	36	41	113	0.00234504	0.3145	35
Aam-287	alpha-macroglobulin	s/protinh	1_1_1_1	21	52	196	0.00355704	0.381	25	61	200	0.00427403	0.4487	25	63	211	0.00459751	0.4767	13	15	37	0.00454217	0.1238	13	13	35	0.00542491	0.0992	9	9	30	0.00504411	0.0841	30	71	182	0.00392614	0.4487	30	69	176	0.00363216	0.435	30	68	178	0.00371923	0.435	24
Aam-37772	alpha-macroglobulin	s/protinh	1_1_1_1	2	5	20	0.00162279	0.211	2	6	18	0.00171981	0.2324	2	6	22	0.0021432	0.2324	1	2	9	0.00493974	0.1009	1	2	9	0.00623686	0.1009	1	2	10	0.00751731	0.1009	3	6	18	0.00173607	0.2538	3	7	21	0.00193763	0.2752	3	7	22	0.0020552	0.2752	3
Aam-201194	Kunitz domain-containing protein	s/protinh Kunitz	1_1_1_1	6	6	89	0.0327973	0.625	7	7	41	0.0177912	0.625	7	7	40	0.0176976	0.625	2	2	17	0.0423766	0.1667	2	2	19	0.0597988	0.1667	*	*	*	*	*	7	7	35	0.0153313	0.4722	7	7	37	0.0155049	0.4722	8	8	35	0.0148496	0.4722	4
Aam-175830	serpin	s/protinh	1_1_1_1	10	12	42	0.00280698	0.3375	11	14	37	0.00291183	0.4962	12	16	48	0.00385158	0.4962	3	4	19	0.00858959	0.1033	4	4	24	0.0136991	0.1008	2	2	10	0.00619184	0.0756	5	18	35	0.00278048	0.461	5	17	37	0.00281197	0.461	6	19	38	0.00292397	0.5113	11
Aam-175831	serpin	s/protinh	1_1_1_1	5	7	22	0.00217805	0.3769	3	7	20	0.00233158	0.2948	3	8	25	0.00297162	0.3396	2	3	10	0.00669691	0.1455	2	2	8	0.00676436	0.1157	2	2	6	0.00550334	0.1157	5	10	28	0.00329507	0.4478	4	10	26	0.00292711	0.3507	5	12	28	0.00319156	0.4627	5
Aam-176007	serpin	s/protinh	1_1_1_1	2	2	5	0.000954411	0.1007	1	1	1	0.000224771	0.1007	2	2	2	0.000458356	0.1583	1	1	3	0.00387361	0.1007	1	1	3	0.00489078	0.1007	1	1	3	0.00530538	0.1007	2	2	4	0.000907585	0.1007	2	2	2	0.000434126	0.1007	2	2	3	0.000659305	0.1007	1
Aam-179144	serpin	s/protinh	1_1_1_1	17	18	50	0.00333324	0.5754	16	17	56	0.00439602	0.4724	18	19	59	0.00472234	0.5377	9	9	21	0.0094699	0.2513	10	10	21	0.0119566	0.2915	10	10	22	0.0135878	0.2764	18	18	61	0.0048338	0.5126	20	21	66	0.00500335	0.6181	20	20	66	0.00506571	0.5628	23
Aam-183196	serpin	s/protinh	1_1_1_1	6	6	8	0.000918879	0.355	6	6	9	0.00121726	0.3506	7	8	13	0.00179275	0.4113	3	3	6	0.00466175	0.2165	2	3	7	0.00686685	0.2165	2	3	8	0.00851311	0.2165	7	8	10	0.00136531	0.3333	6	7	10	0.00130614	0.29	7	8	12	0.0015869	0.3593	4
Aam-25317	serpin	s/protinh	1_1_1_1	7	8	17	0.00105141	0.1818	10	11	22	0.00160221	0.2704	9	10	23	0.00170788	0.2517	1	1	2	0.000836724	0.0256	2	2	3	0.00158466	0.0536	*	*	*	*	*	8	8	17	0.00124978	0.2261	8	9	13	0.000914295	0.2261	9	9	12	0.000854484	0.2261	3
Aam-57142	serpin	s/protinh	1_1_1_1	*	*	*	*	*	2	3	3	0.000715492	0.2595	2	4	8	0.00194539	0.2595	*	*	*	*	*	0	2	7	0.0121087	0.1756	0	2	7	0.0131352	0.1756	1	2	5	0.00120376	0.1756	2	3	7	0.00161223	0.1832	2	3	7	0.00163232	0.1832	1
Aam-66114	serpin	s/protinh	1_1_1_1	2	2	7	0.00193467	0.2917	3	4	11	0.00357994	0.5208	3	4	12	0.00398197	0.5208	4	4	14	0.0261738	0.4167	3	4	16	0.0377677	0.5	4	5	18	0.0460905	0.5208	3	3	13	0.00427085	0.4167	3	3	13	0.00408575	0.4167	3	3	13	0.00413668	0.4167	3
Aam-91594	serpin	s/protinh	1_1_1_1	0	1	2	0.000647137	0.1341	0	1	1	0.000381014	0.1341	0	1	2	0.00077697	0.1341	0	1	4	0.00875499	0.1341	0	1	4	0.011054	0.1341	0	1	3	0.00899327	0.1341	0	1	4	0.00153847	0.1341	0	1	4	0.00147179	0.1341	0	1	4	0.00149014	0.1341	0
Aam-177577	tick TIL	s/TIL	1_1_1_1	8	13	194	0.0321708	0.9812	10	18	125	0.0244087	0.9875	9	16	123	0.0244891	0.9875	*	*	*	*	*	1	2	8	0.0113303	0.1562	0	1	6	0.0092181	0.0812	12	21	125	0.0246395	0.9188	13	23	141	0.0265888	0.9188	13	22	135	0.0257747	0.9188	9
Aam-177579	tick TIL	s/TIL	1_1_1_1	*	*	*	*	*	4	11	50	0.0179558	0.977	0	12	55	0.0201387	0.977	1	4	14	0.0288814	0.4483	0	2	8	0.0208373	0.2759	0	1	6	0.0169528	0.1494	3	9	43	0.015588	0.9655	5	12	50	0.0173401	0.9655	4	10	42	0.0147472	0.9655	5
Aam-179945	tick TIL	s/TIL	1_1_1_1	2	3	12	0.00357743	0.3933	2	3	12	0.00421256	0.3933	2	3	10	0.0035793	0.3933	1	1	3	0.00604979	0.1124	1	1	3	0.00763841	0.1124	*	*	*	*	*	2	4	13	0.00460676	0.3933	2	4	15	0.00508512	0.3933	2	4	13	0.00446204	0.3933	1
Aam-13572	hemelipoprotein	storage/	1_1_1_1	46	51	435	0.00814516	0.3783	69	76	359	0.00791551	0.5236	77	84	388	0.00872268	0.5984	12	15	90	0.0113994	0.1094	12	15	96	0.0153523	0.1073	13	15	116	0.0201233	0.1073	104	115	445	0.00990449	0.6634	108	119	492	0.010476	0.6401	106	118	479	0.0103263	0.6662	82
Aam-1508	hemelipoprotein	storage/	1_1_1_1	1	98	1829	0.0313895	0.5369	1	125	1146	0.0231595	0.7038	1	136	855	0.0176175	0.7102	0	36	328	0.038078	0.1953	0	29	304	0.044559	0.1759	0	22	257	0.0408633	0.1417	1	203	1340	0.0273361	0.8266	1	216	1271	0.0248048	0.7814	1	208	1222	0.0241458	0.793	1
Aam-16529	hemelipoprotein	storage/	1_1_1_1	38	38	99	0.00217445	0.3526	47	47	118	0.0030519	0.4536	50	50	141	0.00371826	0.4412	5	5	12	0.00178289	0.0488	5	5	12	0.00225105	0.0488	6	6	19	0.00386631	0.0555	76	76	238	0.00621373	0.6084	82	82	258	0.00644396	0.6333	83	83	263	0.00665072	0.6465	42
Aam-175946	hemelipoprotein	storage/	1_1_1_1	1	98	1827	0.0313552	0.5369	1	125	1146	0.0231595	0.7038	1	136	855	0.0176175	0.7102	0	36	328	0.038078	0.1953	0	29	304	0.044559	0.1759	0	22	257	0.0408633	0.1417	1	203	1340	0.0273361	0.8266	1	216	1271	0.0248048	0.7814	1	208	1222	0.0241458	0.793	1
Aam-550	hemelipoprotein	storage/	1_1_1_1	2	2	3	7.95979e-05	0.019	3	3	4	0.000124973	0.036	3	3	5	0.000159279	0.04	5	5	13	0.0023332	0.053	5	5	11	0.00249267	0.053	5	5	12	0.00294979	0.053	9	9	10	0.000315386	0.106	7	7	11	0.000331889	0.089	9	9	10	0.000305478	0.111	10
Aam-134980	uncharacterized protein	uc	1_1_1_1	3	3	6	0.00187289	0.4824	2	2	3	0.0011027	0.3059	2	2	3	0.00112432	0.3529	1	1	2	0.00422299	0.1765	1	1	2	0.00533191	0.1765	1	1	3	0.00867586	0.1765	5	5	17	0.00630771	0.4824	5	5	17	0.00603435	0.4824	5	5	20	0.00718772	0.5882	1
Aam-61664	uncharacterized protein	uc	1_1_1_1	6	6	16	0.000808613	0.1638	7	7	22	0.00130924	0.1867	6	6	16	0.000970842	0.1524	3	3	6	0.00205117	0.0838	2	2	5	0.00215815	0.059	1	1	4	0.00187288	0.0248	7	7	23	0.00138169	0.1867	7	7	21	0.00120687	0.1867	6	6	20	0.00116373	0.1524	4
[truncated: 14 more columns]

## Sheet: HUMAN-UNIQUE
				NON-STIMUALTED															RABBIT-EXPOSED															DOG-EXPOSED															HUMAN-EXPOSED
				Run #01					Run #02					Run #03					Run #01					Run #02					Run #03					Run #01					Run #02					Run #03					Run #01
Contig	Description	Class	Presence	Unique Peptide Count	Peptide Count	Spectral Count	NSAF	Coverage	Unique Peptide Count	Peptide Count	Spectral Count	NSAF	Coverage	Unique Peptide Count	Peptide Count	Spectral Count	NSAF	Coverage	Unique Peptide Count	Peptide Count	Spectral Count	NSAF	Coverage	Unique Peptide Count	Peptide Count	Spectral Count	NSAF	Coverage	Unique Peptide Count	Peptide Count	Spectral Count	NSAF	Coverage	Unique Peptide Count	Peptide Count	Spectral Count	NSAF	Coverage	Unique Peptide Count	Peptide Count	Spectral Count	NSAF	Coverage	Unique Peptide Count	Peptide Count	Spectral Count	NSAF	Coverage	Unique Peptide Count
Aam-10063	alpha-macroglobulin	s/protinh	0_0_0_1	*	*	*	*	*	*	*	*	*	*	*	*	*	*	*	*	*	*	*	*	*	*	*	*	*	*	*	*	*	*	*	*	*	*	*	*	*	*	*	*	*	*	*	*	*	*
Aam-10596	secreted ferritin	detox/ox	0_0_0_1	*	*	*	*	*	*	*	*	*	*	*	*	*	*	*	*	*	*	*	*	*	*	*	*	*	*	*	*	*	*	*	*	*	*	*	*	*	*	*	*	*	*	*	*	*	2
Aam-11221	secreted protein	s/	0_0_0_1	1	1	1	0.000165829	0.1125	*	*	*	*	*	*	*	*	*	*	*	*	*	*	*	*	*	*	*	*	*	*	*	*	*	1	1	1	0.000197116	0.1125	*	*	*	*	*	*	*	*	*	*	*
Aam-176000	aldehyde dehydrogenase	detox/ox	0_0_0_1	*	*	*	*	*	*	*	*	*	*	*	*	*	*	*	*	*	*	*	*	*	*	*	*	*	*	*	*	*	*	*	*	*	*	*	*	*	*	*	*	*	*	*	*	*	1
Aam-184580	lipophorin receptor	tr	0_0_0_1	*	*	*	*	*	*	*	*	*	*	*	*	*	*	*	*	*	*	*	*	*	*	*	*	*	*	*	*	*	*	*	*	*	*	*	*	*	*	*	*	*	*	*	*	*	1
Aam-19118	uncharacterized protein	uc	0_0_0_1	*	*	*	*	*	*	*	*	*	*	*	*	*	*	*	*	*	*	*	*	*	*	*	*	*	*	*	*	*	*	*	*	*	*	*	*	*	*	*	*	*	*	*	*	*	3
Aam-210677	secreted protein	s/	0_0_0_1	*	*	*	*	*	1	1	2	0.000291992	0.1355	*	*	*	*	*	*	*	*	*	*	*	*	*	*	*	*	*	*	*	*	*	*	*	*	*	*	*	*	*	*	*	*	*	*	*	1
Aam-2262	catalytically inactive chitinase-like lectins	met/carb	0_0_0_1	3	3	4	0.000263351	0.0769	*	*	*	*	*	*	*	*	*	*	*	*	*	*	*	*	*	*	*	*	*	*	*	*	*	2	2	2	0.000156519	0.0521	*	*	*	*	*	*	*	*	*	*	2
Aam-27144	low-density lipoprotein receptor	st	0_0_0_1	*	*	*	*	*	*	*	*	*	*	0	1	1	0.000162529	0.0663	*	*	*	*	*	*	*	*	*	*	*	*	*	*	*	*	*	*	*	*	*	*	*	*	*	*	*	*	*	*	*
Aam-27145	lipophorin receptor	tr	0_0_0_1	*	*	*	*	*	*	*	*	*	*	*	*	*	*	*	*	*	*	*	*	*	*	*	*	*	*	*	*	*	*	*	*	*	*	*	*	*	*	*	*	*	*	*	*	*	1
Aam-31114	tick lipocalin	s/lipocal	0_0_0_1	*	*	*	*	*	*	*	*	*	*	1	1	1	0.000178965	0.0955	*	*	*	*	*	*	*	*	*	*	*	*	*	*	*	*	*	*	*	*	1	1	1	0.000169504	0.0955	*	*	*	*	*	1
Aam-40292	neurotransmitter symporter family	tr	0_0_0_1	*	*	*	*	*	*	*	*	*	*	*	*	*	*	*	*	*	*	*	*	*	*	*	*	*	*	*	*	*	*	*	*	*	*	*	*	*	*	*	*	*	*	*	*	*	*
[truncated: 14 more columns]

## Sheet: DOG-UNIQUE
				NON-STIMUALTED															RABBIT-EXPOSED															DOG-EXPOSED															HUMAN-EXPOSED
				Run #01					Run #02					Run #03					Run #01					Run #02					Run #03					Run #01					Run #02					Run #03					Run #01
Contig	Description	Class	Presence	Unique Peptide Count	Peptide Count	Spectral Count	NSAF	Coverage	Unique Peptide Count	Peptide Count	Spectral Count	NSAF	Coverage	Unique Peptide Count	Peptide Count	Spectral Count	NSAF	Coverage	Unique Peptide Count	Peptide Count	Spectral Count	NSAF	Coverage	Unique Peptide Count	Peptide Count	Spectral Count	NSAF	Coverage	Unique Peptide Count	Peptide Count	Spectral Count	NSAF	Coverage	Unique Peptide Count	Peptide Count	Spectral Count	NSAF	Coverage	Unique Peptide Count	Peptide Count	Spectral Count	NSAF	Coverage	Unique Peptide Count	Peptide Count	Spectral Count	NSAF	Coverage	Unique Peptide Count
Aam-11491	glycine-rich secreted cement protein	extmat	0_0_1_0	*	*	*	*	*	*	*	*	*	*	*	*	*	*	*	*	*	*	*	*	*	*	*	*	*	*	*	*	*	*	8	9	17	0.00380252	0.3262	9	9	20	0.00427968	0.3262	11	11	24	0.00519962	0.3262	*
Aam-11799	8.9kDa_superfamily_37 8.9 kda family	s/8.9	0_0_1_0	*	*	*	*	*	*	*	*	*	*	*	*	*	*	*	*	*	*	*	*	*	*	*	*	*	*	*	*	*	*	1	1	2	0.000553308	0.1316	1	1	1	0.000264664	0.1316	1	1	1	0.000267963	0.1316	*
Aam-12693	neutral metalloendopeptidase-like M13 family	s/protease	0_0_1_0	*	*	*	*	*	*	*	*	*	*	*	*	*	*	*	*	*	*	*	*	*	*	*	*	*	*	*	*	*	*	1	1	2	0.000232757	0.1661	*	*	*	*	*	1	1	1	0.000112722	0.1661	*
Aam-133206	uncharacterized protein	uc	0_0_1_0	*	*	*	*	*	*	*	*	*	*	*	*	*	*	*	*	*	*	*	*	*	*	*	*	*	*	*	*	*	*	2	2	9	0.00155108	0.0929	2	2	8	0.00131898	0.0929	2	2	8	0.00133542	0.0929	*
Aam-13408	secreted protein	s/	0_0_1_0	*	*	*	*	*	*	*	*	*	*	1	2	4	0.00193065	0.3788	*	*	*	*	*	*	*	*	*	*	*	*	*	*	*	1	2	6	0.00286714	0.3788	1	2	6	0.00274288	0.3788	1	2	6	0.00277707	0.3788	*
Aam-13409	secreted protein	s/	0_0_1_0	*	*	*	*	*	*	*	*	*	*	0	2	2	0.000965326	0.3788	*	*	*	*	*	*	*	*	*	*	*	*	*	*	*	0	2	5	0.00238929	0.3788	0	2	3	0.00137144	0.3788	0	2	5	0.00231423	0.3788	*
Aam-136256	arylsulfatase b	detox/ox	0_0_1_0	*	*	*	*	*	*	*	*	*	*	1	1	2	0.000120438	0.0208	*	*	*	*	*	*	*	*	*	*	*	*	*	*	*	4	4	4	0.000238477	0.1021	3	3	3	0.000171106	0.0681	4	4	5	0.000288732	0.1021	*
Aam-147080	arylsulfatase b	detox/ox	0_0_1_0	*	*	*	*	*	*	*	*	*	*	*	*	*	*	*	*	*	*	*	*	*	*	*	*	*	*	*	*	*	*	*	*	*	*	*	1	1	2	0.000185103	0.0337	1	1	1	9.37049e-05	0.0337	*
Aam-157264	immunoglobulin_G-binding protein	imm	0_0_1_0	*	*	*	*	*	*	*	*	*	*	*	*	*	*	*	*	*	*	*	*	*	*	*	*	*	*	*	*	*	*	3	3	5	0.000880966	0.2346	2	2	4	0.000674229	0.067	3	3	5	0.00085329	0.2402	*
Aam-157302	Kunitz domain-containing protein	s/protinh	0_0_1_0	*	*	*	*	*	*	*	*	*	*	*	*	*	*	*	*	*	*	*	*	*	*	*	*	*	*	*	*	*	*	0	1	3	0.00165992	0.2105	0	2	3	0.00158799	0.3333	0	1	2	0.00107185	0.2105	*
Aam-176057	tick lipocalin	s/lipocal	0_0_1_0	*	*	*	*	*	*	*	*	*	*	*	*	*	*	*	*	*	*	*	*	*	*	*	*	*	*	*	*	*	*	*	*	*	*	*	1	1	2	0.000284639	0.0425	1	1	2	0.000288187	0.0425	*
Aam-176240	transglutaminase/protease-like	s/protease	0_0_1_0	*	*	*	*	*	*	*	*	*	*	*	*	*	*	*	*	*	*	*	*	*	*	*	*	*	*	*	*	*	*	5	5	7	0.000299959	0.0815	6	6	8	0.000327954	0.1141	8	8	8	0.000332041	0.1508	*
Aam-176244	secreted protein	s/	0_0_1_0	*	*	*	*	*	*	*	*	*	*	*	*	*	*	*	*	*	*	*	*	*	*	*	*	*	*	*	*	*	*	1	1	2	0.000543768	0.1466	1	1	2	0.000520202	0.1466	1	1	1	0.000263343	0.1466	*
Aam-176810	secreted protein	s/	0_0_1_0	*	*	*	*	*	*	*	*	*	*	*	*	*	*	*	*	*	*	*	*	*	*	*	*	*	*	*	*	*	*	1	1	1	0.00018022	0.1257	*	*	*	*	*	1	1	1	0.000174559	0.1257	*
Aam-177116	basic tail protein	s/bt	0_0_1_0	*	*	*	*	*	*	*	*	*	*	*	*	*	*	*	*	*	*	*	*	*	*	*	*	*	*	*	*	*	*	5	5	16	0.00345628	0.2397	4	4	12	0.00247987	0.2397	4	4	13	0.00272001	0.2397	*
Aam-177917	glycine-rich secreted cement protein	extmat	0_0_1_0	*	*	*	*	*	*	*	*	*	*	*	*	*	*	*	*	*	*	*	*	*	*	*	*	*	*	*	*	*	*	0	1	3	0.000189991	0.0502	0	1	3	0.000181757	0.0502	0	1	3	0.000184023	0.0502	*
Aam-178672	glycine-rich secreted cement protein	extmat	0_0_1_0	*	*	*	*	*	*	*	*	*	*	*	*	*	*	*	*	*	*	*	*	*	*	*	*	*	*	*	*	*	*	3	3	6	0.00170479	0.5225	4	4	8	0.00217454	0.3514	4	4	8	0.00220164	0.4955	*
Aam-179174	neutral metalloendopeptidase-like M13 family	s/protease	0_0_1_0	*	*	*	*	*	*	*	*	*	*	*	*	*	*	*	*	*	*	*	*	*	*	*	*	*	*	*	*	*	*	2	2	8	0.000353373	0.042	2	2	3	0.000126772	0.042	1	1	1	4.2784e-05	0.0196	*
Aam-179335	glycine-rich secreted cement protein	extmat	0_0_1_0	*	*	*	*	*	*	*	*	*	*	*	*	*	*	*	*	*	*	*	*	*	*	*	*	*	*	*	*	*	*	2	2	4	0.00113653	0.3333	2	2	5	0.00135909	0.3333	2	2	4	0.00110082	0.3333	*
Aam-179355	insulin-like growth factor binding protein	st	0_0_1_0	*	*	*	*	*	*	*	*	*	*	*	*	*	*	*	0	1	7	0.0104695	0.0833	*	*	*	*	*	*	*	*	*	*	1	3	15	0.00394232	0.3667	2	3	23	0.00578291	0.3667	2	3	20	0.0050913	0.3667	*
Aam-179435	uncharacterized protein	uc	0_0_1_0	*	*	*	*	*	1	1	1	0.000303331	0.1748	*	*	*	*	*	*	*	*	*	*	*	*	*	*	*	*	*	*	*	*	1	1	1	0.0003062	0.165	2	2	2	0.000585859	0.3398	1	1	1	0.000296581	0.165	*
Aam-179738	serine carboxypeptidase S10 family	s/protease	0_0_1_0	*	*	*	*	*	*	*	*	*	*	*	*	*	*	*	*	*	*	*	*	*	*	*	*	*	*	*	*	*	*	0	1	2	0.00013478	0.0256	0	1	2	0.000128939	0.0256	0	1	2	0.000130546	0.0256	*
Aam-179863	secreted protein	s/	0_0_1_0	*	*	*	*	*	*	*	*	*	*	*	*	*	*	*	*	*	*	*	*	*	*	*	*	*	2	2	4	0.00893877	0.2273	2	2	3	0.000860143	0.2091	1	1	1	0.000274288	0.1182	2	2	3	0.000833122	0.2091	*
Aam-180239	glycine-rich secreted cement protein	extmat	0_0_1_0	*	*	*	*	*	*	*	*	*	*	*	*	*	*	*	*	*	*	*	*	*	*	*	*	*	*	*	*	*	*	2	3	8	0.00139397	0.1602	2	2	6	0.00100017	0.0884	2	3	6	0.00101263	0.0884	*
Aam-180563	phosphatidylethanolamine-binding protein	s/	0_0_1_0	*	*	*	*	*	*	*	*	*	*	*	*	*	*	*	*	*	*	*	*	*	*	*	*	*	*	*	*	*	*	1	1	1	0.000155362	0.0837	1	1	1	0.000148629	0.0837	1	1	2	0.000300963	0.0837	*
Aam-180719	secreted protein	s/	0_0_1_0	*	*	*	*	*	*	*	*	*	*	*	*	*	*	*	*	*	*	*	*	*	*	*	*	*	*	*	*	*	*	2	2	3	0.00022854	0.0628	1	1	2	0.000145757	0.0338	2	2	2	0.000147574	0.0628	*
Aam-181586	glycine-rich secreted cement protein	extmat	0_0_1_0	*	*	*	*	*	*	*	*	*	*	*	*	*	*	*	*	*	*	*	*	*	*	*	*	*	*	*	*	*	*	*	*	*	*	*	1	1	1	0.000162214	0.086	1	1	1	0.000164235	0.086	*
Aam-1818	uncharacterized protein	uc	0_0_1_0	*	*	*	*	*	*	*	*	*	*	*	*	*	*	*	*	*	*	*	*	*	*	*	*	*	*	*	*	*	*	*	*	*	*	*	2	2	4	0.00134097	0.3667	2	2	4	0.00135768	0.3667	*
Aam-182474	peritrophin	extmat	0_0_1_0	*	*	*	*	*	*	*	*	*	*	*	*	*	*	*	*	*	*	*	*	*	*	*	*	*	*	*	*	*	*	*	*	*	*	*	0	1	4	0.000957833	0.0873	0	2	6	0.00145466	0.0873	*
Aam-18561	plexins functional semaphorin receptor	st	0_0_1_0	*	*	*	*	*	*	*	*	*	*	*	*	*	*	*	*	*	*	*	*	*	*	*	*	*	*	*	*	*	*	1	1	2	3.28014e-05	0.0052	1	1	2	3.13799e-05	0.0052	*	*	*	*	*	*
Aam-192450	hemelipoprotein	storage/	0_0_1_0	*	*	*	*	*	*	*	*	*	*	1	1	2	0.000786562	0.1728	*	*	*	*	*	*	*	*	*	*	*	*	*	*	*	2	2	3	0.0011681	0.3704	2	2	2	0.000744981	0.3704	*	*	*	*	*	*
Aam-19481	serpin	s/protinh	0_0_1_0	*	*	*	*	*	*	*	*	*	*	*	*	*	*	*	*	*	*	*	*	*	*	*	*	*	*	*	*	*	*	1	14	28	0.00346306	0.5608	1	13	30	0.00354962	0.5608	1	14	32	0.00383345	0.5529	*
Aam-198573	glycine-rich secreted cement protein	extmat	0_0_1_0	*	*	*	*	*	*	*	*	*	*	*	*	*	*	*	*	*	*	*	*	*	*	*	*	*	*	*	*	*	*	4	4	7	0.00121302	0.2473	5	5	7	0.00116045	0.3846	4	4	7	0.00117492	0.2473	*
Aam-199086	tick TIL	s/TIL	0_0_1_0	*	*	*	*	*	*	*	*	*	*	*	*	*	*	*	*	*	*	*	*	*	*	*	*	*	*	*	*	*	*	2	2	3	0.00101737	0.2473	1	1	3	0.000973282	0.1613	1	1	3	0.000985413	0.1613	*
Aam-202209	secreted protein	s/	0_0_1_0	*	*	*	*	*	*	*	*	*	*	*	*	*	*	*	*	*	*	*	*	*	*	*	*	*	*	*	*	*	*	2	2	4	0.000581356	0.129	1	1	2	0.00027808	0.0829	1	1	1	0.000140773	0.0829	*
Aam-202640	serpin	s/protinh	0_0_1_0	*	*	*	*	*	1	1	1	7.24899e-05	0.0325	*	*	*	*	*	*	*	*	*	*	*	*	*	*	*	*	*	*	*	*	2	2	2	0.000146351	0.058	2	2	2	0.000140008	0.058	2	2	2	0.000141753	0.058	*
Aam-206499	cysteine-rich receptor-like protein kinase	st	0_0_1_0	*	*	*	*	*	*	*	*	*	*	*	*	*	*	*	*	*	*	*	*	*	*	*	*	*	*	*	*	*	*	2	2	4	0.000565714	0.1256	2	2	4	0.000541197	0.1256	2	2	4	0.000547942	0.1256	*
Aam-210276	alpha-d-galactosidase melibiase	met/carb	0_0_1_0	*	*	*	*	*	*	*	*	*	*	*	*	*	*	*	*	*	*	*	*	*	*	*	*	*	0	2	2	0.000877915	0.0571	11	11	26	0.00146429	0.225	12	12	28	0.00150859	0.225	12	12	30	0.00163649	0.2411	*
Aam-210433	BPTI/Kunitz	s/protinh Kunitz	0_0_1_0	*	*	*	*	*	*	*	*	*	*	*	*	*	*	*	*	*	*	*	*	*	*	*	*	*	*	*	*	*	*	0	3	4	0.000793423	0.2013	0	2	3	0.000569278	0.1069	0	2	4	0.000768498	0.1069	*
Aam-21084	tick lipocalin	s/lipocal	0_0_1_0	*	*	*	*	*	*	*	*	*	*	*	*	*	*	*	*	*	*	*	*	*	*	*	*	*	*	*	*	*	*	3	3	6	0.00172029	0.2182	2	2	4	0.00109715	0.1545	2	2	4	0.00111083	0.1545	*
Aam-211469	tick TIL	s/TIL	0_0_1_0	*	*	*	*	*	*	*	*	*	*	*	*	*	*	*	*	*	*	*	*	*	*	*	*	*	*	*	*	*	*	3	3	8	0.00221323	0.3158	2	2	7	0.00185265	0.2368	3	3	12	0.00321556	0.3158	*
Aam-22696	tick TIL	s/TIL	0_0_1_0	*	*	*	*	*	*	*	*	*	*	*	*	*	*	*	1	1	2	0.00164658	0.0688	*	*	*	*	*	*	*	*	*	*	2	2	6	0.000868034	0.1284	3	3	7	0.000968817	0.1789	*	*	*	*	*	*
Aam-2491	neutral metalloendopeptidase-like M13 family	s/protease	0_0_1_0	*	*	*	*	*	*	*	*	*	*	*	*	*	*	*	*	*	*	*	*	*	*	*	*	*	*	*	*	*	*	0	2	6	0.000341573	0.0632	0	2	4	0.000217846	0.0632	*	*	*	*	*	*
Aam-25935	tick lipocalin	s/lipocal	0_0_1_0	*	*	*	*	*	*	*	*	*	*	*	*	*	*	*	*	*	*	*	*	*	*	*	*	*	*	*	*	*	*	*	*	*	*	*	1	1	2	0.000407726	0.1622	1	1	1	0.000206404	0.1622	*
Aam-28919	tick lipocalin	s/lipocal	0_0_1_0	*	*	*	*	*	*	*	*	*	*	*	*	*	*	*	*	*	*	*	*	*	*	*	*	*	*	*	*	*	*	1	1	1	0.000177183	0.073	1	1	2	0.000339008	0.073	1	1	2	0.000343234	0.073	*
Aam-29800	uncharacterized protein	uc	0_0_1_0	*	*	*	*	*	*	*	*	*	*	*	*	*	*	*	*	*	*	*	*	*	*	*	*	*	*	*	*	*	*	1	1	4	0.00252309	0.26	1	1	2	0.00120687	0.26	*	*	*	*	*	*
Aam-30863	phospholipase A2 precursor	met/lipd	0_0_1_0	*	*	*	*	*	*	*	*	*	*	*	*	*	*	*	*	*	*	*	*	*	*	*	*	*	*	*	*	*	*	2	2	3	0.000680689	0.1942	1	1	2	0.000434126	0.1151	2	2	3	0.000659305	0.1942	*
Aam-33639	tick lipocalin	s/lipocal	0_0_1_0	*	*	*	*	*	*	*	*	*	*	*	*	*	*	*	*	*	*	*	*	*	*	*	*	*	*	*	*	*	*	3	3	6	0.00102843	0.1576	4	4	7	0.00114784	0.1576	3	3	7	0.00116214	0.1576	*
Aam-338	cyclophilin 1	st	0_0_1_0	*	*	*	*	*	*	*	*	*	*	*	*	*	*	*	*	*	*	*	*	*	*	*	*	*	*	*	*	*	*	0	1	2	0.000313817	0.0697	0	1	1	0.000150108	0.0697	0	1	2	0.000303958	0.0697	*
Aam-33805	BPTI/Kunitz	s/protinh Kunitz	0_0_1_0	*	*	*	*	*	*	*	*	*	*	*	*	*	*	*	*	*	*	*	*	*	*	*	*	*	*	*	*	*	*	1	1	1	0.000276654	0.1316	1	1	2	0.000529329	0.1316	1	1	2	0.000535926	0.1316	*
Aam-35508	sphingomyelinase D-like protein	met/lipd	0_0_1_0	*	*	*	*	*	*	*	*	*	*	*	*	*	*	*	*	*	*	*	*	*	*	*	*	*	*	*	*	*	*	2	2	3	0.000313297	0.0795	2	2	3	0.000299719	0.0861	3	3	4	0.000404607	0.1258	*
Aam-38243	glycine-rich secreted cement protein	extmat	0_0_1_0	*	*	*	*	*	*	*	*	*	*	*	*	*	*	*	*	*	*	*	*	*	*	*	*	*	*	*	*	*	*	4	5	24	0.00326261	0.375	3	3	21	0.00273106	0.181	4	5	23	0.00302844	0.319	*
Aam-40614	vitellogenic carboxypeptidase-like protein	s/protease	0_0_1_0	*	*	*	*	*	*	*	*	*	*	*	*	*	*	*	*	*	*	*	*	*	*	*	*	*	*	*	*	*	*	1	1	1	7.23362e-05	0.0252	3	3	3	0.000207604	0.0826	2	2	2	0.000140127	0.055	*
Aam-4138	tick metalloprotease	s/protease	0_0_1_0	*	*	*	*	*	*	*	*	*	*	*	*	*	*	*	*	*	*	*	*	*	*	*	*	*	*	*	*	*	*	1	1	1	8.85915e-05	0.0478	1	1	1	8.4752e-05	0.0478	1	1	1	8.58084e-05	0.0478	*
Aam-420	calmodulin-like	st	0_0_1_0	*	*	*	*	*	*	*	*	*	*	0	1	1	0.000210965	0.1126	*	*	*	*	*	*	*	*	*	*	*	*	*	*	*	0	1	1	0.000208865	0.1126	0	1	1	0.000199813	0.1126	0	1	1	0.000202303	0.1126	*
Aam-67822	arylsulfatase b	detox/ox	0_0_1_0	*	*	*	*	*	*	*	*	*	*	*	*	*	*	*	*	*	*	*	*	*	*	*	*	*	*	*	*	*	*	3	3	4	0.000244485	0.0775	3	3	5	0.000292362	0.0775	2	2	3	0.000177603	0.0504	*
Aam-76990	serpin	s/protinh	0_0_1_0	*	*	*	*	*	*	*	*	*	*	*	*	*	*	*	*	*	*	*	*	*	*	*	*	*	*	*	*	*	*	1	2	5	0.00350429	0.3778	1	2	6	0.0040229	0.3778	1	2	7	0.00475188	0.3778	*
Aam-82315	serpin	s/protinh	0_0_1_0	*	*	*	*	*	*	*	*	*	*	*	*	*	*	*	*	*	*	*	*	*	*	*	*	*	*	*	*	*	*	*	*	*	*	*	1	2	2	0.000655907	0.1848	1	2	4	0.00132816	0.1848	*
Aam-97991	secreted protein	s/	0_0_1_0	*	*	*	*	*	*	*	*	*	*	*	*	*	*	*	*	*	*	*	*	*	*	*	*	*	*	*	*	*	*	1	1	1	0.000200883	0.1019	1	1	1	0.000192177	0.1019	1	1	1	0.000194572	0.1019	*
[truncated: 14 more columns]

## Sheet: RABBIT-UNIQUE
				NON-STIMUALTED															RABBIT-EXPOSED															DOG-EXPOSED															HUMAN-EXPOSED
				Run #01					Run #02					Run #03					Run #01					Run #02					Run #03					Run #01					Run #02					Run #03					Run #01
Contig	Description	Class	Presence	Unique Peptide Count	Peptide Count	Spectral Count	NSAF	Coverage	Unique Peptide Count	Peptide Count	Spectral Count	NSAF	Coverage	Unique Peptide Count	Peptide Count	Spectral Count	NSAF	Coverage	Unique Peptide Count	Peptide Count	Spectral Count	NSAF	Coverage	Unique Peptide Count	Peptide Count	Spectral Count	NSAF	Coverage	Unique Peptide Count	Peptide Count	Spectral Count	NSAF	Coverage	Unique Peptide Count	Peptide Count	Spectral Count	NSAF	Coverage	Unique Peptide Count	Peptide Count	Spectral Count	NSAF	Coverage	Unique Peptide Count	Peptide Count	Spectral Count	NSAF	Coverage	Unique Peptide Count
Aam-123631	glycine-rich secreted cement protein	extmat	0_1_0_0	*	*	*	*	*	*	*	*	*	*	*	*	*	*	*	2	2	3	0.00560866	0.3021	2	2	5	0.0118024	0.3021	1	1	2	0.00512117	0.1667	*	*	*	*	*	*	*	*	*	*	*	*	*	*	*	*
Aam-175636	tick lipocalin	s/lipocal	0_1_0_0	*	*	*	*	*	*	*	*	*	*	*	*	*	*	*	2	2	5	0.00493069	0.1538	2	2	6	0.00747053	0.1538	2	2	6	0.00810383	0.1538	*	*	*	*	*	*	*	*	*	*	*	*	*	*	*	*
Aam-178158	23kDa_5	s/	0_1_0_0	*	*	*	*	*	*	*	*	*	*	*	*	*	*	*	0	1	1	0.000709396	0.0553	0	1	1	0.000895676	0.0553	0	1	1	0.000971605	0.0553	*	*	*	*	*	*	*	*	*	*	*	*	*	*	*	*
Aam-178836	glycine-rich secreted cement protein	extmat	0_1_0_0	*	*	*	*	*	*	*	*	*	*	*	*	*	*	*	4	4	8	0.00267378	0.1359	0	3	7	0.0029539	0.1099	5	5	9	0.00411982	0.1974	*	*	*	*	*	*	*	*	*	*	*	*	*	*	*	*
Aam-17990	glycine-rich secreted cement protein	extmat	0_1_0_0	*	*	*	*	*	*	*	*	*	*	*	*	*	*	*	1	1	1	0.000750951	0.1255	2	2	2	0.00189629	0.2887	4	4	4	0.00411408	0.3724	*	*	*	*	*	*	*	*	*	*	*	*	*	*	*	*
Aam-20552	glycine-rich secreted cement protein	extmat	0_1_0_0	*	*	*	*	*	*	*	*	*	*	*	*	*	*	*	4	4	25	0.0172574	0.1962	4	4	24	0.0209175	0.1962	6	6	35	0.0330906	0.1962	*	*	*	*	*	*	*	*	*	*	*	*	*	*	*	*
Aam-23020	tick lipocalin	s/lipocal	0_1_0_0	*	*	*	*	*	*	*	*	*	*	*	*	*	*	*	2	2	6	0.0064099	0.0655	2	2	5	0.00674423	0.0655	*	*	*	*	*	*	*	*	*	*	*	*	*	*	*	*	*	*	*	*	*
Aam-2464	glycine-rich secreted cement protein	extmat	0_1_0_0	*	*	*	*	*	*	*	*	*	*	*	*	*	*	*	6	6	14	0.00418083	0.188	5	5	11	0.00414753	0.1714	4	4	13	0.00531715	0.1714	*	*	*	*	*	*	*	*	*	*	*	*	*	*	*	*
Aam-587	tick lipocalin	s/lipocal	0_1_0_0	*	*	*	*	*	*	*	*	*	*	*	*	*	*	*	0	1	3	0.00276119	0.0718	0	2	4	0.00464833	0.1333	0	1	3	0.00378179	0.0718	*	*	*	*	*	*	*	*	*	*	*	*	*	*	*	*
[truncated: 14 more columns]

## Sheet: NS-UNIQUE
				NON-STIMUALTED															RABBIT-EXPOSED															DOG-EXPOSED															HUMAN-EXPOSED
				Run #01					Run #02					Run #03					Run #01					Run #02					Run #03					Run #01					Run #02					Run #03					Run #01
Contig	Description	Class	Presence	Unique Peptide Count	Peptide Count	Spectral Count	NSAF	Coverage	Unique Peptide Count	Peptide Count	Spectral Count	NSAF	Coverage	Unique Peptide Count	Peptide Count	Spectral Count	NSAF	Coverage	Unique Peptide Count	Peptide Count	Spectral Count	NSAF	Coverage	Unique Peptide Count	Peptide Count	Spectral Count	NSAF	Coverage	Unique Peptide Count	Peptide Count	Spectral Count	NSAF	Coverage	Unique Peptide Count	Peptide Count	Spectral Count	NSAF	Coverage	Unique Peptide Count	Peptide Count	Spectral Count	NSAF	Coverage	Unique Peptide Count	Peptide Count	Spectral Count	NSAF	Coverage	Unique Peptide Count
Aam-117429	tick lipocalin	s/lipocal	1_0_0_0	1	1	2	0.000365967	0.0897	*	*	*	*	*	2	2	2	0.00043939	0.1448	*	*	*	*	*	*	*	*	*	*	*	*	*	*	*	*	*	*	*	*	*	*	*	*	*	*	*	*	*	*	*
Aam-134779	tick lipocalin	s/lipocal	1_0_0_0	2	2	3	0.000434961	0.1311	3	3	5	0.000853637	0.1311	4	5	6	0.00104445	0.2295	*	*	*	*	*	*	*	*	*	*	*	*	*	*	*	*	*	*	*	*	1	1	1	0.000164873	0.0874	*	*	*	*	*	*
Aam-156373	tick lipocalin	s/lipocal	1_0_0_0	2	2	5	0.00128799	0.3398	3	3	6	0.00181999	0.3398	3	3	7	0.00216495	0.3398	*	*	*	*	*	*	*	*	*	*	*	*	*	*	*	*	*	*	*	*	1	1	2	0.000585859	0.1942	*	*	*	*	*	*
Aam-158580	tick lipocalin	s/lipocal	1_0_0_0	5	5	13	0.00359296	0.5	3	3	5	0.00162725	0.4062	5	5	9	0.00298648	0.8333	*	*	*	*	*	*	*	*	*	*	*	*	*	*	*	*	*	*	*	*	*	*	*	*	*	*	*	*	*	*	*
Aam-16721	secreted protein	s/	1_0_0_0	2	2	4	0.00110553	0.25	2	2	3	0.000976348	0.25	2	2	3	0.000995492	0.25	*	*	*	*	*	*	*	*	*	*	*	*	*	*	*	*	*	*	*	*	*	*	*	*	*	*	*	*	*	*	*
Aam-17559	cuticular protein	extmat	1_0_0_0	*	*	*	*	*	2	2	13	0.00100784	0.0794	2	2	10	0.000790465	0.0794	*	*	*	*	*	*	*	*	*	*	*	*	*	*	*	*	*	*	*	*	*	*	*	*	*	*	*	*	*	*	*
Aam-175834	histone 2B	nr	1_0_0_0	*	*	*	*	*	0	1	1	0.000251961	0.121	0	1	1	0.000256901	0.121	*	*	*	*	*	*	*	*	*	*	*	*	*	*	*	*	*	*	*	*	*	*	*	*	*	0	1	1	0.000246353	0.121	*
Aam-176285	catalytically inactive chitinase-like lectins	met/carb	1_0_0_0	2	2	3	0.000188621	0.045	*	*	*	*	*	5	5	5	0.000377438	0.128	*	*	*	*	*	*	*	*	*	*	*	*	*	*	*	*	*	*	*	*	*	*	*	*	*	*	*	*	*	*	*
Aam-176384	uncharacterized protein	uk	1_0_0_0	*	*	*	*	*	1	1	2	0.00120166	0.25	1	1	1	0.000612611	0.25	*	*	*	*	*	*	*	*	*	*	*	*	*	*	*	*	*	*	*	*	*	*	*	*	*	*	*	*	*	*	*
Aam-18434	carboxylic ester hydrolase	met/lipd	1_0_0_0	0	2	2	0.000331658	0.1562	*	*	*	*	*	3	3	4	0.000796394	0.2562	*	*	*	*	*	*	*	*	*	*	0	1	1	0.00153635	0.0812	*	*	*	*	*	*	*	*	*	*	*	*	*	*	*	0
Aam-196573	cysteine rich secreted protein	s/	1_0_0_0	2	3	10	0.00204097	0.3692	2	4	12	0.00288398	0.5077	1	3	8	0.00196035	0.4	*	*	*	*	*	*	*	*	*	*	*	*	*	*	*	*	*	*	*	*	*	*	*	*	*	1	3	7	0.00164488	0.3538	*
Aam-198880	tick lipocalin	s/lipocal	1_0_0_0	*	*	*	*	*	1	1	4	0.000640885	0.0615	1	1	2	0.000326726	0.0615	*	*	*	*	*	*	*	*	*	*	*	*	*	*	*	*	*	*	*	*	*	*	*	*	*	*	*	*	*	*	*
Aam-3235	tick lipocalin	s/lipocal	1_0_0_0	*	*	*	*	*	1	1	1	0.000197741	0.1329	1	1	1	0.000201619	0.1329	*	*	*	*	*	*	*	*	*	*	*	*	*	*	*	*	*	*	*	*	*	*	*	*	*	*	*	*	*	*	*
Aam-34343	uncharacterized protein	uk	1_0_0_0	1	1	2	0.000804019	0.2273	1	1	2	0.000946762	0.2273	1	1	3	0.00144799	0.2273	*	*	*	*	*	*	*	*	*	*	*	*	*	*	*	*	*	*	*	*	*	*	*	*	*	*	*	*	*	*	*
Aam-49645	vesicle coat complex copii subunit	pe	1_0_0_0	1	1	1	0.000111482	0.0546	*	*	*	*	*	1	1	2	0.000267695	0.0546	*	*	*	*	*	*	*	*	*	*	*	*	*	*	*	*	*	*	*	*	*	*	*	*	*	*	*	*	*	*	*
Aam-610	myosin regulatory light chain	cs	1_0_0_0	*	*	*	*	*	1	1	1	0.000141372	0.1222	1	1	2	0.000288287	0.1222	1	1	1	0.000812114	0.1222	*	*	*	*	*	*	*	*	*	*	*	*	*	*	*	*	*	*	*	*	*	*	*	*	*	*
Aam-86216	chitin binding peritrophin-a	extmat	1_0_0_0	1	1	2	0.000218376	0.07	1	1	1	0.000128573	0.07	1	1	2	0.000262187	0.07	*	*	*	*	*	*	*	*	*	*	*	*	*	*	*	1	1	2	0.000259577	0.07	*	*	*	*	*	*	*	*	*	*	*
Aam-8994	glycine-rich secreted cement protein	extmat	1_0_0_0	2	2	4	0.000627991	0.1361	*	*	*	*	*	2	2	4	0.000753982	0.1361	*	*	*	*	*	*	*	*	*	*	*	*	*	*	*	*	*	*	*	*	*	*	*	*	*	*	*	*	*	*	*
Aam-92986	tick lipocalin	s/lipocal	1_0_0_0	1	1	2	0.000294807	0.0889	2	2	3	0.000520719	0.0889	1	1	3	0.000530929	0.0889	*	*	*	*	*	*	*	*	*	*	*	*	*	*	*	*	*	*	*	*	*	*	*	*	*	*	*	*	*	*	*
[truncated: 14 more columns]

## Sheet: HOST_EXPOSED-UNIQUE
				NON-STIMUALTED															RABBIT-EXPOSED															DOG-EXPOSED															HUMAN-EXPOSED
				Run #01					Run #02					Run #03					Run #01					Run #02					Run #03					Run #01					Run #02					Run #03					Run #01
Contig	Description	Class	Presence	Unique Peptide Count	Peptide Count	Spectral Count	NSAF	Coverage	Unique Peptide Count	Peptide Count	Spectral Count	NSAF	Coverage	Unique Peptide Count	Peptide Count	Spectral Count	NSAF	Coverage	Unique Peptide Count	Peptide Count	Spectral Count	NSAF	Coverage	Unique Peptide Count	Peptide Count	Spectral Count	NSAF	Coverage	Unique Peptide Count	Peptide Count	Spectral Count	NSAF	Coverage	Unique Peptide Count	Peptide Count	Spectral Count	NSAF	Coverage	Unique Peptide Count	Peptide Count	Spectral Count	NSAF	Coverage	Unique Peptide Count	Peptide Count	Spectral Count	NSAF	Coverage	Unique Peptide Count
Aam-179267	glycine-rich secreted cement protein	extmat	0_1_1_1	*	*	*	*	*	0	2	4	0.000961327	0.1846	*	*	*	*	*	0	3	17	0.0234701	0.3923	0	3	15	0.0261469	0.3923	0	3	18	0.0340361	0.3923	0	2	5	0.00121302	0.1923	0	3	6	0.00139254	0.2769	0	3	8	0.00187986	0.3769	0
Aam-181794	low-density lipoprotein receptor domain class a	st	0_1_1_1	*	*	*	*	*	*	*	*	*	*	*	*	*	*	*	0	2	5	0.00423295	0.1274	0	2	3	0.00320669	0.1274	0	1	3	0.00347853	0.0708	0	2	2	0.000297534	0.1179	0	2	3	0.000426958	0.1179	0	2	2	0.000288187	0.1179	0
Aam-203268	glutamate receptor ionotropic n-methyl d-aspartate-associated protein	st	0_1_1_1	*	*	*	*	*	*	*	*	*	*	*	*	*	*	*	0	3	7	0.00221187	0.0546	0	3	5	0.00199477	0.0546	0	1	1	0.000432775	0.0176	3	3	5	0.000277628	0.1144	3	3	6	0.000318715	0.1144	3	3	6	0.000322688	0.1144	1
[truncated: 14 more columns]

## Sheet: LOW-CONFIDENCE
		NON-STIMUALTED															RABBIT-EXPOSED															DOG-EXPOSED															HUMAN-EXPOSED
		Run #01					Run #02					Run #03					Run #01					Run #02					Run #03					Run #01					Run #02					Run #03					Run #01
Contig	Presence	Unique Peptide Count	Peptide Count	Spectral Count	NSAF	Coverage	Unique Peptide Count	Peptide Count	Spectral Count	NSAF	Coverage	Unique Peptide Count	Peptide Count	Spectral Count	NSAF	Coverage	Unique Peptide Count	Peptide Count	Spectral Count	NSAF	Coverage	Unique Peptide Count	Peptide Count	Spectral Count	NSAF	Coverage	Unique Peptide Count	Peptide Count	Spectral Count	NSAF	Coverage	Unique Peptide Count	Peptide Count	Spectral Count	NSAF	Coverage	Unique Peptide Count	Peptide Count	Spectral Count	NSAF	Coverage	Unique Peptide Count	Peptide Count	Spectral Count	NSAF	Coverage	Unique Peptide Count	Peptide Count	Spectral Count
Aam-10984	0_0_0_0	*	*	*	*	*	*	*	*	*	*	*	*	*	*	*	*	*	*	*	*	1	1	1	4.79678e-05	0.035	*	*	*	*	*	*	*	*	*	*	*	*	*	*	*	*	*	*	*	*	*	*	*
Aam-11116	0_0_0_0	0	1	1	4.2933e-05	0.0194	*	*	*	*	*	*	*	*	*	*	*	*	*	*	*	*	*	*	*	*	*	*	*	*	*	*	*	*	*	*	*	*	*	*	*	*	*	*	*	*	*	*	*
Aam-11289	0_0_0_0	*	*	*	*	*	*	*	*	*	*	*	*	*	*	*	*	*	*	*	*	*	*	*	*	*	*	*	*	*	*	0	2	3	0.00103776	0.1575	*	*	*	*	*	*	*	*	*	*	*	*	*
Aam-11624	0_0_0_0	*	*	*	*	*	*	*	*	*	*	*	*	*	*	*	*	*	*	*	*	*	*	*	*	*	*	*	*	*	*	*	*	*	*	*	*	*	*	*	*	1	1	1	0.000203842	0.093	*	*	*
Aam-117972	0_0_0_0	*	*	*	*	*	*	*	*	*	*	*	*	*	*	*	*	*	*	*	*	*	*	*	*	*	*	*	*	*	*	1	1	1	0.000371355	0.1176	*	*	*	*	*	*	*	*	*	*	*	*	*
Aam-128847	0_0_0_0	*	*	*	*	*	*	*	*	*	*	*	*	*	*	*	*	*	*	*	*	1	1	1	0.000363515	0.2289	*	*	*	*	*	*	*	*	*	*	*	*	*	*	*	*	*	*	*	*	*	*	*
Aam-132832	0_0_0_0	*	*	*	*	*	2	2	2	0.00048439	0.2093	*	*	*	*	*	*	*	*	*	*	*	*	*	*	*	*	*	*	*	*	*	*	*	*	*	*	*	*	*	*	*	*	*	*	*	*	*	*
Aam-13481	0_0_0_0	1	1	1	0.000105708	0.0757	*	*	*	*	*	*	*	*	*	*	*	*	*	*	*	*	*	*	*	*	*	*	*	*	*	*	*	*	*	*	*	*	*	*	*	*	*	*	*	*	*	*	*
Aam-137757	0_0_0_0	*	*	*	*	*	*	*	*	*	*	*	*	*	*	*	1	1	1	9.24885e-05	0.044	*	*	*	*	*	*	*	*	*	*	*	*	*	*	*	*	*	*	*	*	*	*	*	*	*	*	*	*
Aam-14099	0_0_0_0	*	*	*	*	*	*	*	*	*	*	*	*	*	*	*	*	*	*	*	*	*	*	*	*	*	*	*	*	*	*	*	*	*	*	*	*	*	*	*	*	0	2	2	0.00116869	0.2889	*	*	*
Aam-1518	0_0_0_0	*	*	*	*	*	*	*	*	*	*	*	*	*	*	*	*	*	*	*	*	*	*	*	*	*	*	*	*	*	*	*	*	*	*	*	*	*	*	*	*	*	*	*	*	*	1	1	1
Aam-15408	0_0_0_0	*	*	*	*	*	*	*	*	*	*	*	*	*	*	*	1	1	1	9.8558e-05	0.0375	*	*	*	*	*	*	*	*	*	*	*	*	*	*	*	*	*	*	*	*	*	*	*	*	*	*	*	*
Aam-154148	0_0_0_0	*	*	*	*	*	*	*	*	*	*	1	1	1	0.000461678	0.2319	*	*	*	*	*	*	*	*	*	*	*	*	*	*	*	*	*	*	*	*	*	*	*	*	*	*	*	*	*	*	*	*	*
Aam-154921	0_0_0_0	*	*	*	*	*	*	*	*	*	*	*	*	*	*	*	*	*	*	*	*	*	*	*	*	*	1	1	1	0.000401945	0.1579	*	*	*	*	*	*	*	*	*	*	*	*	*	*	*	*	*	*
Aam-155242	0_0_0_0	*	*	*	*	*	*	*	*	*	*	*	*	*	*	*	*	*	*	*	*	*	*	*	*	*	*	*	*	*	*	*	*	*	*	*	*	*	*	*	*	*	*	*	*	*	1	1	1
Aam-161045	0_0_0_0	*	*	*	*	*	*	*	*	*	*	*	*	*	*	*	*	*	*	*	*	2	2	2	0.000804579	0.36	*	*	*	*	*	*	*	*	*	*	*	*	*	*	*	*	*	*	*	*	*	*	*
Aam-176037	0_0_0_0	*	*	*	*	*	*	*	*	*	*	*	*	*	*	*	*	*	*	*	*	*	*	*	*	*	0	1	1	6.40415e-05	0.021	*	*	*	*	*	*	*	*	*	*	*	*	*	*	*	*	*	*
Aam-176976	0_0_0_0	*	*	*	*	*	*	*	*	*	*	*	*	*	*	*	*	*	*	*	*	*	*	*	*	*	*	*	*	*	*	*	*	*	*	*	*	*	*	*	*	*	*	*	*	*	*	*	*
Aam-177250	0_0_0_0	*	*	*	*	*	*	*	*	*	*	*	*	*	*	*	*	*	*	*	*	0	2	3	0.000729961	0.2581	*	*	*	*	*	*	*	*	*	*	*	*	*	*	*	*	*	*	*	*	*	*	*
Aam-177393	0_0_0_0	*	*	*	*	*	*	*	*	*	*	*	*	*	*	*	*	*	*	*	*	*	*	*	*	*	*	*	*	*	*	*	*	*	*	*	*	*	*	*	*	1	1	1	0.000243478	0.0556	*	*	*
Aam-177959	0_0_0_0	*	*	*	*	*	*	*	*	*	*	*	*	*	*	*	1	1	2	0.000192308	0.0396	*	*	*	*	*	*	*	*	*	*	*	*	*	*	*	*	*	*	*	*	*	*	*	*	*	*	*	*
Aam-178138	0_0_0_0	*	*	*	*	*	*	*	*	*	*	*	*	*	*	*	*	*	*	*	*	0	1	1	6.32531e-05	0.0314	*	*	*	*	*	*	*	*	*	*	*	*	*	*	*	*	*	*	*	*	*	*	*
Aam-178154	0_0_0_0	*	*	*	*	*	*	*	*	*	*	*	*	*	*	*	0	1	1	8.98535e-05	0.0655	*	*	*	*	*	*	*	*	*	*	*	*	*	*	*	*	*	*	*	*	*	*	*	*	*	*	*	*
Aam-178199	0_0_0_0	*	*	*	*	*	*	*	*	*	*	*	*	*	*	*	*	*	*	*	*	*	*	*	*	*	*	*	*	*	*	*	*	*	*	*	1	1	1	0.00032911	0.1234	*	*	*	*	*	*	*	*
Aam-178305	0_0_0_0	*	*	*	*	*	*	*	*	*	*	*	*	*	*	*	*	*	*	*	*	*	*	*	*	*	*	*	*	*	*	*	*	*	*	*	*	*	*	*	*	*	*	*	*	*	0	2	3
Aam-179263	0_0_0_0	*	*	*	*	*	*	*	*	*	*	*	*	*	*	*	0	3	7	0.00204417	0.2778	*	*	*	*	*	*	*	*	*	*	*	*	*	*	*	*	*	*	*	*	*	*	*	*	*	*	*	*
Aam-179291	0_0_0_0	*	*	*	*	*	*	*	*	*	*	*	*	*	*	*	2	2	2	0.000409592	0.1558	*	*	*	*	*	*	*	*	*	*	*	*	*	*	*	*	*	*	*	*	*	*	*	*	*	*	*	*
Aam-180663	0_0_0_0	*	*	*	*	*	*	*	*	*	*	*	*	*	*	*	*	*	*	*	*	*	*	*	*	*	*	*	*	*	*	2	2	3	0.000488751	0.0774	*	*	*	*	*	*	*	*	*	*	*	*	*
Aam-18218	0_0_0_0	*	*	*	*	*	*	*	*	*	*	*	*	*	*	*	*	*	*	*	*	2	2	3	0.000290113	0.0321	*	*	*	*	*	*	*	*	*	*	*	*	*	*	*	*	*	*	*	*	*	*	*
Aam-182540	0_0_0_0	*	*	*	*	*	*	*	*	*	*	*	*	*	*	*	*	*	*	*	*	*	*	*	*	*	*	*	*	*	*	*	*	*	*	*	*	*	*	*	*	*	*	*	*	*	2	2	4
Aam-184407	0_0_0_0	*	*	*	*	*	*	*	*	*	*	*	*	*	*	*	*	*	*	*	*	1	1	1	0.000176443	0.0819	*	*	*	*	*	*	*	*	*	*	*	*	*	*	*	*	*	*	*	*	*	*	*
Aam-18517	0_0_0_0	*	*	*	*	*	*	*	*	*	*	*	*	*	*	*	*	*	*	*	*	*	*	*	*	*	*	*	*	*	*	*	*	*	*	*	*	*	*	*	*	*	*	*	*	*	0	1	1
Aam-198031	0_0_0_0	*	*	*	*	*	*	*	*	*	*	*	*	*	*	*	*	*	*	*	*	*	*	*	*	*	*	*	*	*	*	*	*	*	*	*	1	1	1	0.00105589	0.2083	*	*	*	*	*	*	*	*
Aam-203001	0_0_0_0	*	*	*	*	*	*	*	*	*	*	*	*	*	*	*	1	2	5	0.00143357	0.2636	*	*	*	*	*	*	*	*	*	*	*	*	*	*	*	*	*	*	*	*	*	*	*	*	*	*	*	*
Aam-203605	0_0_0_0	*	*	*	*	*	*	*	*	*	*	1	7	8	0.00140799	0.4475	1	4	5	0.000871231	0.2652	*	*	*	*	*	*	*	*	*	*	*	*	*	*	*	*	*	*	*	*	*	*	*	*	*	*	*	*
Aam-203891	0_0_0_0	*	*	*	*	*	*	*	*	*	*	*	*	*	*	*	*	*	*	*	*	1	1	1	5.92765e-05	0.0314	*	*	*	*	*	*	*	*	*	*	*	*	*	*	*	*	*	*	*	*	*	*	*
Aam-203920	0_0_0_0	*	*	*	*	*	*	*	*	*	*	*	*	*	*	*	*	*	*	*	*	*	*	*	*	*	*	*	*	*	*	*	*	*	*	*	*	*	*	*	*	*	*	*	*	*	2	2	3
Aam-204149	0_0_0_0	*	*	*	*	*	1	1	1	0.000202877	0.1299	*	*	*	*	*	*	*	*	*	*	*	*	*	*	*	*	*	*	*	*	*	*	*	*	*	*	*	*	*	*	*	*	*	*	*	*	*	*
Aam-206732	0_0_0_0	*	*	*	*	*	*	*	*	*	*	*	*	*	*	*	1	1	1	0.000206134	0.1046	*	*	*	*	*	*	*	*	*	*	*	*	*	*	*	*	*	*	*	*	*	*	*	*	*	*	*	*
Aam-207328	0_0_0_0	*	*	*	*	*	*	*	*	*	*	*	*	*	*	*	*	*	*	*	*	*	*	*	*	*	1	1	1	0.000332041	0.1304	*	*	*	*	*	*	*	*	*	*	*	*	*	*	*	*	*	*
Aam-210548	0_0_0_0	*	*	*	*	*	*	*	*	*	*	*	*	*	*	*	*	*	*	*	*	*	*	*	*	*	*	*	*	*	*	*	*	*	*	*	*	*	*	*	*	*	*	*	*	*	1	1	1
Aam-211520	0_0_0_0	*	*	*	*	*	*	*	*	*	*	*	*	*	*	*	*	*	*	*	*	*	*	*	*	*	*	*	*	*	*	*	*	*	*	*	*	*	*	*	*	*	*	*	*	*	1	1	1
Aam-25072	0_0_0_0	*	*	*	*	*	*	*	*	*	*	*	*	*	*	*	*	*	*	*	*	*	*	*	*	*	*	*	*	*	*	*	*	*	*	*	*	*	*	*	*	2	2	2	0.000339298	0.0806	*	*	*
Aam-2879	0_0_0_0	*	*	*	*	*	*	*	*	*	*	*	*	*	*	*	0	2	4	0.000927605	0.1029	*	*	*	*	*	*	*	*	*	*	*	*	*	*	*	*	*	*	*	*	*	*	*	*	*	*	*	*
Aam-3747	0_0_0_0	*	*	*	*	*	*	*	*	*	*	*	*	*	*	*	*	*	*	*	*	*	*	*	*	*	1	1	1	0.000219768	0.1367	*	*	*	*	*	*	*	*	*	*	*	*	*	*	*	*	*	*
Aam-41493	0_0_0_0	*	*	*	*	*	*	*	*	*	*	1	1	1	2.85446e-05	0.026	*	*	*	*	*	*	*	*	*	*	*	*	*	*	*	*	*	*	*	*	*	*	*	*	*	*	*	*	*	*	*	*	*
Aam-42010	0_0_0_0	*	*	*	*	*	*	*	*	*	*	*	*	*	*	*	1	1	5	0.000641028	0.0854	*	*	*	*	*	*	*	*	*	*	*	*	*	*	*	*	*	*	*	*	*	*	*	*	*	*	*	*
Aam-43144	0_0_0_0	*	*	*	*	*	*	*	*	*	*	*	*	*	*	*	*	*	*	*	*	1	1	1	4.77401e-05	0.0253	*	*	*	*	*	*	*	*	*	*	*	*	*	*	*	*	*	*	*	*	*	*	*
Aam-44444	0_0_0_0	1	1	1	3.57101e-05	0.0229	*	*	*	*	*	*	*	*	*	*	*	*	*	*	*	*	*	*	*	*	1	1	1	4.11141e-05	0.0229	*	*	*	*	*	*	*	*	*	*	*	*	*	*	*	*	*	*
Aam-4619	0_0_0_0	*	*	*	*	*	*	*	*	*	*	*	*	*	*	*	*	*	*	*	*	*	*	*	*	*	*	*	*	*	*	*	*	*	*	*	1	1	1	0.000111147	0.0395	*	*	*	*	*	*	*	*
Aam-5318	0_0_0_0	*	*	*	*	*	*	*	*	*	*	*	*	*	*	*	1	1	1	0.000331985	0.1579	*	*	*	*	*	*	*	*	*	*	*	*	*	*	*	1	1	1	0.000533504	0.1579	*	*	*	*	*	*	*	*
Aam-60000	0_0_0_0	*	*	*	*	*	*	*	*	*	*	*	*	*	*	*	*	*	*	*	*	*	*	*	*	*	*	*	*	*	*	*	*	*	*	*	1	1	1	0.00027545	0.1141	*	*	*	*	*	*	*	*
Aam-66550	0_0_0_0	*	*	*	*	*	*	*	*	*	*	*	*	*	*	*	*	*	*	*	*	*	*	*	*	*	*	*	*	*	*	*	*	*	*	*	*	*	*	*	*	1	1	1	0.000559481	0.2234	*	*	*
Aam-77511	0_0_0_0	1	1	1	0.000159835	0.0723	*	*	*	*	*	*	*	*	*	*	*	*	*	*	*	*	*	*	*	*	*	*	*	*	*	*	*	*	*	*	*	*	*	*	*	*	*	*	*	*	*	*	*
Aam-85161	0_0_0_0	*	*	*	*	*	*	*	*	*	*	*	*	*	*	*	*	*	*	*	*	2	2	2	0.00040499	0.1409	*	*	*	*	*	*	*	*	*	*	*	*	*	*	*	*	*	*	*	*	*	*	*
Aam-856	0_0_0_0	*	*	*	*	*	*	*	*	*	*	*	*	*	*	*	1	1	1	0.000120837	0.0536	*	*	*	*	*	*	*	*	*	*	*	*	*	*	*	*	*	*	*	*	*	*	*	*	*	*	*	*
Aam-9924	0_0_0_0	*	*	*	*	*	*	*	*	*	*	*	*	*	*	*	*	*	*	*	*	*	*	*	*	*	*	*	*	*	*	*	*	*	*	*	*	*	*	*	*	*	*	*	*	*	1	1	1
[truncated: 12 more columns]
