# Supplementary material for: Tick-Host Range Adaptation: Changes in Protein Profiles in Unfed Adult Ixodes scapularis and Amblyomma americanum Saliva Stimulated to Feed on Different Hosts
Source: Front Cell Infect Microbiol. 2017 Dec 19;7:517. doi: 10.3389/fcimb.2017.00517 (PMC5742094; doi:10.3389/fcimb.2017.00517)
Supplement: Table S3 — Comparison of Ixodes scapularis tick saliva proteins identified upon stimulation to feed on different hosts and Ixodes scapularis tick saliva proteins secreted every 24 h during blood feeding. [file Table3.XLSX]

## Sheet: All treatments x Ixsc feeding
ALL TREATMENTS				Ixodes scapularis feeding time
Contig	Description	Class		Seq name
gi|164472819	actin	cs		gi|164472819
gi|212549820	alpha-2-macroglobulin	s/protinh		gi|212549820
gi|215490953	secreted protein	s/		gi|215490953
gi|215490989	secreted protein	s/		gi|215490989
gi|215491416	secreted protein	s/		gi|215491416
gi|215491495	secreted protein	s/		gi|215491495
gi|215491669	secreted salivary gland peptide	s/		gi|215491669
gi|215492295	catalytically inactive chitinase-like	met/carb		gi|215492295
gi|215492710	hemolectin	imm		gi|215492710
gi|215492756	secreted salivary gland peptide	s/		gi|215492756
gi|215492848	TIL	s/protinh		gi|215492848
gi|215492936	mucin	s/		gi|215492936
gi|215493435	secreted salivary gland peptide	s/		gi|215493435
gi|215493575	sodium/potassium-transporting atpase subunit alpha	tr		gi|215493575
gi|215493830	cuticular protein	extmat		gi|215493830
gi|215493832	cuticle protein	extmat		gi|215493832
gi|215493981	lipocalin	s/lipocal		gi|215493981
gi|215494284	secreted salivary gland peptide	s/		gi|215494284
gi|215494378	secreted salivary gland peptide	s/		gi|215494378
gi|215494790	lysosomal acid phosphatase	detox/ox		gi|215494790
gi|215495530	secreted salivary gland peptide	s/		gi|215495530
gi|215495633	conserved secreted protein	s/		gi|215495633
gi|215496065	m20 domain-containing peptidase - probable fragment	s/protease		gi|215496065
gi|215496234	hemelipoprotein	storage/		gi|215496234
gi|215496236	hemelipoprotein	storage/		gi|215496236
gi|215496237	apolipophorin	storage/		gi|215496237
gi|215497405	carboxypeptidase inhibitor	s/protinh		gi|215497405
gi|215497768	secreted cystatin	s/protinh cystatin		gi|215497768
gi|215497770	secreted cystatin	s/protinh cystatin		gi|215497770
gi|215498308	alpha-2-macroglobulin	s/protinh		gi|215498308
gi|215498359	insulin growth factor binding protein	st		gi|215498359
gi|215498567	serpin	s/protinh		gi|215498567
gi|215498864	peroxinectin	detox/ox		gi|215498864
gi|215499192	Niemann-Pick type C1 domain-containing protein	met/carb		gi|215499192
gi|215499934	secreted salivary gland peptide	s/		gi|215499934
gi|215499936	secreted protein	s/		gi|215499936
gi|215500090	hypothetical protein	uc		gi|215500090
gi|215500162	serpin	s/protinh		gi|215500162
gi|215500258	tick defensin	imm		gi|215500258
gi|215500600	alpha-2-macroglobulin	s/protinh		gi|215500600
gi|215500602	alpha-2-macroglobulin	s/protinh		gi|215500602
gi|215500702	superoxide dismutase Cu-Zn	detox/ox		gi|215500702
gi|215501519	microplusin	imm		gi|215501519
gi|215501556	secreted salivary gland peptide	s/		gi|215501556
gi|215502069	secreted salivary gland peptide	s/		gi|215502069
gi|215503777	elongation factor 1-alpha	ps		gi|215503777
gi|215504034	secreted salivary gland peptide	s/		gi|215504034
gi|215504080	hemelipoprotein	storage/		gi|215504080
gi|215504082	hemelipoprotein	storage/		gi|215504082
gi|215504084	hemelipoprotein	storage/		gi|215504084
gi|215504085	hemelipoprotein	storage/		gi|215504085
gi|215504227	secreted salivary gland peptide	s/		gi|215504227
gi|215504607	fructose 1	met/carb		gi|215504607
gi|215504684	ubiquitin/40S ribosomal protein S27A fusion	prot		gi|215504684
gi|215504719	secreted salivary gland peptide	s/		gi|215504719
gi|215504738	secreted protein	s/		gi|215504738
gi|215504741	serpin	s/protinh		gi|215504741
gi|215504969	glycine-rich protein	extmat		gi|215504969
gi|215504970	glycine proline-rich secreted protein	extmat		gi|215504970
gi|215504971	glycine-rich secreted protein	extmat		gi|215504971
gi|215504976	secreted salivary gland peptide	s/		gi|215504976
gi|215505414	secreted salivary gland peptide	s/		gi|215505414
gi|215505647	translation initiation inhibitor UK114/IBM1	ps		gi|215505647
gi|215506176	secreted salivary gland peptide	s/		gi|215506176
gi|215506183	TIL	s/protinh		gi|215506183
gi|215506184	TIL	s/protinhi		gi|215506184
gi|215506185	TIL	s/protinhi		gi|215506185
gi|215506186	TIL	s/protinhi		gi|215506186
gi|215506279	alpha-1 collagen type III	extmat		gi|215506279
gi|215506393	aldehyde dehydrogenase	detox/ox		gi|215506393
gi|215507531	histone	nr		gi|215507531
gi|215508133	secreted salivary gland peptide	s/		gi|215508133
gi|215508460	hemelipoprotein	storage/		gi|215508460
gi|215508461	hemelipoprotein	storage/		gi|215508461
gi|215508700	superoxide dismutase Cu-Zn	detox/ox		gi|215508700
gi|215508745	hypothetical protein	s/		gi|215508745
gi|215508747	secreted salivary gland peptide	s/		gi|215508747
gi|215508828	lipocalin	s/lipocal		gi|215508828
gi|215508991	ml domain-containing protein	imm		gi|215508991
gi|215509229	hemelipoprotein	storage/		gi|215509229
gi|215509610	secreted protein	s/		gi|215509610
gi|215509970	sodium/potassium-dependent ATPase beta-2 subunit	met/energy		gi|215509970
gi|215510103	serpin	s/protinh		gi|215510103
gi|215510105	serpin	s/protinh		gi|215510105
gi|215510547	alpha-2-macroglobulin	s/protinh		gi|215510547
gi|215510674	microplusin	imm		gi|215510674
gi|215510677	secreted protein	s/		gi|215510677
gi|215511104	secreted salivary gland peptide	s/		gi|215511104
gi|22164194	TSGP1	s/		gi|22164194
gi|22164280	alpha-2-macroglobulin	s/protinh		gi|22164280
gi|22164294	metalloprotease	s/protease		gi|22164294
gi|22164318	lipocalin	s/lipocal		gi|22164318
gi|300650724	HMG-like protein	uc		gi|300650724
gi|332691297	secreted salivary gland peptide	s/		gi|332691297
gi|346465995	regulatory protein mlp	st		gi|346465995
gi|346469987	histone H4	nr		gi|346469987
gi|442746229	glycine-rich cell wall structural protein	extmat		gi|442746229
gi|442746575	hemelipoprotein	storage/		gi|442746575
gi|442746925	nonmuscle myosin essential light chain	cs		gi|442746925
gi|442747725	TIL	s/protinhi		gi|442747725
gi|442749247	dna replication factor/protein phosphatase inhibitor set/spr-2	st		gi|442749247
gi|442749741	calponin	cs		gi|442749741
gi|442749999	cytotoxin-like protein	s/toxin		gi|442749999
gi|442750443	cyclophilin type peptidyl-prolyl cis-trans isomerase	st		gi|442750443
gi|442750875	thyropin	s/protinh thyropin		gi|442750875
gi|442751059	Salp15	s/		gi|442751059
gi|442753241	enolase	met/energy		gi|442753241
gi|442753619	glyceraldehyde-3-phosphate dehydrogenase	met/energy		gi|442753619
gi|442754503	cathepsin L-like cysteine protease	s/protease		gi|442754503
gi|442756907	calmodulin	st		gi|442756907
gi|442757329	thymosin	cs		gi|442757329
gi|442757873	8.9 kda protein	s/8.9		gi|442757873
gi|442757993	serpin	s/protinh		gi|442757993
gi|442759297	copper/zinc superoxide dismutase	detox/ox		gi|442759297
gi|442759435	actin depolymerizing factor	cs		gi|442759435
gi|442760669	insulin growth factor binding protein	st		gi|442760669
gi|442761563	serpin	s/protinh		gi|442761563
gi|442761887	glycine-rich protein	extmat		gi|442761887
gi|442763201	blood meal-induced serine protease inhibitor	s/protinh		gi|442763201
gi|556051254	hemelipoprotein	storage/		gi|556051254
gi|556051892	secreted protein	s/		gi|556051892
gi|556054354	secreted protein	s/		gi|556054354
gi|556054634	hemelipoprotein	storage/		gi|556054634
gi|556054742	catalytically inactive chitinase-like	met/carb		gi|556054742
gi|556054820	hemelipoprotein	storage/		gi|556054820
gi|556055134	alpha-2-macroglobulin	s/protinh		gi|556055134
gi|556055692	trypsin-like serine protease	s/protease		gi|556055692
gi|556057122	hemelipoprotein	storage/		gi|556057122
gi|556059026	hypothetical protein	s/		gi|556059026
gi|556063821	trypsin-like serine protease	s/protease		gi|556063821
gi|556065834	ribosomal protein large p2	ps		gi|556065834
gi|556066794	glycine rich family	extmat		gi|556066794
gi|556066882	secreted protein	s/		gi|556066882
gi|556067612	14-3-3 protein zeta multifunctional 14-3-3 family chaperone	pm		gi|556067612
gi|556069069	actin-binding cytoskeleton protein filamin	cs		gi|556069069
gi|556069703	40s ribosomal protein s28	ps		gi|556069703
gi|556069903	secreted protein	s/		gi|556069903
gi|556070049	salivary cystatin	s/protinh cystatin		gi|556070049
gi|556070157	creatine kinase	met/energy		gi|556070157
gi|556070585	leucine-rich repeat and immunoglobulin-like domain protein	imm		gi|556070585
gi|556072082	hypothetical protein	uc		gi|556072082
gi|556085124	tropomyosin	cs		gi|556085124
gi|556085324	myosin class i heavy chain	cs		gi|556085324
gi|556085842	tropomyosin	cs		gi|556085842
gi|55736023	TSGP1	s/		gi|55736023
gi|56159941	secreted salivary gland peptide	s/		gi|56159941
gi|67083118	microplusin	imm		gi|67083118
gi|67083148	secreted salivary protein	s/		gi|67083148
gi|67083232	secreted glycine and proline rich salivary protein	s/		gi|67083232
gi|67083291	secreted salivary gland peptide	s/		gi|67083291
gi|67083499	secreted cystatin 2	s/protinh cystatin		gi|67083499
gi|67083759	glutathione peroxidase	detox/ox		gi|67083759
gi|67083769	lipocalin	s/lipocal		gi|67083769
gi|215491039	actin	cs		gi|215504977
gi|215491727	secreted salivary gland peptide	s/		gi|427798383
gi|215492254	neuronal cell adhesion molecule	extmat		gi|215504975
gi|215494047	heat shock protein	pm		gi|215510048
gi|215498547	secreted salivary gland peptide	s/		gi|556079156
gi|215503133	chitin binding peritrophin-a domain protein	extmat		gi|556087842
gi|215508220	arginine kinase	met/aa		gi|442758493
gi|346468637	histone H2A	nr		gi|556085965
gi|427784589	aldehyde dehydrogenase	detox/ox		gi|215508951
gi|427789567	beta-tubulin	cs		gi|215504640
gi|442747969	muscle LIM protein isoform A isoform	cs		gi|556069941
gi|442753913	microplusin	imm		gi|427785121
gi|442757639	ubiquitin-like protein	prot		gi|47117357
gi|442759055	glutathione S-transferase	detox/ox		gi|556085182
gi|556060460	m28 2 protease-associated	s/protease		gi|556086711
gi|556087155	troponin t skeletal muscle	cs		gi|346465649
gi|215497444	hypothetical protein	s/		gi|215504632
gi|215498058	secreted protein	s/		gi|215502813
gi|215498954	TSGP1	s/		gi|556067788
gi|215500781	Peptidase M20 domain-containing protein	s/protease		gi|556065928
gi|215503239	hypothetical protein	s/		gi|556071415
gi|215503920	phospholipase A2	met/lipd		gi|556087684
gi|215508309	conserved hypothetical protein partial	s/		gi|556068608
gi|427790673	secreted peptide	s/		gi|215504596
gi|442748799	glycine-rich cell wall structural protein	extmat		gi|556065279
gi|442750337	lipocalin	s/lipocal		gi|556063757
gi|442755555	secreted salivary gland peptide	s/		gi|215501855
gi|442760637	hypothetical protein	s/		gi|442763067
gi|556052476	phospholipase A2	met/lipd		gi|215508490
gi|556058876	serpin	s/protinh		gi|556062913
gi|556058932	secreted salivary gland peptide	s/		gi|442761905
gi|556085670	secreted salivary gland peptide	s/		gi|215499626
gi|67083178	secreted protein	s/		gi|556066336
gi|67083266	lipocalin	s/lipocal		gi|215499481
gi|152125831	hemelipoprotein	storage/		gi|215499165
gi|215492280	cuticular protein	extmat		gi|556066070
gi|215497581	cuticle protein	extmat		gi|556062814
gi|215499270	trypsin-like serine protease	s/protease		gi|215502580
gi|556057042	serpin 4	s/protinh		gi|215500628
gi|215491754	secreted protein	s/		gi|215505794
gi|215492928	secreted protein	s/		gi|15428288
gi|215498016	lipocalin	s/lipocal		gi|67083703
gi|215498545	secreted salivary gland peptide	s/		gi|556080398
gi|215500554	arylsulfatase B	detox/ox		gi|556079212
gi|215502303	hypothetical protein	s/		gi|442759981
gi|215503975	cysteine rich secreted protein	s/		gi|215494691
gi|215503982	transformer-2 protein beta gallus gallus splicing factor	tm		gi|215510968
gi|215504069	secreted salivary gland peptide	s/		gi|442758409
gi|215504473	secreted salivary gland peptide	s/		gi|442757299
gi|215504732	immunoglobulin-binding protein	imm		gi|215500805
gi|215507261	serine protease	s/protease		gi|215509295
gi|215508104	lipocalin	s/lipocal		gi|556080463
gi|215508276	serine protease	s/protease		gi|215509276
gi|215509651	secreted protein	s/		gi|215502496
gi|215509652	secreted protein	s/		gi|215490506
gi|215510373	short-chain alcohol dehydrogenase	detox/ox		gi|215496832
gi|365189209	hemelipoprotein	storage/		gi|215497394
gi|442754575	salivary kunitz domain protein	s/protinh		gi|556055130
gi|442763257	secreted protein	s/		gi|556071572
gi|556056802	lipocalin	s/lipocal		gi|556054640
gi|556060716	cp gapr-1 like scp-like extracellular protein	s/antigen5		gi|215510673
gi|556062742	lipocalin	s/lipocal		gi|442752445
gi|556087605	TIL	s/protinh		gi|67083561
gi|67083333	lipocalin	s/lipocal		gi|556066398
gi|67083669	lipocalin	s/lipocal		gi|556067922
gi|215493153	alpha tubulin	cs		gi|215497829
gi|215494784	TIL	s/protinh		gi|442760537
gi|215504980	hypothetical protein	uc		gi|215501790
gi|300119969	alpha tubulin	cs		gi|47079149
gi|442754443	acyl-coa-binding protein	met/lipd		gi|215502814
gi|556058416	metalloprotease	s/protease		gi|215504134
gi|215492530	m20 domain-containing peptidase	s/protease		gi|556065745
gi|215492758	secreted protein	s/		gi|215509353
gi|215493039	dna-directed rna polymerase i subunit rpa49-like protein	tm		gi|442753981
gi|215496555	chymotrypsin-C	s/protease		gi|556055678
gi|215496583	serine carboxypeptidase	s/protease		gi|556065395
gi|215501224	immunoglobulin-binding protein	imm		gi|215504873
gi|215505609	peroxidase	detox/ox		gi|215499573
gi|215506217	proproteinase E	s/protease		gi|556080240
gi|215506376	serine-type enodpeptidase	s/protease		gi|442753793
gi|215507022	short-chain alcohol dehydrogenase	detox/ox		gi|442760257
gi|215507413	secreted salivary gland peptide	s/		gi|215510998
gi|215508277	serine protease	s/protease		gi|556065117
gi|215509335	lipocalin	s/lipocal		gi|556064413
gi|442747293	serine carboxypeptidase	s/protease		gi|556069223
gi|442749627	hydroxysteroid 17-beta dehydrogenase 8	met/lipd		gi|442747689
gi|442750437	lipocalin	s/lipocal		gi|215502812
gi|442756807	superoxide dismutase Cu-Zn	detox/ox		gi|215491559
gi|442761997	scp gapr-1 like scp-like extracellular protein	s/antigen5		gi|442752329
gi|556053364	catalytically inactive chitinase-like	met/carb		gi|427782487
gi|556053672	lipocalin	s/lipocal		gi|556085638
gi|556053674	lipocalin	s/lipocal		gi|215492119
gi|556082433	lipocalin	s/lipocal		gi|442760401
gi|67083234	secreted salivary gland peptide	s/		gi|215506985
gi|67083284	lipocalin	s/lipocal		gi|556065998
gi|215491262	secreted salivary gland peptide	s/		gi|215497992
gi|215492903	secreted salivary gland peptide	s/		gi|442760801
gi|215497968	oxidase/peroxidase	detox/ox		gi|215500996
gi|215504318	secreted protein	s/		gi|556085590
gi|215504978	glycine-rich protein	extmat		gi|215505585
gi|215506090	regulatory subunit of protein phosphatase 1 ppz1p and subunit of ppcdc	st		gi|427792553
gi|215508748	secreted salivary gland peptide	s/		gi|442746983
gi|215510102	serpin	s/protinh		gi|556056660
gi|556052380	chorion peroxidase	detox/ox		gi|442752619
gi|556055380	hemocyte 8.9 kda family member	s/8.9		gi|442746707
gi|556057992	secreted salivary gland peptide	s/		gi|442749105
gi|556058412	glycine-rich cell wall structural protein	extmat		gi|556063219
gi|556059268	scp gapr-1 like scp-like extracellular protein	s/antigen5		gi|556051824
gi|556070525	lipocalin	s/lipocal		gi|556065733
gi|346468227	glyceraldehyde-3-phosphate dehydrogenase	met/energy		gi|215503712
gi|442754717	inosine-uridine preferring nucleoside hydrolase	met/nuc		gi|556063869
gi|556055136	alpha-2-macroglobulin	s/protinh		gi|556066854
gi|215493829	cuticular protein	extmat		gi|556065399
gi|215494285	secreted salivary gland peptide	s/		gi|51011610
gi|556058790	secreted salivary gland peptide	s/		gi|215496543
gi|215493216	serine protease	s/protease		gi|67083875
gi|215497851	secreted salivary gland peptide	s/		gi|215496427
gi|215503753	secreted protein	s/		gi|215503935
gi|215506081	secreted salivary gland peptide	s/		gi|442755515
gi|292630815	antimicrobial peptide microplusin	imm		gi|215506491
gi|556052042	endoribonuclease l-psp	met/nuc		gi|556069019
gi|556059974	lipocalin	s/lipocal		gi|215506756
gi|67083329	lipocalin	s/lipocal		gi|556080989
				gi|215498275
				gi|198443749
				gi|442747027
				gi|215507626
				gi|556055584
				gi|215496276
				gi|556065299
				gi|442747523
				gi|556086793
				gi|215497665
				gi|556065924
				gi|442747955
				gi|215490921
				gi|215494613
				gi|442752867
				gi|215490560
				gi|442752113
				gi|427789205
				gi|442760403
				gi|556085204
				gi|442762217
				gi|442760699
				gi|556061806
				gi|442754449
				gi|215492118
				gi|215496355
				gi|556064597
				gi|442762797
				gi|215491497
				gi|215499193
				gi|556066806
				gi|442754789
				gi|215506878
				gi|442757943
				gi|556058102
				gi|556061964
				gi|215501323
				gi|215502217
				gi|556053216
				gi|556069259
				gi|215491529
				gi|442746893
				gi|215494612
				gi|215495763
				gi|215508301
				gi|442758667
				gi|427788171
				gi|215509263
				gi|442759443
				gi|215491939
				gi|215493517
				gi|215493774
				gi|556065287
				gi|442761477
				gi|442760623
				gi|442751403
				gi|215500321
				gi|346465413
				gi|442761193
				gi|67083809
				gi|215502896
				gi|442760923
				gi|215507659
				gi|556064759
				gi|442754585
				gi|39726013
				gi|39726015
				gi|556064893
				gi|442752623
				gi|556067652
				gi|442751135
				gi|442751139
				gi|556083908
				gi|442755909
				gi|442750159
				gi|215497002
				gi|215504612
				gi|215508011
				gi|215494444
				gi|442747467
				gi|215491972
				gi|215505979
				gi|215491677
				gi|442752051
				gi|215506399
				gi|346470969
				gi|215495481
				gi|346468137
				gi|442751305
				gi|215495415
				gi|442756371
				gi|346465893
				gi|442750725
				gi|215509020
				gi|215506963
				gi|556066020
				gi|152205934
				gi|215507756
				gi|215491271
				gi|556065543
				gi|215499778
				gi|442759951
				gi|556079412
				gi|556070077
				gi|215493900
				gi|346470567
				gi|442746073
				gi|442752317
				gi|215503360
				gi|215502938
				gi|442752029
				gi|215502041
				gi|215506741
				gi|215494986
				gi|442754265
				gi|215509732
				gi|215508769
				gi|442749997
				gi|442755539
				gi|215504584
				gi|215498130
				gi|556086563
				gi|215499612
				gi|427779561
				gi|442759931
				gi|556083402
				gi|442759415
				gi|442759395
				gi|427786989
				gi|556053282
				gi|442759115
				gi|346465123
				gi|556068885
				gi|67083827
				gi|346468467
				gi|442754701
				gi|442753801
				gi|215500018
				gi|215492155
				gi|556056742
				gi|215509183
				gi|215504433
				gi|215510720
				gi|215492883
				gi|215495870
				gi|215509840
				gi|215508035
				gi|215490731
				gi|215490777
				gi|215490625
				gi|556055650
				gi|442758551
				gi|556084086
				gi|215507498
				gi|556066486
				gi|67083765
				gi|67083745
				gi|67083699
				gi|442754211
				gi|442754153
				gi|556063965
				gi|556068644
				gi|442759771
				gi|67083531
				gi|67083553
				gi|442747987
				gi|215507627
				gi|442758035
				gi|22652868
				gi|556052376
				gi|67083633
				gi|215503494
				gi|215499487
				gi|51011448
				gi|51011492
				gi|215499009
				gi|215492278
				gi|442747655
				gi|67083154
				gi|67083142
				gi|67083136
				gi|22164186
				gi|67083371
				gi|67083393
				gi|67083397
				gi|22164166
				gi|215508110
				gi|556056942
				gi|22164192
				gi|442752063
				gi|556080779
				gi|215507006
				gi|67083729
				gi|215493380
				gi|556067972
				gi|442751025
				gi|67083739
				gi|154269371
				gi|154269373
				gi|215500073
				gi|215507937
				gi|215492152
				gi|442755963
				gi|442755797
				gi|442749929
				gi|442759047
				gi|215491512
				gi|442755567
				gi|215491086
				gi|215502343
				gi|556072310
				gi|215500919
				gi|556083682
				gi|215508754
				gi|215507935
				gi|67083381
				gi|556081167
				gi|215504245
				gi|556056958
				gi|67083571
				gi|442757513
				gi|215501838
				gi|442751339
				gi|215495253
				gi|215499194
				gi|556051738
				gi|215498351
				gi|556060624
				gi|215497443
				gi|215493857
				gi|215509336
				gi|15428292
				gi|67083547
				gi|215509983
				gi|442759537
				gi|215500570
				gi|442762375
				gi|215511087
				gi|22164270
				gi|442758479
				gi|215497740
				gi|215494508
				gi|215506750
				gi|215505712
				gi|67083603
				gi|215503499
				gi|215506640
				gi|215491571
				gi|442754445
				gi|51011584
				gi|442762273
				gi|215510510
				gi|346471235
				gi|215493839
				gi|215503496
				gi|215496807
				gi|31322780
				gi|442752373
				gi|442752379
				gi|215510511
				gi|442752337
				gi|442746243
				gi|442756765
				gi|215503498
				gi|442746743
				gi|556058086
				gi|215496847
				gi|442760243
				gi|215506180
				gi|442761617
				gi|215494786
				gi|215507192
				gi|215500599
				gi|442751197
				gi|215510106
				gi|67083208
				gi|215511131
				gi|215501836
				gi|556057964
				gi|442761661
				gi|215496256
				gi|427787197
				gi|556084294
				gi|442757001
				gi|215492851
				gi|556078876
				gi|556086547
				gi|215504081
				gi|556052082
				gi|556070005
				gi|215503809
				gi|556087153
				gi|215501115
				gi|556065581
				gi|215492359
				gi|556056846
				gi|556051688
				gi|556055880
				gi|215506032
				gi|67083835
				gi|215506641
				gi|442758313
				gi|442752279
				gi|442746825
				gi|556053426
				gi|326579956

## Sheet: SR x Ixsc feeding
RABBIT				Ixodes scapularis feeding time
Contig	Description	Class		Seq name
gi|164472819	actin	cs		gi|164472819
gi|556085842	tropomyosin	cs		gi|212549820
gi|215494790	lysosomal acid phosphatase	detox/ox		gi|215490989
gi|215498864	peroxinectin	detox/ox		gi|215491416
gi|215500702	superoxide dismutase Cu-Zn	detox/ox		gi|215491669
gi|215508700	superoxide dismutase Cu-Zn	detox/ox		gi|215492295
gi|215504969	glycine-rich protein	extmat		gi|215492936
gi|215504970	glycine proline-rich secreted protein	extmat		gi|215493435
gi|442746229	glycine-rich cell wall structural protein	extmat		gi|215493981
gi|442761887	glycine-rich protein	extmat		gi|215494284
gi|556066794	glycine rich family	extmat		gi|215494378
gi|215500258	tick defensin	imm		gi|215494790
gi|215501519	microplusin	imm		gi|215495530
gi|215510674	microplusin	imm		gi|215495633
gi|67083118	microplusin	imm		gi|215496065
gi|215492295	catalytically inactive chitinase-like	met/carb		gi|215496234
gi|215499192	Niemann-Pick type C1 domain-containing protein	met/carb		gi|215496237
gi|556054742	catalytically inactive chitinase-like	met/carb		gi|215497768
gi|442753619	glyceraldehyde-3-phosphate dehydrogenase	met/energy		gi|215497770
gi|346469987	histone H4	nr		gi|215498359
gi|556067612	14-3-3 protein zeta multifunctional 14-3-3 family chaperone	pm		gi|215498864
gi|215504684	ubiquitin/40S ribosomal protein S27A fusion	prot		gi|215499192
gi|215490989	secreted protein	s/		gi|215499934
gi|215491416	secreted protein	s/		gi|215500090
gi|215491669	secreted salivary gland peptide	s/		gi|215500162
gi|215492936	mucin	s/		gi|215500258
gi|215493435	secreted salivary gland peptide	s/		gi|215500600
gi|215494284	secreted salivary gland peptide	s/		gi|215500602
gi|215494378	secreted salivary gland peptide	s/		gi|215500702
gi|215495530	secreted salivary gland peptide	s/		gi|215501519
gi|215495633	conserved secreted protein	s/		gi|215502069
gi|215499934	secreted salivary gland peptide	s/		gi|215504034
gi|215502069	secreted salivary gland peptide	s/		gi|215504080
gi|215504034	secreted salivary gland peptide	s/		gi|215504084
gi|215504719	secreted salivary gland peptide	s/		gi|215504085
gi|215504738	secreted protein	s/		gi|215504684
gi|215504976	secreted salivary gland peptide	s/		gi|215504719
gi|215508133	secreted salivary gland peptide	s/		gi|215504738
gi|215508747	secreted salivary gland peptide	s/		gi|215504969
gi|215510677	secreted protein	s/		gi|215504970
gi|215511104	secreted salivary gland peptide	s/		gi|215504976
gi|556051892	secreted protein	s/		gi|215506183
gi|556059026	hypothetical protein	s/		gi|215508133
gi|556066882	secreted protein	s/		gi|215508460
gi|556069903	secreted protein	s/		gi|215508461
gi|67083148	secreted salivary protein	s/		gi|215508700
gi|67083291	secreted salivary gland peptide	s/		gi|215508747
gi|442757873	8.9 kda protein	s/8.9		gi|215509229
gi|215493981	lipocalin	s/lipocal		gi|215510103
gi|215496065	m20 domain-containing peptidase - probable fragment	s/protease		gi|215510105
gi|442754503	cathepsin L-like cysteine protease	s/protease		gi|215510547
gi|212549820	alpha-2-macroglobulin	s/protinh		gi|215510674
gi|215500162	serpin	s/protinh		gi|215510677
gi|215500600	alpha-2-macroglobulin	s/protinh		gi|215511104
gi|215500602	alpha-2-macroglobulin	s/protinh		gi|22164280
gi|215506183	TIL	s/protinh		gi|346469987
gi|215510103	serpin	s/protinh		gi|442746229
gi|215510105	serpin	s/protinh		gi|442746575
gi|215510547	alpha-2-macroglobulin	s/protinh		gi|442747725
gi|22164280	alpha-2-macroglobulin	s/protinh		gi|442750875
gi|442757993	serpin	s/protinh		gi|442753619
gi|556055134	alpha-2-macroglobulin	s/protinh		gi|442754503
gi|215497768	secreted cystatin	s/protinh cystatin		gi|442756907
gi|215497770	secreted cystatin	s/protinh cystatin		gi|442757873
gi|556070049	salivary cystatin	s/protinh cystatin		gi|442757993
gi|442750875	thyropin	s/protinh thyropin		gi|442761887
gi|442747725	TIL	s/protinhi		gi|556051254
gi|215498359	insulin growth factor binding protein	st		gi|556051892
gi|442756907	calmodulin	st		gi|556054634
gi|215496234	hemelipoprotein	storage/		gi|556054742
gi|215496237	apolipophorin	storage/		gi|556054820
gi|215504080	hemelipoprotein	storage/		gi|556055134
gi|215504084	hemelipoprotein	storage/		gi|556057122
gi|215504085	hemelipoprotein	storage/		gi|556059026
gi|215508460	hemelipoprotein	storage/		gi|556066794
gi|215508461	hemelipoprotein	storage/		gi|556066882
gi|215509229	hemelipoprotein	storage/		gi|556067612
gi|442746575	hemelipoprotein	storage/		gi|556069903
gi|556051254	hemelipoprotein	storage/		gi|556070049
gi|556054634	hemelipoprotein	storage/		gi|556085842
gi|556054820	hemelipoprotein	storage/		gi|67083118
gi|556057122	hemelipoprotein	storage/		gi|67083148
gi|215500090	hypothetical protein	uc		gi|67083291
gi|215493216	serine protease	s/protease		gi|215490953
gi|215497851	secreted salivary gland peptide	s/		gi|215491495
gi|215503753	secreted protein	s/		gi|215492710
gi|215506081	secreted salivary gland peptide	s/		gi|215492756
gi|292630815	antimicrobial peptide microplusin	imm		gi|215492848
gi|556052042	endoribonuclease l-psp	met/nuc		gi|215493575
gi|556059974	lipocalin	s/lipocal		gi|215493830
gi|67083329	lipocalin	s/lipocal		gi|215493832
gi|556058790	secreted salivary gland peptide	s/		gi|215496236
gi|215493829	cuticular protein	extmat		gi|215497405
gi|215494285	secreted salivary gland peptide	s/		gi|215498308
gi|556055136	alpha-2-macroglobulin	s/protinh		gi|215498567
gi|346468227	glyceraldehyde-3-phosphate dehydrogenase	met/energy		gi|215499936
gi|442754717	inosine-uridine preferring nucleoside hydrolase	met/nuc		gi|215501556
gi|215491262	secreted salivary gland peptide	s/		gi|215503777
gi|215492903	secreted salivary gland peptide	s/		gi|215504082
gi|215497968	oxidase/peroxidase	detox/ox		gi|215504227
gi|215504318	secreted protein	s/		gi|215504607
gi|215504978	glycine-rich protein	extmat		gi|215504741
gi|215506090	regulatory subunit of protein phosphatase 1 ppz1p and subunit of ppcdc	st		gi|215504971
gi|215508748	secreted salivary gland peptide	s/		gi|215505414
gi|215510102	serpin	s/protinh		gi|215505647
gi|556052380	chorion peroxidase	detox/ox		gi|215506176
gi|556055380	hemocyte 8.9 kda family member	s/8.9		gi|215506184
gi|556057992	secreted salivary gland peptide	s/		gi|215506185
gi|556058412	glycine-rich cell wall structural protein	extmat		gi|215506186
gi|556059268	scp gapr-1 like scp-like extracellular protein	s/antigen5		gi|215506279
gi|556070525	lipocalin	s/lipocal		gi|215506393
				gi|215507531
				gi|215508745
				gi|215508828
				gi|215508991
				gi|215509610
				gi|215509970
				gi|22164194
				gi|22164294
				gi|22164318
				gi|300650724
				gi|332691297
				gi|346465995
				gi|442746925
				gi|442749247
				gi|442749741
				gi|442749999
				gi|442750443
				gi|442751059
				gi|442753241
				gi|442757329
				gi|442759297
				gi|442759435
				gi|442760669
				gi|442761563
				gi|442763201
				gi|556054354
				gi|556055692
				gi|556063821
				gi|556065834
				gi|556069069
				gi|556069703
				gi|556070157
				gi|556070585
				gi|556072082
				gi|556085124
				gi|556085324
				gi|55736023
				gi|56159941
				gi|67083232
				gi|67083499
				gi|67083759
				gi|67083769
				gi|215504977
				gi|427798383
				gi|215504975
				gi|215510048
				gi|556079156
				gi|556087842
				gi|442758493
				gi|556085965
				gi|215508951
				gi|215504640
				gi|556069941
				gi|427785121
				gi|47117357
				gi|556085182
				gi|556086711
				gi|346465649
				gi|215504632
				gi|215502813
				gi|556067788
				gi|556065928
				gi|556071415
				gi|556087684
				gi|556068608
				gi|215504596
				gi|556065279
				gi|556063757
				gi|215501855
				gi|442763067
				gi|215508490
				gi|556062913
				gi|442761905
				gi|215499626
				gi|556066336
				gi|215499481
				gi|215499165
				gi|556066070
				gi|556062814
				gi|215502580
				gi|215500628
				gi|215505794
				gi|15428288
				gi|67083703
				gi|556080398
				gi|556079212
				gi|442759981
				gi|215494691
				gi|215510968
				gi|442758409
				gi|442757299
				gi|215500805
				gi|215509295
				gi|556080463
				gi|215509276
				gi|215502496
				gi|215490506
				gi|215496832
				gi|215497394
				gi|556055130
				gi|556071572
				gi|556054640
				gi|215510673
				gi|442752445
				gi|67083561
				gi|556066398
				gi|556067922
				gi|215497829
				gi|442760537
				gi|215501790
				gi|47079149
				gi|215502814
				gi|215504134
				gi|556065745
				gi|215509353
				gi|442753981
				gi|556055678
				gi|556065395
				gi|215504873
				gi|215499573
				gi|556080240
				gi|442753793
				gi|442760257
				gi|215510998
				gi|556065117
				gi|556064413
				gi|556069223
				gi|442747689
				gi|215502812
				gi|215491559
				gi|442752329
				gi|427782487
				gi|556085638
				gi|215492119
				gi|442760401
				gi|215506985
				gi|556065998
				gi|215497992
				gi|442760801
				gi|215500996
				gi|556085590
				gi|215505585
				gi|427792553
				gi|442746983
				gi|556056660
				gi|442752619
				gi|442746707
				gi|442749105
				gi|556063219
				gi|556051824
				gi|556065733
				gi|215503712
				gi|556063869
				gi|556066854
				gi|556065399
				gi|51011610
				gi|215496543
				gi|67083875
				gi|215496427
				gi|215503935
				gi|442755515
				gi|215506491
				gi|556069019
				gi|215506756
				gi|556080989
				gi|215498275
				gi|198443749
				gi|442747027
				gi|215507626
				gi|556055584
				gi|215496276
				gi|556065299
				gi|442747523
				gi|556086793
				gi|215497665
				gi|556065924
				gi|442747955
				gi|215490921
				gi|215494613
				gi|442752867
				gi|215490560
				gi|442752113
				gi|427789205
				gi|442760403
				gi|556085204
				gi|442762217
				gi|442760699
				gi|556061806
				gi|442754449
				gi|215492118
				gi|215496355
				gi|556064597
				gi|442762797
				gi|215491497
				gi|215499193
				gi|556066806
				gi|442754789
				gi|215506878
				gi|442757943
				gi|556058102
				gi|556061964
				gi|215501323
				gi|215502217
				gi|556053216
				gi|556069259
				gi|215491529
				gi|442746893
				gi|215494612
				gi|215495763
				gi|215508301
				gi|442758667
				gi|427788171
				gi|215509263
				gi|442759443
				gi|215491939
				gi|215493517
				gi|215493774
				gi|556065287
				gi|442761477
				gi|442760623
				gi|442751403
				gi|215500321
				gi|346465413
				gi|442761193
				gi|67083809
				gi|215502896
				gi|442760923
				gi|215507659
				gi|556064759
				gi|442754585
				gi|39726013
				gi|39726015
				gi|556064893
				gi|442752623
				gi|556067652
				gi|442751135
				gi|442751139
				gi|556083908
				gi|442755909
				gi|442750159
				gi|215497002
				gi|215504612
				gi|215508011
				gi|215494444
				gi|442747467
				gi|215491972
				gi|215505979
				gi|215491677
				gi|442752051
				gi|215506399
				gi|346470969
				gi|215495481
				gi|346468137
				gi|442751305
				gi|215495415
				gi|442756371
				gi|346465893
				gi|442750725
				gi|215509020
				gi|215506963
				gi|556066020
				gi|152205934
				gi|215507756
				gi|215491271
				gi|556065543
				gi|215499778
				gi|442759951
				gi|556079412
				gi|556070077
				gi|215493900
				gi|346470567
				gi|442746073
				gi|442752317
				gi|215503360
				gi|215502938
				gi|442752029
				gi|215502041
				gi|215506741
				gi|215494986
				gi|442754265
				gi|215509732
				gi|215508769
				gi|442749997
				gi|442755539
				gi|215504584
				gi|215498130
				gi|556086563
				gi|215499612
				gi|427779561
				gi|442759931
				gi|556083402
				gi|442759415
				gi|442759395
				gi|427786989
				gi|556053282
				gi|442759115
				gi|346465123
				gi|556068885
				gi|67083827
				gi|346468467
				gi|442754701
				gi|442753801
				gi|215500018
				gi|215492155
				gi|556056742
				gi|215509183
				gi|215504433
				gi|215510720
				gi|215492883
				gi|215495870
				gi|215509840
				gi|215508035
				gi|215490731
				gi|215490777
				gi|215490625
				gi|556055650
				gi|442758551
				gi|556084086
				gi|215507498
				gi|556066486
				gi|67083765
				gi|67083745
				gi|67083699
				gi|442754211
				gi|442754153
				gi|556063965
				gi|556068644
				gi|442759771
				gi|67083531
				gi|67083553
				gi|442747987
				gi|215507627
				gi|442758035
				gi|22652868
				gi|556052376
				gi|67083633
				gi|215503494
				gi|215499487
				gi|51011448
				gi|51011492
				gi|215499009
				gi|215492278
				gi|442747655
				gi|67083154
				gi|67083142
				gi|67083136
				gi|22164186
				gi|67083371
				gi|67083393
				gi|67083397
				gi|22164166
				gi|215508110
				gi|556056942
				gi|22164192
				gi|442752063
				gi|556080779
				gi|215507006
				gi|67083729
				gi|215493380
				gi|556067972
				gi|442751025
				gi|67083739
				gi|154269371
				gi|154269373
				gi|215500073
				gi|215507937
				gi|215492152
				gi|442755963
				gi|442755797
				gi|442749929
				gi|442759047
				gi|215491512
				gi|442755567
				gi|215491086
				gi|215502343
				gi|556072310
				gi|215500919
				gi|556083682
				gi|215508754
				gi|215507935
				gi|67083381
				gi|556081167
				gi|215504245
				gi|556056958
				gi|67083571
				gi|442757513
				gi|215501838
				gi|442751339
				gi|215495253
				gi|215499194
				gi|556051738
				gi|215498351
				gi|556060624
				gi|215497443
				gi|215493857
				gi|215509336
				gi|15428292
				gi|67083547
				gi|215509983
				gi|442759537
				gi|215500570
				gi|442762375
				gi|215511087
				gi|22164270
				gi|442758479
				gi|215497740
				gi|215494508
				gi|215506750
				gi|215505712
				gi|67083603
				gi|215503499
				gi|215506640
				gi|215491571
				gi|442754445
				gi|51011584
				gi|442762273
				gi|215510510
				gi|346471235
				gi|215493839
				gi|215503496
				gi|215496807
				gi|31322780
				gi|442752373
				gi|442752379
				gi|215510511
				gi|442752337
				gi|442746243
				gi|442756765
				gi|215503498
				gi|442746743
				gi|556058086
				gi|215496847
				gi|442760243
				gi|215506180
				gi|442761617
				gi|215494786
				gi|215507192
				gi|215500599
				gi|442751197
				gi|215510106
				gi|67083208
				gi|215511131
				gi|215501836
				gi|556057964
				gi|442761661
				gi|215496256
				gi|427787197
				gi|556084294
				gi|442757001
				gi|215492851
				gi|556078876
				gi|556086547
				gi|215504081
				gi|556052082
				gi|556070005
				gi|215503809
				gi|556087153
				gi|215501115
				gi|556065581
				gi|215492359
				gi|556056846
				gi|556051688
				gi|556055880
				gi|215506032
				gi|67083835
				gi|215506641
				gi|442758313
				gi|442752279
				gi|442746825
				gi|556053426
				gi|326579956

## Sheet: Shared x Ixsc feeding
SHARED				Ixodes scapularis feeding time
Contig	Description	Class		Seq name
gi|164472819	actin	cs		gi|164472819
gi|212549820	alpha-2-macroglobulin	s/protinh		gi|212549820
gi|215491416	secreted protein	s/		gi|215491416
gi|215492936	mucin	s/		gi|215492936
gi|215493981	lipocalin	s/lipocal		gi|215493981
gi|215494284	secreted salivary gland peptide	s/		gi|215494284
gi|215494790	lysosomal acid phosphatase	detox/ox		gi|215494790
gi|215495530	secreted salivary gland peptide	s/		gi|215495530
gi|215495633	conserved secreted protein	s/		gi|215495633
gi|215496065	m20 domain-containing peptidase - probable fragment	s/protease		gi|215496065
gi|215496234	hemelipoprotein	storage/		gi|215496234
gi|215496237	apolipophorin	storage/		gi|215496237
gi|215497768	secreted cystatin	s/protinh cystatin		gi|215497768
gi|215497770	secreted cystatin	s/protinh cystatin		gi|215497770
gi|215498864	peroxinectin	detox/ox		gi|215498864
gi|215499934	secreted salivary gland peptide	s/		gi|215499934
gi|215500090	hypothetical protein	uc		gi|215500090
gi|215500162	serpin	s/protinh		gi|215500162
gi|215500258	tick defensin	imm		gi|215500258
gi|215500602	alpha-2-macroglobulin	s/protinh		gi|215500602
gi|215502069	secreted salivary gland peptide	s/		gi|215502069
gi|215504080	hemelipoprotein	storage/		gi|215504080
gi|215504084	hemelipoprotein	storage/		gi|215504084
gi|215504085	hemelipoprotein	storage/		gi|215504085
gi|215504738	secreted protein	s/		gi|215504738
gi|215504969	glycine-rich protein	extmat		gi|215504969
gi|215504976	secreted salivary gland peptide	s/		gi|215504976
gi|215508460	hemelipoprotein	storage/		gi|215508460
gi|215508461	hemelipoprotein	storage/		gi|215508461
gi|215508747	secreted salivary gland peptide	s/		gi|215508747
gi|215510103	serpin	s/protinh		gi|215510103
gi|215510674	microplusin	imm		gi|215510674
gi|215510677	secreted protein	s/		gi|215510677
gi|442746229	glycine-rich cell wall structural protein	extmat		gi|442746229
gi|442746575	hemelipoprotein	storage/		gi|442746575
gi|442747725	TIL	s/protinh		gi|442747725
gi|442750875	thyropin	s/protinh thyropin		gi|442750875
gi|442753619	glyceraldehyde-3-phosphate dehydrogenase	met/energy		gi|442753619
gi|556051254	hemelipoprotein	storage/		gi|556051254
gi|556051892	secreted protein	s/		gi|556051892
gi|556054634	hemelipoprotein	storage/		gi|556054634
gi|556054820	hemelipoprotein	storage/		gi|556054820
gi|556055134	alpha-2-macroglobulin	s/protinh		gi|556055134
gi|556057122	hemelipoprotein	storage/		gi|556057122
gi|556069903	secreted protein	s/		gi|556069903
gi|556070049	salivary cystatin	s/protinh cystatin		gi|556070049
gi|67083118	microplusin	imm		gi|67083118
gi|292630815	antimicrobial peptide microplusin	imm		gi|215490989
gi|556052042	endoribonuclease l-psp	met/nuc		gi|215491669
gi|215497851	secreted salivary gland peptide	s/		gi|215492295
gi|215503753	secreted protein	s/		gi|215493435
gi|215506081	secreted salivary gland peptide	s/		gi|215494378
gi|556059974	lipocalin	s/lipocal		gi|215498359
gi|67083329	lipocalin	s/lipocal		gi|215499192
gi|215493216	serine protease	s/protease		gi|215500600
				gi|215500702
				gi|215501519
				gi|215504034
				gi|215504684
				gi|215504719
				gi|215504970
				gi|215506183
				gi|215508133
				gi|215508700
				gi|215509229
				gi|215510105
				gi|215510547
				gi|215511104
				gi|22164280
				gi|346469987
				gi|442754503
				gi|442756907
				gi|442757873
				gi|442757993
				gi|442761887
				gi|556054742
				gi|556059026
				gi|556066794
				gi|556066882
				gi|556067612
				gi|556085842
				gi|67083148
				gi|67083291
				gi|215490953
				gi|215491495
				gi|215492710
				gi|215492756
				gi|215492848
				gi|215493575
				gi|215493830
				gi|215493832
				gi|215496236
				gi|215497405
				gi|215498308
				gi|215498567
				gi|215499936
				gi|215501556
				gi|215503777
				gi|215504082
				gi|215504227
				gi|215504607
				gi|215504741
				gi|215504971
				gi|215505414
				gi|215505647
				gi|215506176
				gi|215506184
				gi|215506185
				gi|215506186
				gi|215506279
				gi|215506393
				gi|215507531
				gi|215508745
				gi|215508828
				gi|215508991
				gi|215509610
				gi|215509970
				gi|22164194
				gi|22164294
				gi|22164318
				gi|300650724
				gi|332691297
				gi|346465995
				gi|442746925
				gi|442749247
				gi|442749741
				gi|442749999
				gi|442750443
				gi|442751059
				gi|442753241
				gi|442757329
				gi|442759297
				gi|442759435
				gi|442760669
				gi|442761563
				gi|442763201
				gi|556054354
				gi|556055692
				gi|556063821
				gi|556065834
				gi|556069069
				gi|556069703
				gi|556070157
				gi|556070585
				gi|556072082
				gi|556085124
				gi|556085324
				gi|55736023
				gi|56159941
				gi|67083232
				gi|67083499
				gi|67083759
				gi|67083769
				gi|215504977
				gi|427798383
				gi|215504975
				gi|215510048
				gi|556079156
				gi|556087842
				gi|442758493
				gi|556085965
				gi|215508951
				gi|215504640
				gi|556069941
				gi|427785121
				gi|47117357
				gi|556085182
				gi|556086711
				gi|346465649
				gi|215504632
				gi|215502813
				gi|556067788
				gi|556065928
				gi|556071415
				gi|556087684
				gi|556068608
				gi|215504596
				gi|556065279
				gi|556063757
				gi|215501855
				gi|442763067
				gi|215508490
				gi|556062913
				gi|442761905
				gi|215499626
				gi|556066336
				gi|215499481
				gi|215499165
				gi|556066070
				gi|556062814
				gi|215502580
				gi|215500628
				gi|215505794
				gi|15428288
				gi|67083703
				gi|556080398
				gi|556079212
				gi|442759981
				gi|215494691
				gi|215510968
				gi|442758409
				gi|442757299
				gi|215500805
				gi|215509295
				gi|556080463
				gi|215509276
				gi|215502496
				gi|215490506
				gi|215496832
				gi|215497394
				gi|556055130
				gi|556071572
				gi|556054640
				gi|215510673
				gi|442752445
				gi|67083561
				gi|556066398
				gi|556067922
				gi|215497829
				gi|442760537
				gi|215501790
				gi|47079149
				gi|215502814
				gi|215504134
				gi|556065745
				gi|215509353
				gi|442753981
				gi|556055678
				gi|556065395
				gi|215504873
				gi|215499573
				gi|556080240
				gi|442753793
				gi|442760257
				gi|215510998
				gi|556065117
				gi|556064413
				gi|556069223
				gi|442747689
				gi|215502812
				gi|215491559
				gi|442752329
				gi|427782487
				gi|556085638
				gi|215492119
				gi|442760401
				gi|215506985
				gi|556065998
				gi|215497992
				gi|442760801
				gi|215500996
				gi|556085590
				gi|215505585
				gi|427792553
				gi|442746983
				gi|556056660
				gi|442752619
				gi|442746707
				gi|442749105
				gi|556063219
				gi|556051824
				gi|556065733
				gi|215503712
				gi|556063869
				gi|556066854
				gi|556065399
				gi|51011610
				gi|215496543
				gi|67083875
				gi|215496427
				gi|215503935
				gi|442755515
				gi|215506491
				gi|556069019
				gi|215506756
				gi|556080989
				gi|215498275
				gi|198443749
				gi|442747027
				gi|215507626
				gi|556055584
				gi|215496276
				gi|556065299
				gi|442747523
				gi|556086793
				gi|215497665
				gi|556065924
				gi|442747955
				gi|215490921
				gi|215494613
				gi|442752867
				gi|215490560
				gi|442752113
				gi|427789205
				gi|442760403
				gi|556085204
				gi|442762217
				gi|442760699
				gi|556061806
				gi|442754449
				gi|215492118
				gi|215496355
				gi|556064597
				gi|442762797
				gi|215491497
				gi|215499193
				gi|556066806
				gi|442754789
				gi|215506878
				gi|442757943
				gi|556058102
				gi|556061964
				gi|215501323
				gi|215502217
				gi|556053216
				gi|556069259
				gi|215491529
				gi|442746893
				gi|215494612
				gi|215495763
				gi|215508301
				gi|442758667
				gi|427788171
				gi|215509263
				gi|442759443
				gi|215491939
				gi|215493517
				gi|215493774
				gi|556065287
				gi|442761477
				gi|442760623
				gi|442751403
				gi|215500321
				gi|346465413
				gi|442761193
				gi|67083809
				gi|215502896
				gi|442760923
				gi|215507659
				gi|556064759
				gi|442754585
				gi|39726013
				gi|39726015
				gi|556064893
				gi|442752623
				gi|556067652
				gi|442751135
				gi|442751139
				gi|556083908
				gi|442755909
				gi|442750159
				gi|215497002
				gi|215504612
				gi|215508011
				gi|215494444
				gi|442747467
				gi|215491972
				gi|215505979
				gi|215491677
				gi|442752051
				gi|215506399
				gi|346470969
				gi|215495481
				gi|346468137
				gi|442751305
				gi|215495415
				gi|442756371
				gi|346465893
				gi|442750725
				gi|215509020
				gi|215506963
				gi|556066020
				gi|152205934
				gi|215507756
				gi|215491271
				gi|556065543
				gi|215499778
				gi|442759951
				gi|556079412
				gi|556070077
				gi|215493900
				gi|346470567
				gi|442746073
				gi|442752317
				gi|215503360
				gi|215502938
				gi|442752029
				gi|215502041
				gi|215506741
				gi|215494986
				gi|442754265
				gi|215509732
				gi|215508769
				gi|442749997
				gi|442755539
				gi|215504584
				gi|215498130
				gi|556086563
				gi|215499612
				gi|427779561
				gi|442759931
				gi|556083402
				gi|442759415
				gi|442759395
				gi|427786989
				gi|556053282
				gi|442759115
				gi|346465123
				gi|556068885
				gi|67083827
				gi|346468467
				gi|442754701
				gi|442753801
				gi|215500018
				gi|215492155
				gi|556056742
				gi|215509183
				gi|215504433
				gi|215510720
				gi|215492883
				gi|215495870
				gi|215509840
				gi|215508035
				gi|215490731
				gi|215490777
				gi|215490625
				gi|556055650
				gi|442758551
				gi|556084086
				gi|215507498
				gi|556066486
				gi|67083765
				gi|67083745
				gi|67083699
				gi|442754211
				gi|442754153
				gi|556063965
				gi|556068644
				gi|442759771
				gi|67083531
				gi|67083553
				gi|442747987
				gi|215507627
				gi|442758035
				gi|22652868
				gi|556052376
				gi|67083633
				gi|215503494
				gi|215499487
				gi|51011448
				gi|51011492
				gi|215499009
				gi|215492278
				gi|442747655
				gi|67083154
				gi|67083142
				gi|67083136
				gi|22164186
				gi|67083371
				gi|67083393
				gi|67083397
				gi|22164166
				gi|215508110
				gi|556056942
				gi|22164192
				gi|442752063
				gi|556080779
				gi|215507006
				gi|67083729
				gi|215493380
				gi|556067972
				gi|442751025
				gi|67083739
				gi|154269371
				gi|154269373
				gi|215500073
				gi|215507937
				gi|215492152
				gi|442755963
				gi|442755797
				gi|442749929
				gi|442759047
				gi|215491512
				gi|442755567
				gi|215491086
				gi|215502343
				gi|556072310
				gi|215500919
				gi|556083682
				gi|215508754
				gi|215507935
				gi|67083381
				gi|556081167
				gi|215504245
				gi|556056958
				gi|67083571
				gi|442757513
				gi|215501838
				gi|442751339
				gi|215495253
				gi|215499194
				gi|556051738
				gi|215498351
				gi|556060624
				gi|215497443
				gi|215493857
				gi|215509336
				gi|15428292
				gi|67083547
				gi|215509983
				gi|442759537
				gi|215500570
				gi|442762375
				gi|215511087
				gi|22164270
				gi|442758479
				gi|215497740
				gi|215494508
				gi|215506750
				gi|215505712
				gi|67083603
				gi|215503499
				gi|215506640
				gi|215491571
				gi|442754445
				gi|51011584
				gi|442762273
				gi|215510510
				gi|346471235
				gi|215493839
				gi|215503496
				gi|215496807
				gi|31322780
				gi|442752373
				gi|442752379
				gi|215510511
				gi|442752337
				gi|442746243
				gi|442756765
				gi|215503498
				gi|442746743
				gi|556058086
				gi|215496847
				gi|442760243
				gi|215506180
				gi|442761617
				gi|215494786
				gi|215507192
				gi|215500599
				gi|442751197
				gi|215510106
				gi|67083208
				gi|215511131
				gi|215501836
				gi|556057964
				gi|442761661
				gi|215496256
				gi|427787197
				gi|556084294
				gi|442757001
				gi|215492851
				gi|556078876
				gi|556086547
				gi|215504081
				gi|556052082
				gi|556070005
				gi|215503809
				gi|556087153
				gi|215501115
				gi|556065581
				gi|215492359
				gi|556056846
				gi|556051688
				gi|556055880
				gi|215506032
				gi|67083835
				gi|215506641
				gi|442758313
				gi|442752279
				gi|442746825
				gi|556053426
				gi|326579956
