# Supplementary material for: Tick-Host Range Adaptation: Changes in Protein Profiles in Unfed Adult Ixodes scapularis and Amblyomma americanum Saliva Stimulated to Feed on Different Hosts
Source: Front Cell Infect Microbiol. 2017 Dec 19;7:517. doi: 10.3389/fcimb.2017.00517 (PMC5742094; doi:10.3389/fcimb.2017.00517)
Supplement: Table S4 — Differentially expressed proteins based on t-fold analyses comparing Ixodes scapularis saliva proteins from tick stimulated to feed on different hosts. [file Table4.XLSX]

## Sheet: NS vs DOG
Access number	Fold Change	log Fold Change	pValue	-log pValue	GPI (Index in the sparse matrix)	Signal+	Signal-	Description	Class
gi|215492936|gb|EEC02577.1|	18.8111	4.23352	0.0103939	6.58812	1	0.00108607	0.0204302	mucin	s/
gi|215495530|gb|EEC05171.1|	6.98751	2.80478	0.000222695	12.1326	215	0.00142838	0.00998083	secreted salivary gland peptide	s/
gi|292630815|sp|B7PCF6.1|MPSIN	5.29411	2.40439	0.000424326	11.2025	226	0.00450817	0.0238667	antimicrobial peptide microplusin	imm
gi|215504976|gb|EEC14470.1|	4.1836	2.06475	0.00136229	9.51975	25	0.000860762	0.00360108	secreted salivary gland peptide	s/
gi|215500090|gb|EEC09584.1|	4.12091	2.04296	5.09637e-05	14.2602	144	0.000723192	0.00298021	hypothetical protein	uc
gi|442747725|gb|JAA66022.1|	3.56955	1.83574	0.000296282	11.7207	176	0.0122989	0.0439016	TIL	s/protinhi
gi|215504080|gb|EEC13574.1|	3.51726	1.81445	0.00398755	7.97028	310	0.00429278	0.0150988	hemelipoprotein	storage/
gi|215502069|gb|EEC11563.1|	3.46019	1.79085	0.0132166	6.24151	219	0.0025678	0.00888507	secreted salivary gland peptide	s/
gi|215504969|gb|EEC14463.1|	2.97251	1.57168	0.000289324	11.755	113	0.00606094	0.0180162	glycine-rich protein	extmat
gi|215491416|gb|EEC01057.1|	2.90474	1.53841	0.00204632	8.93275	223	0.00762302	0.0221429	secreted protein	s/
gi|556051254|gb|JAB68672.1|	2.80592	1.48847	0.0131197	6.25212	309	0.00249428	0.00699873	hemelipoprotein	storage/
gi|215499934|gb|EEC09428.1|	2.45598	1.2963	0.0129091	6.27547	142	0.0200826	0.0493224	secreted salivary gland peptide	s/
gi|215510677|gb|EEC20130.1|	2.32098	1.21473	0.00594614	7.39383	27	0.0180251	0.0418357	secreted protein	s/
gi|215510103|gb|EEC19556.1|	2.23837	1.16245	0.00482881	7.69412	184	0.00571259	0.0127869	serpin	s/protinh
gi|215497768|gb|EEC07262.1|	2.02792	1.02	0.00891164	6.81009	30	0.0325194	0.0659466	secreted cystatin	s/protinh cystatin
gi|215503753|gb|EEC13247.1|	1.98121	0.986385	7.4492e-05	13.7126	216	0.0108734	0.0215426	secreted protein	s/
gi|215495633|gb|EEC05274.1|	1.92849	0.94747	0.000409802	11.2528	251	0.0182241	0.0351449	conserved secreted protein	s/
gi|215508460|gb|EEC17914.1|	1.83925	0.879119	0.00556358	7.48977	7	0.00180734	0.00332415	hemelipoprotein	storage/
gi|215498864|gb|EEC08358.1|	-3.17583	-1.66713	0.00178085	9.13322	109	0.0237631	0.00748251	peroxinectin	detox/ox
gi|67083118|gb|AAY66495.1|	-3.94351	-1.97948	0.000388873	11.3284	29	0.0484131	0.0122766	microplusin	imm
gi|215510674|gb|EEC20127.1|	-6.54009	-2.70931	0.000658896	10.5677	28	0.101632	0.0155398	microplusin	imm
#Identifications satisfied both, the automatic fold and statistical criteria. (Blue dots)
gi|215496237|gb|EEC05877.1|	3.45717	1.78959	0.0040464	7.94915	311	0.000728294	0.00251783	apolipophorin	storage/
gi|556057122|gb|JAB71606.1|	4.37684	2.12989	0.00439343	7.83044	287	0.000385803	0.0016886	hemelipoprotein	storage/
#These identifications were filtered out by the L-stringency and so deserve further experimentation to verify if they are indeed differentially expressed
gi|215493829|gb|EEC03470.1|	3.35385	1.74582	0.0680429	3.87741	119	0.00181364	0.00608267	cuticular protein	extmat
gi|215494790|gb|EEC04431.1|	2.5599	1.35609	0.100309	3.31748	170	0.00924808	0.0236742	lysosomal acid phosphatase	detox/ox
gi|215496065|gb|EEC05706.1|	2.69032	1.42778	0.0661472	3.91818	123	0.00268092	0.00721253	m20 domain-containing peptidase - probable fragment	s/protease
gi|215496234|gb|EEC05874.1|	3.97762	1.99191	0.0438992	4.50966	288	0.000384155	0.00152802	hemelipoprotein	storage/
gi|215497851|gb|EEC07345.1|	10.1331	3.341	0.0272129	5.19957	313	0.0083301	0.0844094	secreted salivary gland peptide	s/
gi|215500258|gb|EEC09752.1|	2.96737	1.56918	0.0261764	5.25559	336	0.0127829	0.0379315	tick defensin	imm
gi|442750875|gb|JAA67597.1|	2.41919	1.27452	0.0435935	4.51974	26	0.0117454	0.0284144	thyropin	s/protinh thyropin
gi|556051892|gb|JAB68991.1|	2.70908	1.4378	0.0295344	5.08146	130	0.00891922	0.0241629	secreted protein	s/
gi|556070049|gb|JAB78041.1|	4.07332	2.02621	0.0419252	4.57604	33	0.00238413	0.00971132	salivary cystatin	s/protinh cystatin
#These identifications satisfied the fold criteria but, most likely, this happened by chance (should be disconsidered - Green dots).
gi|164472819|dbj|BAF98180.1|	1.00692	0.00994221	0.491344	1.0252	37	0.00318035	0.00320234	actin	cs
gi|212549820|gb|ACJ26770.1|	1.61863	0.694774	0.0237563	5.39555	22	0.00218021	0.00352895	alpha-2-macroglobulin	s/protinh
gi|215493216|gb|EEC02857.1|	-1.7974	-0.845908	0.0250284	5.32029	117	0.0111727	0.00621604	serine protease	s/protease
gi|215493981|gb|EEC03622.1|	1.10142	0.139362	0.396468	1.33472	250	0.014352	0.0158075	lipocalin	s/lipocal
gi|215494284|gb|EEC03925.1|	1.27822	0.354139	0.198709	2.33127	140	0.00870851	0.0111314	secreted salivary gland peptide	s/
gi|215494285|gb|EEC03926.1|	2.10036	1.07064	0.0292147	5.09716	192	0.00492301	0.0103401	secreted salivary gland peptide	s/
gi|215497770|gb|EEC07264.1|	1.43289	0.51893	0.21882	2.19218	31	0.0106713	0.0152908	secreted cystatin	s/protinh cystatin
gi|215500162|gb|EEC09656.1|	1.57485	0.65521	0.140009	2.8364	151	0.00644679	0.0101527	serpin	s/protinh
gi|215500602|gb|EEC10096.1|	1.61472	0.691288	0.050576	4.3054	212	0.00256793	0.00414649	alpha-2-macroglobulin	s/protinh
gi|215504084|gb|EEC13578.1|	-1.04693	-0.066165	0.395259	1.33913	4	0.00620155	0.00592356	hemelipoprotein	storage/
gi|215504085|gb|EEC13579.1|	1.07773	0.107997	0.297155	1.75071	3	0.0234051	0.0252244	hemelipoprotein	storage/
gi|215504738|gb|EEC14232.1|	-1.40525	-0.49083	0.132435	2.91665	286	0.018904	0.0134524	secreted protein	s/
gi|215506081|gb|EEC15575.1|	-1.45817	-0.544158	0.0552572	4.17769	2	0.0222884	0.0152852	AV422-like	s/
gi|215508461|gb|EEC17915.1|	1.72272	0.784684	0.0451706	4.46847	5	0.00526361	0.00906771	hemelipoprotein	storage/
gi|215508747|gb|EEC18201.1|	-1.37357	-0.457926	0.2749	1.86302	173	0.00306778	0.00223344	secreted salivary gland peptide	s/
gi|442746229|gb|JAA65274.1|	1.23911	0.309307	0.247805	2.01272	258	0.00313375	0.00388306	glycine-rich cell wall structural protein	extmat
gi|442746575|gb|JAA65447.1|	1.60233	0.680169	0.0115201	6.4397	10	0.00735807	0.01179	hemelipoprotein	storage/
gi|442753619|gb|JAA68969.1|	-1.09443	-0.130174	0.354774	1.49503	126	0.0021654	0.00197857	glyceraldehyde-3-phosphate dehydrogenase	met/energy
gi|556052042|gb|JAB69066.1|	1.6536	0.725613	0.141712	2.81896	172	0.00659668	0.0109083	endoribonuclease l-psp	met/nuc
gi|556054634|gb|JAB70362.1|	1.01131	0.0162314	0.471216	1.08554	11	0.013744	0.0138995	hemelipoprotein	storage/
gi|556054820|gb|JAB70455.1|	1.15101	0.202901	0.230287	2.1185	6	0.0140518	0.0161738	hemelipoprotein	storage/
gi|556055134|gb|JAB70612.1|	-1.10506	-0.144127	0.338154	1.56425	211	0.00156167	0.0014132	alpha-2-macroglobulin	s/protinh
gi|556058790|gb|JAB72440.1|	-1.13876	-0.187462	0.410915	1.28309	137	0.00252824	0.00222017	secreted salivary gland peptide	s/
gi|556059974|gb|JAB73032.1|	1.82671	0.869244	0.0125106	6.3207	111	0.00404442	0.00738796	lipocalin	s/lipocal
gi|556069903|gb|JAB77968.1|	1.01398	0.0200354	0.471627	1.08428	141	0.0152836	0.0154974	secreted protein	s/
gi|67083329|gb|AAY66600.1|	-1.77299	-0.826187	0.0125434	6.31693	13	0.0168715	0.0095158	lipocalin	s/lipocal
#These identifications did not meet the fold and p-value criteria. (should be disconsidered - Red dots)
#Folds in this section are reported in absolute values.

## Sheet: NS vs HUMAN
Access number	Fold Change	log Fold Change	pValue	-log pValue	GPI (Index in the sparse matrix)	Signal+	Signal-	Description	Class
gi|442754717|gb|JAA69518.1|	12.0086	3.58599	0.00981579	6.67068	143	0.000547748	0.00657767	inosine-uridine preferring nucleoside hydrolase	met/nuc
gi|215492936|gb|EEC02577.1|	11.1366	3.47724	0.00261812	8.57726	1	0.00183451	0.0204302	mucin	s/
gi|215491416|gb|EEC01057.1|	4.83566	2.27371	0.000745241	10.39	223	0.00457908	0.0221429	secreted protein	s/
gi|215501519|gb|EEC11013.1|	3.7329	1.9003	0.00393198	7.99053	227	0.00412266	0.0153895	microplusin	imm
gi|215510677|gb|EEC20130.1|	3.43909	1.78203	0.00275697	8.5027	27	0.0121648	0.0418357	secreted protein	s/
gi|292630815|sp|B7PCF6.1|MPSIN	3.26082	1.70524	0.000580555	10.7503	226	0.00731924	0.0238667	antimicrobial peptide microplusin	imm
gi|215504080|gb|EEC13574.1|	2.86541	1.51874	0.00600727	7.37907	310	0.00526935	0.0150988	hemelipoprotein	storage/
gi|442747725|gb|JAA66022.1|	2.8452	1.50853	0.000494466	10.9818	176	0.01543	0.0439016	TIL	s/protinhi
gi|215495530|gb|EEC05171.1|	2.59547	1.37599	0.00711695	7.13452	215	0.00384549	0.00998083	secreted salivary gland peptide	s/
gi|215504969|gb|EEC14463.1|	2.34588	1.23013	0.00115316	9.76019	113	0.00767993	0.0180162	glycine-rich protein	extmat
gi|215508460|gb|EEC17914.1|	2.1044	1.07341	0.00472886	7.72429	7	0.00157962	0.00332415	hemelipoprotein	storage/
gi|215497768|gb|EEC07262.1|	1.94272	0.958078	0.00980768	6.67187	30	0.0339455	0.0659466	secreted cystatin	s/protinh cystatin
gi|215496237|gb|EEC05877.1|	1.91987	0.941007	0.0125847	6.31218	311	0.00131146	0.00251783	apolipophorin	storage/
gi|556059974|gb|JAB73032.1|	1.8883	0.917087	0.0108007	6.53274	111	0.00391249	0.00738796	lipocalin	s/lipocal
gi|215500090|gb|EEC09584.1|	1.85744	0.893319	0.00112821	9.79175	144	0.00160447	0.00298021	hypothetical protein	uc
gi|215495633|gb|EEC05274.1|	1.63862	0.712483	5.01485e-05	14.2834	251	0.0214479	0.0351449	conserved secreted protein	s/
gi|442746575|gb|JAA65447.1|	1.61865	0.694792	0.0106204	6.55701	10	0.00728387	0.01179	hemelipoprotein	storage/
gi|215498864|gb|EEC08358.1|	-2.04861	-1.03465	0.000533699	10.8717	109	0.0153288	0.00748251	peroxinectin	detox/ox
gi|67083329|gb|AAY66600.1|	-2.18676	-1.1288	0.00353191	8.14534	13	0.0208088	0.0095158	lipocalin	s/lipocal
gi|67083118|gb|AAY66495.1|	-3.24605	-1.69869	0.00122276	9.67564	29	0.0398506	0.0122766	microplusin	imm
gi|215510674|gb|EEC20127.1|	-4.17698	-2.06246	0.000369157	11.4035	28	0.0649096	0.0155398	microplusin	imm
#Identifications satisfied both, the automatic fold and statistical criteria. (Blue dots)
gi|442753619|gb|JAA68969.1|	4.36788	2.12693	0.0104641	6.57841	126	0.000452981	0.00197857	glyceraldehyde-3-phosphate dehydrogenase	met/energy
gi|556057122|gb|JAB71606.1|	2.94242	1.557	0.00660085	7.24313	287	0.00057388	0.0016886	hemelipoprotein	storage/
#These identifications were filtered out by the L-stringency and so deserve further experimentation to verify if they are indeed differentially expressed
gi|215494790|gb|EEC04431.1|	2.16228	1.11255	0.1231	3.0221	170	0.0109487	0.0236742	lysosomal acid phosphatase	detox/ox
gi|215496234|gb|EEC05874.1|	3.04699	1.60739	0.113128	3.14397	288	0.000501485	0.00152802	hemelipoprotein	storage/
gi|215497851|gb|EEC07345.1|	4.96345	2.31134	0.0377755	4.7264	313	0.0170062	0.0844094	secreted salivary gland peptide	s/
gi|215499934|gb|EEC09428.1|	2.28336	1.19116	0.0158223	5.9819	142	0.0216007	0.0493224	secreted salivary gland peptide	s/
gi|215500258|gb|EEC09752.1|	4.38991	2.13419	0.0178268	5.80981	336	0.00864062	0.0379315	tick defensin	imm
gi|215500602|gb|EEC10096.1|	1.83362	0.874691	0.0315899	4.98439	212	0.00226137	0.00414649	alpha-2-macroglobulin	s/protinh
gi|215510103|gb|EEC19556.1|	1.73503	0.794959	0.0161153	5.95542	184	0.00736984	0.0127869	serpin	s/protinh
gi|346468227|gb|AEO33958.1|	4.55313	2.18686	0.0740366	3.75562	127	0.000547242	0.00249166	glyceraldehyde-3-phosphate dehydrogenase	met/energy
gi|442750875|gb|JAA67597.1|	3.88108	1.95646	0.0203363	5.6198	26	0.00732127	0.0284144	thyropin	s/protinh thyropin
gi|556051254|gb|JAB68672.1|	2.3596	1.23854	0.0183962	5.76445	309	0.00296606	0.00699873	hemelipoprotein	storage/
gi|556051892|gb|JAB68991.1|	4.47814	2.1629	0.0171004	5.86983	130	0.00539574	0.0241629	secreted protein	s/
gi|556052042|gb|JAB69066.1|	2.68302	1.42386	0.0483885	4.36919	172	0.00406568	0.0109083	endoribonuclease l-psp	met/nuc
gi|556070049|gb|JAB78041.1|	3.21926	1.68673	0.0199868	5.64481	33	0.00301663	0.00971132	salivary cystatin	s/protinh cystatin
#These identifications satisfied the fold criteria but, most likely, this happened by chance (should be disconsidered - Green dots).
gi|164472819|dbj|BAF98180.1|	-1.08673	-0.119989	0.405885	1.30086	37	0.00348007	0.00320234	actin	cs
gi|212549820|gb|ACJ26770.1|	1.29905	0.377452	0.0755017	3.72735	22	0.00271657	0.00352895	alpha-2-macroglobulin	s/protinh
gi|215493216|gb|EEC02857.1|	1.38675	0.471708	0.0534306	4.22619	117	0.00448245	0.00621604	serine protease	s/protease
gi|215493981|gb|EEC03622.1|	1.17596	0.233845	0.336531	1.57119	250	0.0134422	0.0158075	lipocalin	s/lipocal
gi|215494284|gb|EEC03925.1|	1.62784	0.702959	0.104221	3.26228	140	0.00683815	0.0111314	secreted salivary gland peptide	s/
gi|215496065|gb|EEC05706.1|	1.6246	0.700088	0.160208	2.64198	123	0.00443957	0.00721253	m20 domain-containing peptidase - probable fragment	s/protease
gi|215497770|gb|EEC07264.1|	-1.11948	-0.162833	0.376438	1.40952	31	0.0171178	0.0152908	secreted cystatin	s/protinh cystatin
gi|215500162|gb|EEC09656.1|	1.19578	0.257947	0.300004	1.73695	151	0.00849046	0.0101527	serpin	s/protinh
gi|215502069|gb|EEC11563.1|	1.57679	0.65699	0.0770913	3.69729	219	0.00563491	0.00888507	secreted salivary gland peptide	s/
gi|215503753|gb|EEC13247.1|	-1.04068	-0.0575307	0.267317	1.90337	216	0.022419	0.0215426	secreted protein	s/
gi|215504084|gb|EEC13578.1|	1.0436	0.061575	0.408207	1.29263	4	0.00567606	0.00592356	hemelipoprotein	storage/
gi|215504085|gb|EEC13579.1|	1.28032	0.35651	0.0622861	4.00495	3	0.0197015	0.0252244	hemelipoprotein	storage/
gi|215504738|gb|EEC14232.1|	-1.26078	-0.334314	0.216875	2.20507	286	0.0169605	0.0134524	secreted protein	s/
gi|215504976|gb|EEC14470.1|	1.02772	0.0394428	0.433108	1.2072	25	0.00350397	0.00360108	secreted salivary gland peptide	s/
gi|215506081|gb|EEC15575.1|	-1.36415	-0.447999	0.0757839	3.72197	2	0.0208512	0.0152852	AV422-like	s/
gi|215508133|gb|EEC17587.1|	1.17997	0.238745	0.348241	1.52184	228	0.00125358	0.00147919	secreted salivary gland peptide	s/
gi|215508461|gb|EEC17915.1|	1.54598	0.628519	0.0659995	3.9214	5	0.00586536	0.00906771	hemelipoprotein	storage/
gi|215508747|gb|EEC18201.1|	-1.60976	-0.686843	0.164274	2.60582	173	0.0035953	0.00223344	secreted salivary gland peptide	s/
gi|442746229|gb|JAA65274.1|	-1.09242	-0.127524	0.424943	1.23466	258	0.00424192	0.00388306	glycine-rich cell wall structural protein	extmat
gi|556054634|gb|JAB70362.1|	1.14481	0.195106	0.212949	2.23142	11	0.0121413	0.0138995	hemelipoprotein	storage/
gi|556054820|gb|JAB70455.1|	1.29469	0.372606	0.107381	3.21919	6	0.0124924	0.0161738	hemelipoprotein	storage/
gi|556055134|gb|JAB70612.1|	1.13209	0.178985	0.307203	1.70274	211	0.00124831	0.0014132	alpha-2-macroglobulin	s/protinh
gi|556055136|gb|JAB70613.1|	-1.05375	-0.075526	0.417211	1.26115	214	0.00168039	0.00159468	alpha-2-macroglobulin	s/protinh
gi|556058790|gb|JAB72440.1|	-1.2429	-0.313705	0.266732	1.90654	137	0.00275945	0.00222017	secreted salivary gland peptide	s/
gi|556069903|gb|JAB77968.1|	-1.27145	-0.34647	0.103548	3.27163	141	0.0197041	0.0154974	secreted protein	s/
#These identifications did not meet the fold and p-value criteria. (should be disconsidered - Red dots)

## Sheet: NS vs RABBIT
Access number	Fold Change	log Fold Change	pValue	-log pValue	GPI (Index in the sparse matrix)	Signal+	Signal-	Description	Class
gi|215492936|gb|EEC02577.1|	8.66486	3.11518	0.00287722	8.44111	1	0.00235782	0.0204302	mucin	s/
gi|556070049|gb|JAB78041.1|	5.84129	2.54629	0.0108776	6.52249	33	0.00166253	0.00971132	salivary cystatin	s/protinh cystatin
gi|215503753|gb|EEC13247.1|	5.76357	2.52696	1e-05	16.6096	216	0.00373772	0.0215426	secreted protein	s/
gi|442747725|gb|JAA66022.1|	5.00919	2.32458	0.000188247	12.3751	176	0.00876421	0.0439016	TIL	s/protinhi
gi|215491416|gb|EEC01057.1|	4.96863	2.31285	0.000726222	10.4273	223	0.00445653	0.0221429	secreted protein	s/
gi|556059974|gb|JAB73032.1|	4.67989	2.22647	0.00791052	6.98201	111	0.00157866	0.00738796	lipocalin	s/lipocal
gi|292630815|sp|B7PCF6.1|MPSIN	3.93248	1.97544	0.000616538	10.6635	226	0.00606914	0.0238667	antimicrobial peptide microplusin	imm
gi|215497768|gb|EEC07262.1|	3.84071	1.94137	0.00208229	8.90762	30	0.0171704	0.0659466	secreted cystatin	s/protinh cystatin
gi|215493216|gb|EEC02857.1|	3.78178	1.91907	0.00262747	8.57211	117	0.00164368	0.00621604	serine protease	s/protease
gi|442761887|gb|JAA73102.1|	3.00041	1.58516	0.00274774	8.50754	112	0.00652274	0.0195709	glycine-rich protein	extmat
gi|215504969|gb|EEC14463.1|	2.47706	1.30863	0.000603426	10.6945	113	0.00727321	0.0180162	glycine-rich protein	extmat
gi|215510677|gb|EEC20130.1|	2.18715	1.12905	0.0083819	6.89851	27	0.019128	0.0418357	secreted protein	s/
gi|215498864|gb|EEC08358.1|	2.07339	1.05199	0.00378829	8.04424	109	0.00360884	0.00748251	peroxinectin	detox/ox
gi|215495633|gb|EEC05274.1|	2.04602	1.03282	0.000126477	12.9488	251	0.0171772	0.0351449	conserved secreted protein	s/
gi|556069903|gb|JAB77968.1|	1.69876	0.76448	0.00108658	9.84599	141	0.00912276	0.0154974	secreted protein	s/
gi|215495530|gb|EEC05171.1|	1.45125	0.537299	0.00929286	6.74966	215	0.00687739	0.00998083	secreted salivary gland peptide	s/
gi|215496237|gb|EEC05877.1|	-1.7852	-0.836088	0.0120262	6.37768	311	0.00449485	0.00251783	apolipophorin	storage/
gi|215504085|gb|EEC13579.1|	-2.29555	-1.19884	0.0006294	10.6337	3	0.0579039	0.0252244	hemelipoprotein	storage/
gi|556054820|gb|JAB70455.1|	-2.44208	-1.28811	0.000381888	11.3546	6	0.0394977	0.0161738	hemelipoprotein	storage/
gi|442753619|gb|JAA68969.1|	-2.46263	-1.3002	0.00296275	8.39885	126	0.00487248	0.00197857	glyceraldehyde-3-phosphate dehydrogenase	met/energy
gi|556054634|gb|JAB70362.1|	-2.53533	-1.34217	0.000191712	12.3488	11	0.0352397	0.0138995	hemelipoprotein	storage/
gi|442746229|gb|JAA65274.1|	-2.66837	-1.41596	0.0100147	6.64174	258	0.0103615	0.00388306	glycine-rich cell wall structural protein	extmat
gi|215504084|gb|EEC13578.1|	-2.78398	-1.47715	0.00101726	9.9411	4	0.0164911	0.00592356	hemelipoprotein	storage/
gi|215508461|gb|EEC17915.1|	-2.94937	-1.5604	0.000656061	10.5739	5	0.026744	0.00906771	hemelipoprotein	storage/
gi|164472819|dbj|BAF98180.1|	-3.90406	-1.96498	0.00292982	8.41497	37	0.0125021	0.00320234	actin	cs
gi|215510674|gb|EEC20127.1|	-4.40494	-2.13912	0.00105726	9.88545	28	0.068452	0.0155398	microplusin	imm
#Identifications satisfied both, the automatic fold and statistical criteria. (Blue dots)
gi|212549820|gb|ACJ26770.1|	-1.56787	-0.648805	0.0163901	5.93103	22	0.00553293	0.00352895	alpha-2-macroglobulin	s/protinh
gi|215494285|gb|EEC03926.1|	1.60569	0.683197	0.0645189	3.95414	192	0.00643964	0.0103401	secreted salivary gland peptide	s/
gi|215496065|gb|EEC05706.1|	1.60849	0.685704	0.159154	2.6515	123	0.00448405	0.00721253	m20 domain-containing peptidase - probable fragment	s/protease
gi|215496234|gb|EEC05874.1|	-1.5787	-0.658734	0.133243	2.90787	288	0.00241228	0.00152802	hemelipoprotein	storage/
gi|215497770|gb|EEC07264.1|	2.26464	1.17928	0.100196	3.3191	31	0.00675198	0.0152908	secreted cystatin	s/protinh cystatin
gi|215497851|gb|EEC07345.1|	9.9573	3.31575	0.0272327	5.19852	313	0.00847713	0.0844094	secreted salivary gland peptide	s/
gi|215499934|gb|EEC09428.1|	6.23665	2.64077	0.0153981	6.02111	142	0.00790848	0.0493224	secreted salivary gland peptide	s/
gi|215500258|gb|EEC09752.1|	3.71873	1.89481	0.0239458	5.38408	336	0.0102001	0.0379315	tick defensin	imm
gi|215500602|gb|EEC10096.1|	1.58953	0.668598	0.0335592	4.89715	212	0.00260863	0.00414649	alpha-2-macroglobulin	s/protinh
gi|215502069|gb|EEC11563.1|	3.00883	1.5892	0.0197801	5.65981	219	0.002953	0.00888507	secreted salivary gland peptide	s/
gi|215504080|gb|EEC13574.1|	1.61945	0.695507	0.0395037	4.66187	310	0.00932342	0.0150988	hemelipoprotein	storage/
gi|215504738|gb|EEC14232.1|	2.44214	1.28814	0.0587995	4.08805	286	0.00550845	0.0134524	secreted protein	s/
gi|215504976|gb|EEC14470.1|	1.67012	0.739955	0.0634597	3.97802	25	0.00215618	0.00360108	secreted salivary gland peptide	s/
gi|215508133|gb|EEC17587.1|	2.82357	1.49752	0.0853855	3.54986	228	0.000523872	0.00147919	secreted salivary gland peptide	s/
gi|442746575|gb|JAA65447.1|	1.35948	0.443054	0.0268948	5.21653	10	0.00867247	0.01179	hemelipoprotein	storage/
gi|442750875|gb|JAA67597.1|	4.41441	2.14222	0.0176998	5.82012	26	0.00643675	0.0284144	thyropin	s/protinh thyropin
gi|556051892|gb|JAB68991.1|	2.56553	1.35926	0.0307699	5.02233	130	0.00941828	0.0241629	secreted protein	s/
gi|556052042|gb|JAB69066.1|	3.92119	1.97129	0.0307985	5.021	172	0.00278188	0.0109083	endoribonuclease l-psp	met/nuc
gi|67083329|gb|AAY66600.1|	-1.96107	-0.971642	0.0322966	4.95247	13	0.0186612	0.0095158	lipocalin	s/lipocal
#These identifications satisfied the fold criteria but, most likely, this happened by chance (should be disconsidered - Green dots).
gi|215493829|gb|EEC03470.1|	1.45312	0.539159	0.282221	1.82511	119	0.00418592	0.00608267	cuticular protein	extmat
gi|215493981|gb|EEC03622.1|	-1.27544	-0.350998	0.207256	2.27051	250	0.0201616	0.0158075	lipocalin	s/lipocal
gi|215494284|gb|EEC03925.1|	1.37959	0.464243	0.148839	2.74818	140	0.00806861	0.0111314	secreted salivary gland peptide	s/
gi|215494790|gb|EEC04431.1|	1.10827	0.148304	0.410513	1.2845	170	0.0213615	0.0236742	lysosomal acid phosphatase	detox/ox
gi|215500090|gb|EEC09584.1|	-1.01135	-0.0162858	0.474505	1.07551	144	0.00301404	0.00298021	hypothetical protein	uc
gi|215500162|gb|EEC09656.1|	-1.06101	-0.0854325	0.420474	1.24991	151	0.0107721	0.0101527	serpin	s/protinh
gi|215506081|gb|EEC15575.1|	1.23594	0.30561	0.221215	2.17648	2	0.0123672	0.0152852	AV422-like	s/
gi|215508460|gb|EEC17914.1|	1.0285	0.0405398	0.442468	1.17636	7	0.00323204	0.00332415	hemelipoprotein	storage/
gi|215508747|gb|EEC18201.1|	1.30224	0.380995	0.32833	1.60678	173	0.00171508	0.00223344	secreted salivary gland peptide	s/
gi|215510103|gb|EEC19556.1|	1.3033	0.38217	0.0929307	3.4277	184	0.00981116	0.0127869	serpin	s/protinh
gi|556051254|gb|JAB68672.1|	-1.07126	-0.0993107	0.366566	1.44785	309	0.00749747	0.00699873	hemelipoprotein	storage/
gi|556055134|gb|JAB70612.1|	1.02208	0.0315119	0.461434	1.1158	211	0.00138267	0.0014132	alpha-2-macroglobulin	s/protinh
gi|556055136|gb|JAB70613.1|	-1.14592	-0.196509	0.26628	1.90898	214	0.00182738	0.00159468	alpha-2-macroglobulin	s/protinh
gi|556057122|gb|JAB71606.1|	-1.18331	-0.242834	0.148834	2.74822	287	0.00199814	0.0016886	hemelipoprotein	storage/
gi|67083118|gb|AAY66495.1|	1.22652	0.294569	0.284921	1.81136	29	0.0100093	0.0122766	microplusin	imm
#These identifications did not meet the fold and p-value criteria. (should be disconsidered - Red dots)

## Sheet: DOG vs HUMAN
Access number	Fold Change	log Fold Change	pValue	-log pValue	GPI (Index in the sparse matrix)	Signal+	Signal-	Description	Class
gi|442753619|gb|JAA68969.1|	4.78032	2.25711	0.00156197	9.32241	126	0.000452981	0.0021654	glyceraldehyde-3-phosphate dehydrogenase	met/energy
gi|556067612|gb|JAB76832.1|	4.39418	2.13559	0.00550432	7.50522	54	0.000637931	0.00280318	14-3-3 protein zeta multifunctional 14-3-3 family chaperone	pm
gi|215506183|gb|EEC15677.1|	3.9349	1.97633	0.0035048	8.15645	323	0.00130183	0.00512256	TIL	s/protinh
gi|215496583|gb|EEC06223.1|	3.86136	1.94911	0.000511772	10.9322	262	0.000517243	0.00199726	serine carboxypeptidase	s/protease
gi|556085842|gb|JAB83342.1|	3.0094	1.58948	0.00387664	8.01098	90	0.00077191	0.00232299	tropomyosin	cs
gi|215505647|gb|EEC15141.1|	2.56103	1.35672	0.0011106	9.81445	225	0.00078925	0.00202129	translation initiation inhibitor UK114/IBM1	ps
gi|215493216|gb|EEC02857.1|	2.49254	1.31762	0.00693911	7.17103	117	0.00448245	0.0111727	serine protease	s/protease
gi|215497968|gb|EEC07462.1|	1.86264	0.897348	0.00275104	8.50581	110	0.00674227	0.0125584	oxidase/peroxidase	detox/ox
gi|556051892|gb|JAB68991.1|	1.65301	0.725096	0.00834024	6.90569	130	0.00539574	0.00891922	secreted protein	s/
gi|215510677|gb|EEC20130.1|	1.48174	0.567295	0.00473459	7.72255	27	0.0121648	0.0180251	secreted protein	s/
gi|215508748|gb|EEC18202.1|	-1.27446	-0.349881	0.00205128	8.92926	317	0.00303995	0.00238529	secreted salivary gland peptide	s/
gi|442757993|gb|JAA71155.1|	-1.41531	-0.501116	0.00395817	7.98095	153	0.00369794	0.00261282	serpin	s/protinh
gi|215497770|gb|EEC07264.1|	-1.6041	-0.681763	0.00132952	9.55488	31	0.0171178	0.0106713	secreted cystatin	s/protinh cystatin
gi|215503753|gb|EEC13247.1|	-2.06182	-1.04392	0.000739914	10.4004	216	0.022419	0.0108734	secreted protein	s/
gi|215502069|gb|EEC11563.1|	-2.19445	-1.13386	0.000493446	10.9848	219	0.00563491	0.0025678	secreted salivary gland peptide	s/
gi|215500090|gb|EEC09584.1|	-2.21859	-1.14964	0.00440213	7.82758	144	0.00160447	0.000723192	hypothetical protein	uc
gi|215493435|gb|EEC03076.1|	-2.9936	-1.58188	0.00239915	8.70326	171	0.00551301	0.0018416	secreted salivary gland peptide	s/
gi|215504976|gb|EEC14470.1|	-4.07077	-2.0253	0.00181281	9.10756	25	0.00350397	0.000860762	secreted salivary gland peptide	s/
gi|22164294|gb|AAM93652.1|AF483730	-7.00658	-2.80871	4.50742e-05	14.4373	252	0.00187309	0.000267333	metalloprotease	s/protease
#Identifications satisfied both, the automatic fold and statistical criteria. (Blue dots)
gi|215496237|gb|EEC05877.1|	-1.80073	-0.848584	0.000113396	13.1063	311	0.00131146	0.000728294	apolipophorin	storage/
gi|556070585|gb|JAB78309.1|	-1.95879	-0.969959	0.00845762	6.88553	66	0.00111292	0.000568168	leucine-rich repeat and immunoglobulin-like domain protein	imm
#These identifications were filtered out by the L-stringency and so deserve further experimentation to verify if they are indeed differentially expressed (Yellow dots)
gi|215491416|gb|EEC01057.1|	1.66475	0.735304	0.0189765	5.71964	223	0.00457908	0.00762302	secreted protein	s/
gi|215492295|gb|EEC01936.1|	1.61036	0.687386	0.0542987	4.20294	178	0.00144367	0.00232484	catalytically inactive chitinase-like	met/carb
gi|215492530|gb|EEC02171.1|	1.71038	0.774313	0.0721059	3.79374	260	0.000481591	0.0008237	m20 domain-containing peptidase	s/protease
gi|215492756|gb|EEC02397.1|	-3.36275	-1.74964	0.0134959	6.21134	320	0.0317169	0.00943183	secreted salivary gland peptide	s/
gi|215492936|gb|EEC02577.1|	-1.68912	-0.756275	0.0951712	3.39333	1	0.00183451	0.00108607	mucin	s/
gi|215495530|gb|EEC05171.1|	-2.6922	-1.42878	0.0613942	4.02575	215	0.00384549	0.00142838	secreted salivary gland peptide	s/
gi|215496065|gb|EEC05706.1|	-1.65599	-0.727691	0.0201463	5.63334	123	0.00443957	0.00268092	m20 domain-containing peptidase - probable fragment	s/protease
gi|215497851|gb|EEC07345.1|	-2.04154	-1.02966	0.0151814	6.04156	313	0.0170062	0.0083301	secreted salivary gland peptide	s/
gi|215498864|gb|EEC08358.1|	1.55023	0.632483	0.0156409	5.99853	109	0.0153288	0.0237631	peroxinectin	detox/ox
gi|215499192|gb|EEC08686.1|	1.72292	0.784856	0.0768502	3.70181	337	0.000657472	0.00113277	Niemann-Pick type C1 domain-containing protein	met/carb
gi|215500258|gb|EEC09752.1|	1.47939	0.565007	0.0120887	6.37019	336	0.00864062	0.0127829	tick defensin	imm
gi|215500702|gb|EEC10196.1|	1.90737	0.931582	0.0600963	4.05658	314	0.00124329	0.00237141	superoxide dismutase Cu-Zn	detox/ox
gi|215501224|gb|EEC10718.1|	3.45255	1.78766	0.0710409	3.81521	261	0.00153769	0.00530896	immunoglobulin-binding protein	imm
gi|215504978|gb|EEC14472.1|	1.69869	0.764426	0.0262978	5.24892	195	0.00634035	0.0107703	glycine-rich protein	extmat
gi|215508277|gb|EEC17731.1|	1.48605	0.571487	0.0243593	5.35938	187	0.011237	0.0166988	serine protease	s/protease
gi|215509335|gb|EEC18788.1|	2.27499	1.18586	0.0257073	5.28168	69	0.000828361	0.00188451	lipocalin	s/lipocal
gi|215510674|gb|EEC20127.1|	1.56574	0.646849	0.0145046	6.10735	28	0.0649096	0.101632	microplusin	imm
gi|215511104|gb|EEC20557.1|	1.67116	0.740851	0.105015	3.25133	340	0.000766737	0.00128134	secreted salivary gland peptide	s/
gi|292630815|sp|B7PCF6.1|MPSIN	-1.62355	-0.699151	0.0196216	5.67141	226	0.00731924	0.00450817	antimicrobial peptide microplusin	imm
gi|332691297|gb|AEE89467.1|	-1.72847	-0.789496	0.0224354	5.47808	20	0.00284646	0.00164681	secreted salivary gland peptide	s/
gi|442750875|gb|JAA67597.1|	1.60429	0.681935	0.0721418	3.79302	26	0.00732127	0.0117454	thyropin	s/protinh thyropin
gi|442754503|gb|JAA69411.1|	-2.26668	-1.18058	0.0601123	4.0562	133	0.00099776	0.000440187	cathepsin L-like cysteine protease	s/protease
gi|442756907|gb|JAA70612.1|	3.95553	1.98387	0.0116658	6.42157	169	0.000878568	0.00347521	calmodulin	st
gi|556052042|gb|JAB69066.1|	1.62253	0.698245	0.0999399	3.3228	172	0.00406568	0.00659668	endoribonuclease l-psp	met/nuc
gi|556057122|gb|JAB71606.1|	-1.4875	-0.572887	0.0135409	6.20654	287	0.00057388	0.000385803	hemelipoprotein	storage/
gi|556057992|gb|JAB72041.1|	-2.26433	-1.17909	0.0683914	3.87004	129	0.00175671	0.000775819	secreted salivary gland peptide	s/
gi|556058412|gb|JAB72251.1|	1.91358	0.936275	0.0605782	4.04506	196	0.00343469	0.00657256	glycine-rich cell wall structural protein	extmat
gi|556066882|gb|JAB76467.1|	1.8759	0.907586	0.051522	4.27867	257	0.000935525	0.00175496	secreted protein	s/
gi|556082433|gb|JAB81647.1|	1.54658	0.629086	0.0339404	4.88085	75	0.00231403	0.00357884	lipocalin	s/lipocal
gi|67083284|gb|AAY66578.1|	-1.54399	-0.626661	0.0411047	4.60455	36	0.00350253	0.0022685	lipocalin	s/lipocal
gi|67083291|gb|AAY66581.1|	-1.92285	-0.943247	0.0254352	5.29703	244	0.00118721	0.00061742	secreted salivary gland peptide	s/
#These identifications satisfied the fold criteria but, most likely, this happened by chance (should be disconsidered - Green dots).
gi|164472819|dbj|BAF98180.1|	-1.09424	-0.129931	0.262917	1.92732	37	0.00348007	0.00318035	actin	cs
gi|212549820|gb|ACJ26770.1|	-1.24602	-0.317322	0.00812108	6.94411	22	0.00271657	0.00218021	alpha-2-macroglobulin	s/protinh
gi|215491262|gb|EEC00903.1|	-1.07686	-0.106834	0.310539	1.68715	284	0.00209906	0.00194923	secreted salivary gland peptide	s/
gi|215491669|gb|EEC01310.1|	1.49406	0.579235	0.0472891	4.40235	50	0.00147098	0.00219772	secreted salivary gland peptide	s/
gi|215492758|gb|EEC02399.1|	-1.26166	-0.335319	0.144988	2.78599	282	0.0208265	0.0165072	secreted protein	s/
gi|215492848|gb|EEC02489.1|	-1.59122	-0.670137	0.10998	3.18469	326	0.00088502	0.000556188	TIL	s/protinh
gi|215492903|gb|EEC02544.1|	1.1593	0.213257	0.277089	1.85158	49	0.00164321	0.00190497	secreted salivary gland peptide	s/
gi|215493039|gb|EEC02680.1|	1.30708	0.386343	0.141917	2.81688	318	0.00178313	0.00233068	dna-directed rna polymerase i subunit rpa49-like protein	tm
gi|215493981|gb|EEC03622.1|	1.06768	0.0944827	0.387399	1.36811	250	0.0134422	0.014352	lipocalin	s/lipocal
gi|215494284|gb|EEC03925.1|	1.27352	0.34882	0.163347	2.61399	140	0.00683815	0.00870851	secreted salivary gland peptide	s/
gi|215494378|gb|EEC04019.1|	-1.43097	-0.516991	0.0358129	4.80338	210	0.00470967	0.00329125	secreted salivary gland peptide	s/
gi|215494790|gb|EEC04431.1|	-1.18389	-0.243537	0.0891351	3.48786	170	0.0109487	0.00924808	lysosomal acid phosphatase	detox/ox
gi|215495633|gb|EEC05274.1|	-1.1769	-0.234987	0.0729932	3.77609	251	0.0214479	0.0182241	conserved secreted protein	s/
gi|215496234|gb|EEC05874.1|	-1.30542	-0.384519	0.223192	2.16364	288	0.000501485	0.000384155	hemelipoprotein	storage/
gi|215496555|gb|EEC06195.1|	-1.02942	-0.0418356	0.447803	1.15906	128	0.00159987	0.00155414	chymotrypsin-C	s/protease
gi|215497768|gb|EEC07262.1|	-1.04385	-0.0619194	0.378239	1.40263	30	0.0339455	0.0325194	secreted cystatin	s/protinh cystatin
gi|215498359|gb|EEC07853.1|	-1.17902	-0.237585	0.304096	1.7174	217	0.0487091	0.0413133	insulin growth factor binding protein	st
gi|215499934|gb|EEC09428.1|	-1.0756	-0.105137	0.317018	1.65736	142	0.0216007	0.0200826	secreted salivary gland peptide	s/
gi|215499936|gb|EEC09430.1|	1.4436	0.529666	0.226765	2.14073	71	0.00179979	0.00259817	secreted protein	s/
gi|215500162|gb|EEC09656.1|	-1.31701	-0.397263	0.0547093	4.19207	151	0.00849046	0.00644679	serpin	s/protinh
gi|215500600|gb|EEC10094.1|	1.01871	0.0267469	0.464726	1.10555	213	0.00430221	0.00438271	alpha-2-macroglobulin	s/protinh
gi|215500602|gb|EEC10096.1|	1.13556	0.183403	0.306233	1.7073	212	0.00226137	0.00256793	alpha-2-macroglobulin	s/protinh
gi|215501556|gb|EEC11050.1|	-1.01822	-0.026052	0.459974	1.12038	138	0.000619633	0.000608544	secreted salivary gland peptide	s/
gi|215504034|gb|EEC13528.1|	-1.36507	-0.448974	0.0948579	3.39809	255	0.00182685	0.00133829	secreted salivary gland peptide	s/
gi|215504080|gb|EEC13574.1|	-1.22749	-0.29571	0.127939	2.96648	310	0.00526935	0.00429278	hemelipoprotein	storage/
gi|215504084|gb|EEC13578.1|	1.09258	0.12774	0.142515	2.81082	4	0.00567606	0.00620155	hemelipoprotein	storage/
gi|215504085|gb|EEC13579.1|	1.18798	0.248512	0.0803347	3.63783	3	0.0197015	0.0234051	hemelipoprotein	storage/
gi|215504318|gb|EEC13812.1|	1.00971	0.0139462	0.481714	1.05375	38	0.00291084	0.00293912	secreted protein	s/
gi|215504684|gb|EEC14178.1|	-1.015	-0.0214845	0.471736	1.08395	58	0.000831564	0.000819272	ubiquitin/40S ribosomal protein S27A fusion	prot
gi|215504719|gb|EEC14213.1|	-1.10851	-0.148625	0.183986	2.44233	35	0.00893507	0.00806041	secreted salivary gland peptide	s/
gi|215504738|gb|EEC14232.1|	1.11459	0.156517	0.228936	2.12699	286	0.0169605	0.018904	secreted protein	s/
gi|215504969|gb|EEC14463.1|	-1.26712	-0.341554	0.117111	3.09405	113	0.00767993	0.00606094	glycine-rich protein	extmat
gi|215504970|gb|EEC14464.1|	1.11416	0.155957	0.155196	2.68784	186	0.00299751	0.0033397	glycine proline-rich secreted protein	extmat
gi|215505609|gb|EEC15103.1|	1.09962	0.137004	0.213538	2.22744	70	0.00549706	0.00604467	peroxidase	detox/ox
gi|215506081|gb|EEC15575.1|	1.06892	0.0961593	0.188422	2.40796	2	0.0208512	0.0222884	AV422-like	s/
gi|215506090|gb|EEC15584.1|	1.11327	0.154802	0.386244	1.37242	40	0.00414489	0.00461438	regulatory subunit of protein phosphatase 1 ppz1p and subunit of ppcdc	st
gi|215506176|gb|EEC15670.1|	-1.1693	-0.225641	0.241844	2.04785	183	0.00284587	0.00243383	secreted salivary gland peptide	s/
gi|215506217|gb|EEC15711.1|	1.14035	0.189472	0.314727	1.66783	47	0.0019786	0.00225629	proproteinase E	s/protease
gi|215506376|gb|EEC15870.1|	1.02484	0.0354003	0.430953	1.2144	218	0.000501221	0.000513672	serine-type enodpeptidase	s/protease
gi|215507022|gb|EEC16516.1|	-1.0415	-0.058668	0.410668	1.28395	72	0.00237829	0.00228351	short-chain alcohol dehydrogenase	detox/ox
gi|215507413|gb|EEC16905.1|	-1.19151	-0.252786	0.0926585	3.43193	42	0.00390748	0.00327945	secreted salivary gland peptide	s/
gi|215508460|gb|EEC17914.1|	1.14416	0.194288	0.140853	2.82774	7	0.00157962	0.00180734	hemelipoprotein	storage/
gi|215508461|gb|EEC17915.1|	-1.11432	-0.156165	0.203745	2.29516	5	0.00586536	0.00526361	hemelipoprotein	storage/
gi|215508700|gb|EEC18154.1|	1.07827	0.108712	0.361387	1.46838	291	0.00911658	0.00983009	superoxide dismutase Cu-Zn	detox/ox
gi|215508747|gb|EEC18201.1|	-1.17195	-0.228917	0.288949	1.79112	173	0.0035953	0.00306778	secreted salivary gland peptide	s/
gi|215509229|gb|EEC18682.1|	1.14105	0.190362	0.259119	1.94832	9	0.00162248	0.00185134	hemelipoprotein	storage/
gi|215510102|gb|EEC19555.1|	-1.4272	-0.513189	0.0677193	3.88429	185	0.00136433	0.000955945	serpin	s/protinh
gi|215510103|gb|EEC19556.1|	-1.29011	-0.36749	0.04804	4.37962	184	0.00736984	0.00571259	serpin	s/protinh
gi|215510105|gb|EEC19558.1|	-1.4895	-0.574832	0.0471069	4.40792	152	0.00277774	0.00186488	serpin	s/protinh
gi|215510547|gb|EEC20000.1|	-1.16946	-0.225848	0.15757	2.66593	23	0.0025607	0.00218963	alpha-2-macroglobulin	s/protinh
gi|22164280|gb|AAM93645.1|AF483723	-1.04048	-0.0572444	0.425212	1.23375	24	0.00318692	0.00306294	alpha-2-macroglobulin	s/protinh
gi|346469987|gb|AEO34838.1|	-1.135	-0.182697	0.113575	3.13828	280	0.00187544	0.00165237	histone H4	nr
gi|442746229|gb|JAA65274.1|	-1.35363	-0.436831	0.277174	1.85114	258	0.00424192	0.00313375	glycine-rich cell wall structural protein	extmat
gi|442746575|gb|JAA65447.1|	1.01019	0.0146231	0.455034	1.13595	10	0.00728387	0.00735807	hemelipoprotein	storage/
gi|442747293|gb|JAA65806.1|	1.3922	0.477364	0.155014	2.68953	131	0.000474558	0.000660679	serine carboxypeptidase	s/protease
gi|442747725|gb|JAA66022.1|	-1.25459	-0.327211	0.0362973	4.784	176	0.01543	0.0122989	TIL	s/protinhi
gi|442749627|gb|JAA66973.1|	1.00462	0.00665679	0.497049	1.00854	116	0.000624688	0.000627577	hydroxysteroid 17-beta dehydrogenase 8	met/lipd
gi|442750437|gb|JAA67378.1|	1.45664	0.542648	0.165436	2.59565	293	0.00126758	0.00184642	lipocalin	s/lipocal
gi|442756807|gb|JAA70562.1|	1.47316	0.558911	0.0486508	4.36139	315	0.00124329	0.00183156	superoxide dismutase Cu-Zn	detox/ox
gi|442757873|gb|JAA71095.1|	-1.29346	-0.371232	0.284203	1.815	283	0.00311333	0.00240698	8.9 kda protein	s/8.9
gi|442761997|gb|JAA73157.1|	-1.1311	-0.177728	0.23684	2.07802	57	0.00591039	0.00522534	scp gapr-1 like scp-like extracellular protein	s/antigen5
gi|556051254|gb|JAB68672.1|	-1.18915	-0.249927	0.0432348	4.53166	309	0.00296606	0.00249428	hemelipoprotein	storage/
gi|556052380|gb|JAB69235.1|	-1.27123	-0.346221	0.0800077	3.64372	34	0.000976165	0.000767893	chorion peroxidase	detox/ox
gi|556053364|gb|JAB69727.1|	1.00541	0.00777855	0.486986	1.03805	324	0.000604321	0.000607588	catalytically inactive chitinase-like	met/carb
gi|556053672|gb|JAB69881.1|	1.22814	0.29648	0.287495	1.79839	62	0.00145665	0.00178898	lipocalin	s/lipocal
gi|556053674|gb|JAB69882.1|	1.43582	0.521871	0.0853668	3.55018	77	0.00230138	0.00330436	lipocalin	s/lipocal
gi|556054634|gb|JAB70362.1|	1.132	0.178875	0.0992824	3.33232	11	0.0121413	0.013744	hemelipoprotein	storage/
gi|556054742|gb|JAB70416.1|	1.09957	0.136934	0.108957	3.19817	177	0.00179858	0.00197765	catalytically inactive chitinase-like	met/carb
gi|556054820|gb|JAB70455.1|	1.12483	0.169705	0.113542	3.1387	6	0.0124924	0.0140518	hemelipoprotein	storage/
gi|556055134|gb|JAB70612.1|	1.25103	0.323112	0.221519	2.1745	211	0.00124831	0.00156167	alpha-2-macroglobulin	s/protinh
gi|556055380|gb|JAB70735.1|	-1.39292	-0.478108	0.0730155	3.77565	220	0.00444426	0.00319061	hemocyte 8.9 kda family member	s/8.9
gi|556058790|gb|JAB72440.1|	-1.09145	-0.126243	0.343927	1.53982	137	0.00275945	0.00252824	secreted salivary gland peptide	s/
gi|556059026|gb|JAB72558.1|	-1.30672	-0.385947	0.0319217	4.96932	208	0.00558889	0.00427704	hypothetical protein	s/
gi|556059268|gb|JAB72679.1|	-1.18415	-0.243854	0.297795	1.74761	55	0.00513461	0.00433611	scp gapr-1 like scp-like extracellular protein	s/antigen5
gi|556059974|gb|JAB73032.1|	1.03372	0.0478435	0.387976	1.36596	111	0.00391249	0.00404442	lipocalin	s/lipocal
gi|556069903|gb|JAB77968.1|	-1.28923	-0.366506	0.15848	2.65763	141	0.0197041	0.0152836	secreted protein	s/
gi|556070049|gb|JAB78041.1|	-1.2653	-0.339476	0.258674	1.95079	33	0.00301663	0.00238413	salivary cystatin	s/protinh cystatin
gi|556070525|gb|JAB78279.1|	-1.52174	-0.605723	0.0651591	3.93989	121	0.00199441	0.00131061	lipocalin	s/lipocal
gi|67083118|gb|AAY66495.1|	1.21487	0.280796	0.00944112	6.72683	29	0.0398506	0.0484131	microplusin	imm
gi|67083148|gb|AAY66510.1|	-1.47177	-0.557548	0.0767709	3.7033	180	0.00224306	0.00152406	secreted salivary protein	s/
gi|67083232|gb|AAY66552.1|	1.07586	0.105497	0.414392	1.27093	136	0.00255062	0.00274412	secreted glycine and proline rich salivary protein	s/
gi|67083234|gb|AAY66553.1|	1.49542	0.580547	0.0432529	4.53106	65	0.00628288	0.00939552	secreted salivary gland peptide	s/
gi|67083329|gb|AAY66600.1|	-1.23337	-0.30261	0.0834703	3.58259	13	0.0208088	0.0168715	lipocalin	s/lipocal
gi|67083769|gb|AAY66819.1|	1.45268	0.538714	0.198361	2.3338	59	0.00173805	0.00252483	lipocalin	s/lipocal
#These identifications did not meet the fold and p-value criteria. (should be disconsidered - Red dots)

## Sheet: DOG vs RABBIT
Access number	Fold Change	log Fold Change	pValue	-log pValue	GPI (Index in the sparse matrix)	Signal+	Signal-	Description	Class
gi|215497968|gb|EEC07462.1|	18.0362	4.17283	0.000893117	10.1289	110	0.000696288	0.0125584	oxidase/peroxidase	detox/ox
gi|215493216|gb|EEC02857.1|	6.79735	2.76497	0.00197181	8.98626	117	0.00164368	0.0111727	serine protease	s/protease
gi|215504719|gb|EEC14213.1|	6.77723	2.7607	6.64712e-05	13.8769	35	0.00118934	0.00806041	secreted salivary gland peptide	s/
gi|215498864|gb|EEC08358.1|	6.58471	2.71912	0.000685935	10.5096	109	0.00360884	0.0237631	peroxinectin	detox/ox
gi|67083118|gb|AAY66495.1|	4.83679	2.27405	7.78913e-05	13.6482	29	0.0100093	0.0484131	microplusin	imm
gi|215498359|gb|EEC07853.1|	4.31661	2.1099	0.0122542	6.35058	217	0.00957078	0.0413133	insulin growth factor binding protein	st
gi|215504738|gb|EEC14232.1|	3.43182	1.77897	0.00161234	9.27663	286	0.00550845	0.018904	secreted protein	s/
gi|215503753|gb|EEC13247.1|	2.90911	1.54058	0.00298519	8.38796	216	0.00373772	0.0108734	secreted protein	s/
gi|556059974|gb|JAB73032.1|	2.56193	1.35723	0.00532524	7.55294	111	0.00157866	0.00404442	lipocalin	s/lipocal
gi|215499934|gb|EEC09428.1|	2.53937	1.34447	0.0112908	6.46871	142	0.00790848	0.0200826	secreted salivary gland peptide	s/
gi|215497768|gb|EEC07262.1|	1.89392	0.921376	0.00834522	6.90483	30	0.0171704	0.0325194	secreted cystatin	s/protinh cystatin
gi|215506081|gb|EEC15575.1|	1.80221	0.849768	0.00374655	8.06022	2	0.0123672	0.0222884	AV422-like	s/
gi|215497770|gb|EEC07264.1|	1.58047	0.660353	0.00223694	8.80426	31	0.00675198	0.0106713	secreted cystatin	s/protinh cystatin
gi|442747725|gb|JAA66022.1|	1.40331	0.488835	0.00918967	6.76577	176	0.00876421	0.0122989	TIL	s/protinhi
gi|215500162|gb|EEC09656.1|	-1.67092	-0.740643	0.00436629	7.83938	151	0.0107721	0.00644679	serpin	s/protinh
gi|215496065|gb|EEC05706.1|	-1.67258	-0.742075	0.00224229	8.80081	123	0.00448405	0.00268092	m20 domain-containing peptidase - probable fragment	s/protease
gi|556059026|gb|JAB72558.1|	-1.696	-0.762137	0.00302163	8.37046	208	0.00725387	0.00427704	hypothetical protein	s/
gi|215510103|gb|EEC19556.1|	-1.71746	-0.780279	0.0105465	6.5671	184	0.00981116	0.00571259	serpin	s/protinh
gi|215491262|gb|EEC00903.1|	-1.83529	-0.876006	0.00496554	7.65383	284	0.0035774	0.00194923	secreted salivary gland peptide	s/
gi|215509229|gb|EEC18682.1|	-1.94359	-0.958727	0.00183686	9.08854	9	0.00359825	0.00185134	hemelipoprotein	storage/
gi|442757993|gb|JAA71155.1|	-2.13939	-1.0972	0.000359944	11.4399	153	0.00558985	0.00261282	serpin	s/protinh
gi|215504080|gb|EEC13574.1|	-2.17188	-1.11895	0.00773013	7.01529	310	0.00932342	0.00429278	hemelipoprotein	storage/
gi|215510547|gb|EEC20000.1|	-2.20628	-1.14162	0.00334994	8.22165	23	0.00483094	0.00218963	alpha-2-macroglobulin	s/protinh
gi|442753619|gb|JAA68969.1|	-2.25016	-1.17003	0.00180419	9.11443	126	0.00487248	0.0021654	glyceraldehyde-3-phosphate dehydrogenase	met/energy
gi|215510105|gb|EEC19558.1|	-2.25096	-1.17054	0.0101737	6.61901	152	0.00419777	0.00186488	serpin	s/protinh
gi|215494790|gb|EEC04431.1|	-2.30983	-1.20779	0.00269924	8.53323	170	0.0213615	0.00924808	lysosomal acid phosphatase	detox/ox
gi|556055380|gb|JAB70735.1|	-2.3135	-1.21008	0.0069861	7.1613	220	0.00738148	0.00319061	hemocyte 8.9 kda family member	s/8.9
gi|215504085|gb|EEC13579.1|	-2.47399	-1.30684	0.000322204	11.5997	3	0.0579039	0.0234051	hemelipoprotein	storage/
gi|212549820|gb|ACJ26770.1|	-2.5378	-1.34358	0.00084059	10.2163	22	0.00553293	0.00218021	alpha-2-macroglobulin	s/protinh
gi|556054634|gb|JAB70362.1|	-2.56401	-1.3584	1.07929e-05	16.4996	11	0.0352397	0.013744	hemelipoprotein	storage/
gi|215510102|gb|EEC19555.1|	-2.62386	-1.39169	0.0059634	7.38965	185	0.00250826	0.000955945	serpin	s/protinh
gi|215504318|gb|EEC13812.1|	-2.63386	-1.39718	0.00428612	7.86611	38	0.00774123	0.00293912	secreted protein	s/
gi|215504084|gb|EEC13578.1|	-2.65918	-1.41098	0.000465009	11.0705	4	0.0164911	0.00620155	hemelipoprotein	storage/
gi|556054820|gb|JAB70455.1|	-2.81086	-1.49101	1.24197e-05	16.297	6	0.0394977	0.0140518	hemelipoprotein	storage/
gi|67083148|gb|AAY66510.1|	-2.89566	-1.53389	0.00274375	8.50963	180	0.00441317	0.00152406	secreted salivary protein	s/
gi|346469987|gb|AEO34838.1|	-2.90456	-1.53832	0.000943971	10.049	280	0.00479939	0.00165237	histone H4	nr
gi|215493830|gb|EEC03471.1|	-2.94357	-1.55756	2.99446e-05	15.0273	120	0.0051571	0.00175199	cuticular protein	extmat
gi|556051254|gb|JAB68672.1|	-3.00587	-1.58778	0.000170948	12.5142	309	0.00749747	0.00249428	hemelipoprotein	storage/
gi|215493435|gb|EEC03076.1|	-3.29933	-1.72218	0.00719167	7.11946	171	0.00607605	0.0018416	secreted salivary gland peptide	s/
gi|442746229|gb|JAA65274.1|	-3.30641	-1.72527	0.00624119	7.32396	258	0.0103615	0.00313375	glycine-rich cell wall structural protein	extmat
gi|556085842|gb|JAB83342.1|	-3.32279	-1.73239	0.000930163	10.0702	90	0.00771879	0.00232299	tropomyosin	cs
gi|164472819|dbj|BAF98180.1|	-3.93106	-1.97492	0.000113052	13.1107	37	0.0125021	0.00318035	actin	cs
gi|215500090|gb|EEC09584.1|	-4.16769	-2.05925	0.00480573	7.70103	144	0.00301404	0.000723192	hypothetical protein	uc
gi|215495530|gb|EEC05171.1|	-4.81481	-2.26748	1e-05	16.6096	215	0.00687739	0.00142838	secreted salivary gland peptide	s/
gi|442749741|gb|JAA67030.1|	-4.99214	-2.31966	0.00179388	9.1227	189	0.00472751	0.000946991	calponin	cs
gi|215508461|gb|EEC17915.1|	-5.08092	-2.34509	7.88681e-05	13.6302	5	0.026744	0.00526361	hemelipoprotein	storage/
gi|556057122|gb|JAB71606.1|	-5.17918	-2.37272	6.98348e-05	13.8057	287	0.00199814	0.000385803	hemelipoprotein	storage/
gi|215496237|gb|EEC05877.1|	-6.17175	-2.62568	9.73934e-05	13.3258	311	0.00449485	0.000728294	apolipophorin	storage/
gi|215496234|gb|EEC05874.1|	-6.27946	-2.65064	0.00302866	8.3671	288	0.00241228	0.000384155	hemelipoprotein	storage/
gi|215504034|gb|EEC13528.1|	-6.71896	-2.74824	0.00320566	8.28516	255	0.00899189	0.00133829	secreted salivary gland peptide	s/
gi|556070157|gb|JAB78095.1|	-6.99596	-2.80652	0.00758031	7.04353	135	0.00450535	0.000643993	creatine kinase	met/energy
gi|215504607|gb|EEC14101.1|	-8.33527	-3.05923	0.0107018	6.54601	68	0.0030754	0.000368962	fructose 1	met/carb
gi|215500702|gb|EEC10196.1|	-9.3097	-3.21874	0.00222391	8.81269	314	0.0220771	0.00237141	superoxide dismutase Cu-Zn	detox/ox
#Identifications satisfied both, the automatic fold and statistical criteria. (Blue dots)
gi|215491416|gb|EEC01057.1|	1.71053	0.774441	0.0168859	5.88804	223	0.00445653	0.00762302	secreted protein	s/
gi|215492936|gb|EEC02577.1|	-2.17097				1	0.00235782	0.00108607	mucin	s/
gi|215493153|gb|EEC02794.1|	-2.81246	-1.49183	0.0273271	5.19353	44	0.000713279	0.000253614	alpha tubulin	cs
gi|215493829|gb|EEC03470.1|	-2.30802	-1.20666	0.0337794	4.88771	119	0.00418592	0.00181364	cuticular protein	extmat
gi|215493981|gb|EEC03622.1|	-1.4048	-0.49036	0.0273103	5.19441	250	0.0201616	0.014352	lipocalin	s/lipocal
gi|215494378|gb|EEC04019.1|	1.48078	0.566356	0.0863637	3.53343	210	0.00222265	0.00329125	secreted salivary gland peptide	s/
gi|215494784|gb|EEC04425.1|	-2.68386	-1.42431	0.0173213	5.85131	335	0.00672517	0.00250579	TIL	s/protinh
gi|215503777|gb|EEC13271.1|	-2.4074	-1.26747	0.0856577	3.54527	39	0.00146514	0.000608601	elongation factor 1-alpha	ps
gi|215504684|gb|EEC14178.1|	2.14424	1.10047	0.0365277	4.77486	58	0.00038208	0.000819272	ubiquitin/40S ribosomal protein S27A fusion	prot
gi|215504970|gb|EEC14464.1|	-2.38977	-1.25687	0.0216379	5.5303	186	0.00798113	0.0033397	glycine proline-rich secreted protein	extmat
gi|215504976|gb|EEC14470.1|	-2.50496	-1.32479	0.0391905	4.67335	25	0.00215618	0.000860762	secreted salivary gland peptide	s/
gi|215504980|gb|EEC14474.1|	-3.66442	-1.87359	0.0287654	5.11952	312	0.00180511	0.000492604	hypothetical protein	uc
gi|215506090|gb|EEC15584.1|	1.70454	0.769384	0.111989	3.15857	40	0.00270711	0.00461438	regulatory subunit of protein phosphatase 1 ppz1p and subunit of ppcdc	st
gi|215508460|gb|EEC17914.1|	-1.78829	-0.838579	0.0234025	5.41719	7	0.00323204	0.00180734	hemelipoprotein	storage/
gi|215508700|gb|EEC18154.1|	2.24938	1.16953	0.0617691	4.01697	291	0.00437013	0.00983009	superoxide dismutase Cu-Zn	detox/ox
gi|215508747|gb|EEC18201.1|	1.78871	0.83892	0.0786651	3.66813	173	0.00171508	0.00306778	secreted salivary gland peptide	s/
gi|215508748|gb|EEC18202.1|	-1.44325	-0.52932	0.0193334	5.69276	317	0.00344257	0.00238529	secreted salivary gland peptide	s/
gi|215510674|gb|EEC20127.1|	1.48472	0.570187	0.0266246	5.2311	28	0.068452	0.101632	microplusin	imm
gi|22164280|gb|AAM93645.1|AF483723	-2.11091	-1.07787	0.0234214	5.41603	24	0.00646561	0.00306294	alpha-2-macroglobulin	s/protinh
gi|300119969|gb|ADJ68002.1|	-3.75288	-1.908	0.029027	5.10646	45	0.00133799	0.000356522	alpha tubulin	cs
gi|346465995|gb|AEO32842.1|	-2.37262	-1.24648	0.0287138	5.12211	64	0.00433146	0.0018256	regulatory protein mlp	st
gi|442750443|gb|JAA67381.1|	-1.44219	-0.528258	0.100685	3.31208	48	0.00365233	0.0025325	cyclophilin type peptidyl-prolyl cis-trans isomerase	st
gi|442750875|gb|JAA67597.1|	1.82475	0.867696	0.0423809	4.56044	26	0.00643675	0.0117454	thyropin	s/protinh thyropin
gi|442754443|gb|JAA69381.1|	-1.60263	-0.680441	0.0287543	5.12008	114	0.00406621	0.00253721	acyl-coa-binding protein	met/lipd
gi|442754503|gb|JAA69411.1|	-2.65981	-1.41132	0.0249826	5.32293	133	0.00117081	0.000440187	cathepsin L-like cysteine protease	s/protease
gi|442756907|gb|JAA70612.1|	1.66886	0.738863	0.0465141	4.42619	169	0.00208238	0.00347521	calmodulin	st
gi|442757873|gb|JAA71095.1|	-2.02053	-1.01473	0.0630406	3.98757	283	0.00486338	0.00240698	8.9 kda protein	s/8.9
gi|556052042|gb|JAB69066.1|	2.3713	1.24568	0.0395512	4.66013	172	0.00278188	0.00659668	endoribonuclease l-psp	met/nuc
gi|556057992|gb|JAB72041.1|	-2.30858	-1.207	0.0796743	3.64974	129	0.00179104	0.000775819	secreted salivary gland peptide	s/
gi|556058416|gb|JAB72253.1|	2.78301	1.47664	0.0418576	4.57837	264	0.000646672	0.00179969	metalloprotease	s/protease
gi|556059268|gb|JAB72679.1|	2.28212	1.19038	0.0995257	3.32879	55	0.00190004	0.00433611	scp gapr-1 like scp-like extracellular protein	s/antigen5
gi|556069903|gb|JAB77968.1|	1.67533	0.744445	0.0472282	4.40421	141	0.00912276	0.0152836	secreted protein	s/
gi|556070525|gb|JAB78279.1|	-2.72811	-1.4479	0.057811	4.11251	121	0.00357549	0.00131061	lipocalin	s/lipocal
gi|67083291|gb|AAY66581.1|	-2.73711	-1.45265	0.0596803	4.0666	244	0.00168995	0.00061742	secreted salivary gland peptide	s/
#These identifications satisfied the fold criteria but, most likely, this happened by chance (should be disconsidered - Green dots).
gi|215491669|gb|EEC01310.1|	1.18993	0.25088	0.249072	2.00537	50	0.00184693	0.00219772	secreted salivary gland peptide	s/
gi|215492295|gb|EEC01936.1|	1.31914	0.399601	0.169494	2.56069	178	0.00176238	0.00232484	catalytically inactive chitinase-like	met/carb
gi|215492903|gb|EEC02544.1|	-1.44545	-0.531517	0.235647	2.0853	49	0.00275354	0.00190497	secreted salivary gland peptide	s/
gi|215494284|gb|EEC03925.1|	1.07931	0.110104	0.2914	1.77893	140	0.00806861	0.00870851	secreted salivary gland peptide	s/
gi|215494285|gb|EEC03926.1|	-1.30807	-0.387441	0.220345	2.18216	192	0.00643964	0.00492301	secreted salivary gland peptide	s/
gi|215495633|gb|EEC05274.1|	1.06095	0.0853514	0.324942	1.62175	251	0.0171772	0.0182241	conserved secreted protein	s/
gi|215497851|gb|EEC07345.1|	-1.01765	-0.0252438	0.469568	1.09059	313	0.00847713	0.0083301	secreted salivary gland peptide	s/
gi|215499192|gb|EEC08686.1|	1.0443	0.0625417	0.396479	1.33469	337	0.00108471	0.00113277	Niemann-Pick type C1 domain-containing protein	met/carb
gi|215500258|gb|EEC09752.1|	1.25321	0.325626	0.185534	2.43025	336	0.0102001	0.0127829	tick defensin	imm
gi|215500600|gb|EEC10094.1|	-1.21876	-0.285413	0.171528	2.54348	213	0.00534147	0.00438271	alpha-2-macroglobulin	s/protinh
gi|215500602|gb|EEC10096.1|	-1.01585	-0.0226898	0.468604	1.09356	212	0.00260863	0.00256793	alpha-2-macroglobulin	s/protinh
gi|215502069|gb|EEC11563.1|	-1.15001	-0.201648	0.31973	1.64507	219	0.002953	0.0025678	secreted salivary gland peptide	s/
gi|215504969|gb|EEC14463.1|	-1.20001	-0.263051	0.125302	2.99652	113	0.00727321	0.00606094	glycine-rich protein	extmat
gi|215504978|gb|EEC14472.1|	-1.4443	-0.530371	0.134964	2.88935	195	0.0155556	0.0107703	glycine-rich protein	extmat
gi|215506183|gb|EEC15677.1|	1.25913	0.332428	0.0771873	3.69549	323	0.00406833	0.00512256	TIL	s/protinh
gi|215510677|gb|EEC20130.1|	-1.06119	-0.0856796	0.322111	1.63437	27	0.019128	0.0180251	secreted protein	s/
gi|215511104|gb|EEC20557.1|	1.16156	0.216063	0.331831	1.59148	340	0.00110312	0.00128134	secreted salivary gland peptide	s/
gi|292630815|sp|B7PCF6.1|MPSIN	-1.34625	-0.42895	0.14504	2.78548	226	0.00606914	0.00450817	antimicrobial peptide microplusin	imm
gi|442746575|gb|JAA65447.1|	-1.17863	-0.237115	0.022383	5.48145	10	0.00867247	0.00735807	hemelipoprotein	storage/
gi|556051892|gb|JAB68991.1|	-1.05595	-0.0785472	0.290225	1.78475	130	0.00941828	0.00891922	secreted protein	s/
gi|556052380|gb|JAB69235.1|	-1.22479	-0.292529	0.255201	1.97029	34	0.000940503	0.000767893	chorion peroxidase	detox/ox
gi|556054742|gb|JAB70416.1|	1.18706	0.247395	0.0654126	3.93429	177	0.00166601	0.00197765	catalytically inactive chitinase-like	met/carb
gi|556055134|gb|JAB70612.1|	1.12946	0.175639	0.323166	1.62965	211	0.00138267	0.00156167	alpha-2-macroglobulin	s/protinh
gi|556058412|gb|JAB72251.1|	-1.35739	-0.44084	0.129597	2.9479	196	0.00892155	0.00657256	glycine-rich cell wall structural protein	extmat
gi|556066882|gb|JAB76467.1|	-1.00446	-0.00641799	0.494905	1.01478	257	0.00176278	0.00175496	secreted protein	s/
gi|556067612|gb|JAB76832.1|	-1.22991	-0.298554	0.0870439	3.52211	54	0.00344766	0.00280318	14-3-3 protein zeta multifunctional 14-3-3 family chaperone	pm
gi|556070049|gb|JAB78041.1|	1.43403	0.52008	0.199987	2.32202	33	0.00166253	0.00238413	salivary cystatin	s/protinh cystatin
gi|67083329|gb|AAY66600.1|	-1.10608	-0.145455	0.326247	1.61597	13	0.0186612	0.0168715	lipocalin	s/lipocal
#These identifications did not meet the fold and p-value criteria. (should be disconsidered - Red dots)

## Sheet: HUMAN vs RABBIT
Access number	Fold Change	log Fold Change	pValue	-log pValue	GPI (Index in the sparse matrix)	Signal+	Signal-	Description	Class
gi|215497968|gb|EEC07462.1|	9.68317	3.27548	0.00251263	8.63659	110	0.000696288	0.00674227	oxidase/peroxidase	detox/ox
gi|215504719|gb|EEC14213.1|	7.51265	2.90932	0.000266115	11.8757	35	0.00118934	0.00893507	secreted salivary gland peptide	s/
gi|215503753|gb|EEC13247.1|	5.99805	2.58449	0.000792907	10.3006	216	0.00373772	0.022419	secreted protein	s/
gi|215498359|gb|EEC07853.1|	5.08936	2.34748	0.00840919	6.89382	217	0.00957078	0.0487091	insulin growth factor binding protein	st
gi|215498864|gb|EEC08358.1|	4.24757	2.08664	1.42074e-05	16.103	109	0.00360884	0.0153288	peroxinectin	detox/ox
gi|67083118|gb|AAY66495.1|	3.98134	1.99325	0.000268758	11.8614	29	0.0100093	0.0398506	microplusin	imm
gi|215504738|gb|EEC14232.1|	3.07899	1.62246	0.00236281	8.72528	286	0.00550845	0.0169605	secreted protein	s/
gi|215499934|gb|EEC09428.1|	2.73134	1.44961	0.0125469	6.31652	142	0.00790848	0.0216007	secreted salivary gland peptide	s/
gi|215493216|gb|EEC02857.1|	2.72708	1.44736	0.000126683	12.9465	117	0.00164368	0.00448245	serine protease	s/protease
gi|556059268|gb|JAB72679.1|	2.70238	1.43423	0.00905665	6.78681	55	0.00190004	0.00513461	scp gapr-1 like scp-like extracellular protein	s/antigen5
gi|215497770|gb|EEC07264.1|	2.53523	1.34212	0.000366838	11.4126	31	0.00675198	0.0171178	secreted cystatin	s/protinh cystatin
gi|556059974|gb|JAB73032.1|	2.47836	1.30939	0.00520742	7.58522	111	0.00157866	0.00391249	lipocalin	s/lipocal
gi|556069903|gb|JAB77968.1|	2.15988	1.11095	0.00971098	6.68617	141	0.00912276	0.0197041	secreted protein	s/
gi|215494378|gb|EEC04019.1|	2.11895	1.08335	0.000559914	10.8025	210	0.00222265	0.00470967	secreted salivary gland peptide	s/
gi|215508700|gb|EEC18154.1|	2.08611	1.06082	0.0174624	5.83961	291	0.00437013	0.00911658	superoxide dismutase Cu-Zn	detox/ox
gi|215497851|gb|EEC07345.1|	2.00613	1.00441	0.00737848	7.08246	313	0.00847713	0.0170062	secreted salivary gland peptide	s/
gi|215497768|gb|EEC07262.1|	1.97698	0.983296	0.00477638	7.70987	30	0.0171704	0.0339455	secreted cystatin	s/protinh cystatin
gi|215502069|gb|EEC11563.1|	1.9082	0.932212	0.0137999	6.1792	219	0.002953	0.00563491	secreted salivary gland peptide	s/
gi|442759297|gb|JAA71807.1|	1.8818	0.912111	0.00183969	9.08632	292	0.00385848	0.00726089	copper/zinc superoxide dismutase	detox/ox
gi|442747725|gb|JAA66022.1|	1.76057	0.816046	0.0026074	8.58317	176	0.00876421	0.01543	TIL	s/protinhi
gi|215506081|gb|EEC15575.1|	1.68601	0.753609	0.00210371	8.89285	2	0.0123672	0.0208512	AV422 like	s/
gi|556051892|gb|JAB68991.1|	-1.7455	-0.803643	0.000878517	10.1526	130	0.00941828	0.00539574	secreted protein	s/
gi|215510102|gb|EEC19555.1|	-1.83846	-0.878499	0.00841331	6.89311	185	0.00250826	0.00136433	serpin	s/protinh
gi|215510547|gb|EEC20000.1|	-1.88657	-0.915768	0.00377379	8.04977	23	0.00483094	0.0025607	alpha-2-macroglobulin	s/protinh
gi|215494790|gb|EEC04431.1|	-1.95105	-0.964249	0.00316573	8.30325	170	0.0213615	0.0109487	lysosomal acid phosphatase	detox/ox
gi|67083148|gb|AAY66510.1|	-1.96748	-0.976346	0.00200993	8.95864	180	0.00441317	0.00224306	secreted salivary protein	s/
gi|22164280|gb|AAM93645.1|AF483723	-2.0288	-1.02062	0.00437524	7.83642	24	0.00646561	0.00318692	alpha-2-macroglobulin	s/protinh
gi|212549820|gb|ACJ26770.1|	-2.03673	-1.02626	0.00135849	9.52378	22	0.00553293	0.00271657	alpha-2-macroglobulin	s/protinh
gi|215508460|gb|EEC17914.1|	-2.04609	-1.03287	0.0172396	5.85813	7	0.00323204	0.00157962	hemelipoprotein	storage/
gi|215509229|gb|EEC18682.1|	-2.21774	-1.14909	0.000301979	11.6933	9	0.00359825	0.00162248	hemelipoprotein	storage/
gi|442746229|gb|JAA65274.1|	-2.44263	-1.28844	0.00972038	6.68477	258	0.0103615	0.00424192	glycine-rich cell wall structural protein	extmat
gi|556051254|gb|JAB68672.1|	-2.52775	-1.33785	0.000245305	11.9931	309	0.00749747	0.00296606	hemelipoprotein	storage/
gi|346469987|gb|AEO34838.1|	-2.55907	-1.35562	0.00108581	9.84701	280	0.00479939	0.00187544	histone H4	nr
gi|215504318|gb|EEC13812.1|	-2.65945	-1.41113	0.00394834	7.98454	38	0.00774123	0.00291084	secreted protein	s/
gi|215504970|gb|EEC14464.1|	-2.66259	-1.41283	0.0166866	5.90517	186	0.00798113	0.00299751	glycine proline-rich secreted protein	extmat
gi|556054634|gb|JAB70362.1|	-2.90246	-1.53728	1e-05	16.6096	11	0.0352397	0.0121413	hemelipoprotein	storage/
gi|215504084|gb|EEC13578.1|	-2.90537	-1.53872	0.000404943	11.27	4	0.0164911	0.00567606	hemelipoprotein	storage/
gi|215504085|gb|EEC13579.1|	-2.93905	-1.55535	0.000161593	12.5953	3	0.0579039	0.0197015	hemelipoprotein	storage/
gi|215506183|gb|EEC15677.1|	-3.12509	-1.6439	0.00472855	7.72439	323	0.00406833	0.00130183	TIL	s/protinh
gi|556054820|gb|JAB70455.1|	-3.16174	-1.66072	1e-05	16.6096	6	0.0394977	0.0124924	hemelipoprotein	storage/
gi|215496237|gb|EEC05877.1|	-3.42735	-1.7771	0.000196315	12.3145	311	0.00449485	0.00131146	apolipophorin	storage/
gi|556057122|gb|JAB71606.1|	-3.48181	-1.79984	0.000104216	13.2281	287	0.00199814	0.00057388	hemelipoprotein	storage/
gi|164472819|dbj|BAF98180.1|	-3.5925	-1.84499	0.000213622	12.1927	37	0.0125021	0.00348007	actin	cs
gi|215508461|gb|EEC17915.1|	-4.55965	-2.18892	8.43888e-05	13.5326	5	0.026744	0.00586536	hemelipoprotein	storage/
gi|215496234|gb|EEC05874.1|	-4.81028	-2.26612	0.0141539	6.14265	288	0.00241228	0.000501485	hemelipoprotein	storage/
gi|215504034|gb|EEC13528.1|	-4.92206	-2.29926	0.00393952	7.98776	255	0.00899189	0.00182685	secreted salivary gland peptide	s/
gi|556067612|gb|JAB76832.1|	-5.40445	-2.43415	0.00423036	7.88501	54	0.00344766	0.000637931	14-3-3 protein zeta multifunctional 14-3-3 family chaperone	pm
gi|442757329|gb|JAA70823.1|	-7.3253	-2.87289	0.000139064	12.812	182	0.0105556	0.00144098	thymosin	cs
gi|556085842|gb|JAB83342.1|	-9.99959	-3.32187	0.000253354	11.9466	90	0.00771879	0.00077191	tropomyosin	cs
gi|442753619|gb|JAA68969.1|	-10.7565	-3.42713	0.000163889	12.575	126	0.00487248	0.000452981	glyceraldehyde-3-phosphate dehydrogenase	met/energy
gi|215500702|gb|EEC10196.1|	-17.757	-4.15032	0.0017297	9.17526	314	0.0220771	0.00124329	superoxide dismutase Cu-Zn	detox/ox
#Identifications satisfied both, the automatic fold and statistical criteria. (Blue dots)
gi|215504684|gb|EEC14178.1|	2.17641	1.12195	0.00901557	6.79337	58	0.00038208	0.000831564	ubiquitin/40S ribosomal protein S27A fusion	prot
gi|215508133|gb|EEC17587.1|	2.39292	1.25877	0.0166417	5.90906	228	0.000523872	0.00125358	secreted salivary gland peptide	s/
#These identifications were filtered out by the L-stringency and so deserve further experimentation to verify if they are indeed differentially expressed
gi|215500090|gb|EEC09584.1|	-1.87853	-0.909604	0.0252999	5.30472	144	0.00301404	0.00160447	hypothetical protein	uc
gi|215504978|gb|EEC14472.1|	-2.45343	-1.2948	0.0304007	5.03975	195	0.0155556	0.00634035	glycine-rich protein	extmat
gi|215508747|gb|EEC18201.1|	2.09629	1.06784	0.0283846	5.13875	173	0.00171508	0.0035953	secreted salivary gland peptide	s/
gi|442756907|gb|JAA70612.1|	-2.3702	-1.24501	0.0405609	4.62377	169	0.00208238	0.000878568	calmodulin	st
gi|556058412|gb|JAB72251.1|	-2.59748	-1.37711	0.022552	5.4706	196	0.00892155	0.00343469	glycine-rich cell wall structural protein	extmat
gi|67083499|gb|AAY66685.1|	1.98604	0.989893	0.0213971	5.54644	32	0.00168772	0.00335188	secreted cystatin 2	s/protinh cystatin
#These identifications satisfied the fold criteria but, most likely, this happened by chance (should be disconsidered - Green dots).
gi|152125831|gb|ABK40086.2|	-1.17763	-0.235881	0.196819	2.34506	8	0.000531599	0.000451416	hemelipoprotein	storage/
gi|215491262|gb|EEC00903.1|	-1.70429	-0.769172	0.0090296	6.79112	284	0.0035774	0.00209906	secreted salivary gland peptide	s/
gi|215491416|gb|EEC01057.1|	1.0275	0.0391361	0.358601	1.47955	223	0.00445653	0.00457908	secreted protein	s/
gi|215491669|gb|EEC01310.1|	-1.25558	-0.328355	0.252078	1.98806	50	0.00184693	0.00147098	secreted salivary gland peptide	s/
gi|215492280|gb|EEC01921.1|	-1.64064	-0.714258	0.116971	3.09578	221	0.0013998	0.000853203	cuticular protein	extmat
gi|215492295|gb|EEC01936.1|	-1.22076	-0.287785	0.216401	2.20822	178	0.00176238	0.00144367	catalytically inactive chitinase-like	met/carb
gi|215492903|gb|EEC02544.1|	-1.67571	-0.744773	0.12335	3.01917	49	0.00275354	0.00164321	secreted salivary gland peptide	s/
gi|215492936|gb|EEC02577.1|	-1.28526	-0.362064	0.142439	2.81159	1	0.00235782	0.00183451	mucin	s/
gi|215493435|gb|EEC03076.1|	-1.10213	-0.140294	0.31243	1.6784	171	0.00607605	0.00551301	secreted salivary gland peptide	s/
gi|215493832|gb|EEC03473.1|	1.01744	0.0249441	0.477716	1.06578	155	0.00114438	0.00116434	cuticle protein	extmat
gi|215493981|gb|EEC03622.1|	-1.49988	-0.584843	0.0189436	5.72214	250	0.0201616	0.0134422	lipocalin	s/lipocal
gi|215494284|gb|EEC03925.1|	-1.17994	-0.238716	0.251843	1.9894	140	0.00806861	0.00683815	secreted salivary gland peptide	s/
gi|215495530|gb|EEC05171.1|	-1.78843	-0.838695	0.0355334	4.81468	215	0.00687739	0.00384549	secreted salivary gland peptide	s/
gi|215495633|gb|EEC05274.1|	1.24862	0.320338	0.0176154	5.82702	251	0.0171772	0.0214479	conserved secreted protein	s/
gi|215496065|gb|EEC05706.1|	-1.01002	-0.0143843	0.470275	1.08842	123	0.00448405	0.00443957	m20 domain-containing peptidase - probable fragment	s/protease
gi|215497581|gb|EEC07075.1|	1.60576	0.683256	0.170395	2.55304	281	0.000945777	0.00151869	cuticle protein	extmat
gi|215499192|gb|EEC08686.1|	-1.64983	-0.722314	0.0473573	4.40027	337	0.00108471	0.000657472	Niemann-Pick type C1 domain-containing protein	met/carb
gi|215499270|gb|EEC08764.1|	-1.79631	-0.845033	0.104555	3.25767	294	0.00118663	0.000660595	trypsin-like serine protease	s/protease
gi|215500162|gb|EEC09656.1|	-1.26873	-0.34338	0.0183825	5.76552	151	0.0107721	0.00849046	serpin	s/protinh
gi|215500258|gb|EEC09752.1|	-1.18049	-0.239381	0.286194	1.80493	336	0.0102001	0.00864062	tick defensin	imm
gi|215500600|gb|EEC10094.1|	-1.24157	-0.31216	0.140932	2.82693	213	0.00534147	0.00430221	alpha-2-macroglobulin	s/protinh
gi|215500602|gb|EEC10096.1|	-1.15356	-0.206093	0.249489	2.00295	212	0.00260863	0.00226137	alpha-2-macroglobulin	s/protinh
gi|215504080|gb|EEC13574.1|	-1.76937	-0.823235	0.019116	5.70907	310	0.00932342	0.00526935	hemelipoprotein	storage/
gi|215504969|gb|EEC14463.1|	1.05592	0.0785027	0.382121	1.3879	113	0.00727321	0.00767993	glycine-rich protein	extmat
gi|215504971|gb|EEC14465.1|	-1.55139	-0.63356	0.088594	3.49665	181	0.0014852	0.000957333	glycine-rich secreted protein	extmat
gi|215504976|gb|EEC14470.1|	1.62508	0.700512	0.0528018	4.24327	25	0.00215618	0.00350397	secreted salivary gland peptide	s/
gi|215506090|gb|EEC15584.1|	1.53111	0.614582	0.131349	2.92853	40	0.00270711	0.00414489	regulatory subunit of protein phosphatase 1 ppz1p and subunit of ppcdc	st
gi|215506184|gb|EEC15678.1|	1.25809	0.331231	0.291416	1.77885	52	0.00475074	0.00597684	TIL	s/protinhi
gi|215506185|gb|EEC15679.1|	1.2069	0.271312	0.259661	1.9453	51	0.00598915	0.00722833	TIL	s/protinhi
gi|215506186|gb|EEC15680.1|	-1.01597	-0.0228591	0.453055	1.14224	268	0.0172765	0.0170049	TIL	s/protinhi
gi|215508748|gb|EEC18202.1|	-1.13244	-0.179438	0.15813	2.66082	317	0.00344257	0.00303995	secreted salivary gland peptide	s/
gi|215510103|gb|EEC19556.1|	-1.33126	-0.412789	0.0693468	3.85003	184	0.00981116	0.00736984	serpin	s/protinh
gi|215510105|gb|EEC19558.1|	-1.51122	-0.59571	0.0214693	5.54158	152	0.00419777	0.00277774	serpin	s/protinh
gi|215510674|gb|EEC20127.1|	-1.05457	-0.0766617	0.337891	1.56537	28	0.068452	0.0649096	microplusin	imm
gi|215510677|gb|EEC20130.1|	-1.57241	-0.652975	0.01774	5.81685	27	0.019128	0.0121648	secreted protein	s/
gi|215511104|gb|EEC20557.1|	-1.43872	-0.524788	0.256339	1.96388	340	0.00110312	0.000766737	secreted salivary gland peptide	s/
gi|292630815|sp|B7PCF6.1|MPSIN	1.20598	0.270202	0.139208	2.84468	226	0.00606914	0.00731924	antimicrobial peptide microplusin	imm
gi|442746575|gb|JAA65447.1|	-1.19064	-0.251738	0.0155105	6.01061	10	0.00867247	0.00728387	hemelipoprotein	storage/
gi|442750875|gb|JAA67597.1|	1.13742	0.185762	0.190864	2.38939	26	0.00643675	0.00732127	thyropin	s/protinh thyropin
gi|442754503|gb|JAA69411.1|	-1.17344	-0.230745	0.231773	2.10922	133	0.00117081	0.00099776	cathepsin L-like cysteine protease	s/protease
gi|442757873|gb|JAA71095.1|	-1.56212	-0.643502	0.171951	2.53993	283	0.00486338	0.00311333	8.9 kda protein	s/8.9
gi|442757993|gb|JAA71155.1|	-1.51161	-0.596086	0.00329409	8.2459	153	0.00558985	0.00369794	serpin	s/protinh
gi|556052042|gb|JAB69066.1|	1.46149	0.547435	0.0787002	3.66749	172	0.00278188	0.00406568	endoribonuclease l-psp	met/nuc
gi|556052380|gb|JAB69235.1|	1.03792	0.0536919	0.442975	1.1747	34	0.000940503	0.000976165	chorion peroxidase	detox/ox
gi|556054742|gb|JAB70416.1|	1.07957	0.110461	0.197953	2.33677	177	0.00166601	0.00179858	catalytically inactive chitinase-like	met/carb
gi|556055134|gb|JAB70612.1|	-1.10763	-0.147473	0.307748	1.70018	211	0.00138267	0.00124831	alpha-2-macroglobulin	s/protinh
gi|556055136|gb|JAB70613.1|	-1.08748	-0.120983	0.258445	1.95207	214	0.00182738	0.00168039	alpha-2-macroglobulin	s/protinh
gi|556055380|gb|JAB70735.1|	-1.6609	-0.731968	0.0320742	4.96244	220	0.00738148	0.00444426	hemocyte 8.9 kda family member	s/8.9
gi|556057042|gb|JAB71566.1|	-1.45654	-0.542549	0.0227199	5.4599	154	0.00704354	0.00483579	serpin 4	s/protinh
gi|556057992|gb|JAB72041.1|	-1.01954	-0.0279185	0.483121	1.04954	129	0.00179104	0.00175671	secreted salivary gland peptide	s/
gi|556059026|gb|JAB72558.1|	-1.29791	-0.37619	0.0327512	4.93231	208	0.00725387	0.00558889	hypothetical protein	s/
gi|556066882|gb|JAB76467.1|	-1.88427	-0.914004	0.0830916	3.58915	257	0.00176278	0.000935525	secreted protein	s/
gi|556070049|gb|JAB78041.1|	1.81448	0.859556	0.043467	4.52394	33	0.00166253	0.00301663	salivary cystatin	s/protinh cystatin
gi|556070525|gb|JAB78279.1|	-1.79276	-0.842182	0.121253	3.04391	121	0.00357549	0.00199441	lipocalin	s/lipocal
gi|67083291|gb|AAY66581.1|	-1.42346	-0.509405	0.163128	2.61592	244	0.00168995	0.00118721	secreted salivary gland peptide	s/
gi|67083329|gb|AAY66600.1|	1.11509	0.157155	0.298778	1.74286	13	0.0186612	0.0208088	lipocalin	s/lipocal
#These identifications did not meet the fold and p-value criteria. (should be disconsidered - Red dots)
