# Supplementary material for: Tick-Host Range Adaptation: Changes in Protein Profiles in Unfed Adult Ixodes scapularis and Amblyomma americanum Saliva Stimulated to Feed on Different Hosts
Source: Front Cell Infect Microbiol. 2017 Dec 19;7:517. doi: 10.3389/fcimb.2017.00517 (PMC5742094; doi:10.3389/fcimb.2017.00517)
Supplement: Table S5 — Differentially expressed proteins based on t-fold analyses comparing Amblyomma americanum saliva proteins from tick stimulated to feed on different hosts. [file Table5.XLSX]

## Sheet: NS vs DOG
Access number	Fold Change	log Fold Change	pValue	-log pValue	GPI (Index in the sparse matrix)	Signal+	Signal-	Description	Class
Aam-209398	5.50315	2.46026	0.000742702	10.3949	262	0.000283736	0.00156144	insulin-like growth factor binding protein	st
Aam-210721	4.70104	2.23298	0.000875016	10.1584	314	0.000327636	0.00154023	tick metalloprotease	s/protease
Aam-179455	4.08257	2.02948	0.00524415	7.57507	1	0.00882394	0.0360243	insulin-like growth factor binding protein	st
Aam-143335	3.28699	1.71677	0.00087884	10.1521	113	0.000882532	0.00290088	tick lipocalin	s/lipocal
Aam-61266	2.35248	1.23418	0.0010623	9.87859	313	0.000634407	0.00149243	tick lipocalin	s/lipocal
Aam-11171	2.25859	1.17542	0.00393614	7.989	276	0.000678919	0.0015334	peptidyl-prolyl cis-trans isomerase	pm
Aam-133830	2.10702	1.0752	0.000447598	11.1255	390	0.00269305	0.00567431	insulin-like growth factor binding protein	st
Aam-112492	2.02431	1.01743	0.000864998	10.175	212	0.000902626	0.00182719	cysteine rich secreted protein	s/
Aam-175922	1.96527	0.974726	0.000874046	10.16	204	0.00207478	0.00407749	tick 8.9 kda	s/8.9
Aam-177971	1.83269	0.873963	0.000638784	10.6124	67	0.00142562	0.00261272	tick lipocalin	s/lipocal
Aam-125365	1.82301	0.866321	0.00954633	6.71084	360	0.00181476	0.00330832	tick lipocalin	s/lipocal
Aam-200077	1.74143	0.800273	0.0137449	6.18496	291	0.0390646	0.0680283	tick TIL	s/TIL
Aam-154704	1.60825	0.685488	0.000316786	11.6242	379	0.0143399	0.023062	tick lipocalin	s/lipocal
Aam-23307	1.59777	0.676064	0.00092113	10.0843	162	0.00229499	0.00366688	secreted protein	s/
Aam-176439	1.55069	0.632907	0.0109392	6.51435	30	0.00206637	0.00320429	secreted protein	s/
Aam-190326	1.54291	0.625652	0.000247745	11.9789	175	0.00226123	0.00348887	secreted protein	s/
Aam-179809	1.5177	0.601889	0.0025625	8.60823	202	0.0089287	0.0135511	secreted protein	s/
Aam-194841	1.35458	0.437849	0.00242417	8.68829	296	0.0104052	0.0140947	secreted protein	s/
contaminant_KERATIN02	-1.29777	-0.376038	0.000158702	12.6214	81	0.00303031	0.00233501
contaminant_KERATIN18	-1.52394	-0.607805	0.00946169	6.72369	58	0.00175096	0.00114897
Aam-177473	-1.6358	-0.709997	0.0142267	6.13525	380	0.00172464	0.00105431	secreted protein	s/
Aam-202298	-1.64043	-0.714077	0.00333292	8.229	200	0.00518364	0.00315992	tick lipocalin	s/lipocal
Aam-203010	-1.65862	-0.729987	0.00725175	7.10745	211	0.000904168	0.000545131	glycine-rich secreted cement protein	extmat
Aam-175659	-1.67372	-0.74306	0.00909813	6.78021	339	0.006155	0.00367743	hemelipoprotein	storage/
Aam-788	-1.74617	-0.80419	0.00233177	8.74436	199	0.00884747	0.0050668	tick lipocalin	s/lipocal
Aam-179251	-1.79239	-0.841886	0.0120225	6.37812	294	0.00525689	0.00293289	microplusin	imm
Aam-17382	-1.83264	-0.873925	0.00389882	8.00275	86	0.00118564	0.000646958	glycine-rich secreted cement protein	extmat
Aam-2117	-1.87684	-0.908304	0.00152961	9.35262	124	0.00224511	0.00119622	secreted protein	s/
Aam-194574	-1.93463	-0.952058	0.00600244	7.38024	248	0.00260718	0.00134764	secreted protein	s/
Aam-77494	-1.97389	-0.981041	0.00101176	9.94892	102	0.00300293	0.00152132	hemelipoprotein	storage/
Aam-210887	-1.99152	-0.993869	0.00649321	7.26685	110	0.00537889	0.0027009	secreted protein	s/
Aam-111377	-2.01923	-1.01381	0.00638804	7.29041	9	0.00265701	0.00131585	microplusin	imm
Aam-176289	-2.06001	-1.04265	0.00374774	8.05976	288	0.00138828	0.000673921	tick mucin	s/mucin
Aam-1816	-2.08825	-1.06229	0.000922067	10.0828	78	0.00213807	0.00102386	secreted protein	s/
Aam-145252	-2.0965	-1.06798	0.00291642	8.42159	31	0.00220584	0.00105216	Uncharacterized protein	uc
Aam-153136	-2.13028	-1.09105	0.00247719	8.65708	225	0.00291314	0.00136749	tick lipocalin	s/lipocal
Aam-16529	-2.15867	-1.11014	0.00087285	10.162	349	0.00643614	0.00298153	hemelipoprotein	storage/
Aam-327	-2.18061	-1.12473	0.000273697	11.8351	391	0.00156261	0.000716593	glycine-rich secreted cement protein	extmat
Aam-272	-2.22324	-1.15266	0.00272599	8.519	51	0.00200702	0.000902746	secreted protein	s/
Aam-4670	-2.27995	-1.189	0.00223519	8.80538	178	0.00210414	0.000922888	glycine-rich secreted cement protein	extmat
Aam-91594	-2.49313	-1.31796	0.00080436	10.2799	246	0.00150013	0.000601707	serpin	s/protinh
Aam-178126	-2.52139	-1.33422	0.000534055	10.8707	260	0.00240339	0.000953201	major epididymal secretory protein he1	imm
Aam-196614	-2.79123	-1.4809	0.000100708	13.2775	111	0.00399546	0.00143143	glycine-rich secreted cement protein	extmat
Aam-112016	-2.95783	-1.56454	0.0113076	6.46656	267	0.00227758	0.000770017	tick lipocalin	s/lipocal
Aam-4313	-3.33612	-1.73817	4.2259e-05	14.5304	292	0.00895734	0.00268496	scp-like extracellular protein	s/antigen5
Aam-34216	-3.68455	-1.88149	5.62446e-05	14.1179	250	0.010731	0.00291244	tick lipocalin	s/lipocal
Aam-180914	-3.97148	-1.98968	0.0011651	9.74533	302	0.00131684	0.000331573	phospholipase	met/lipd
Aam-44103	-3.97279	-1.99015	0.000459435	11.0879	269	0.00334417	0.000841769	glycine-rich secreted cement protein	extmat
Aam-196094	-4.43991	-2.15053	0.00130231	9.58471	69	0.00283939	0.000639516	secreted protein	s/
Aam-134980	-4.76346	-2.25201	0.000140408	12.7981	300	0.00650993	0.00136664	uncharacterized protein	uc
Aam-201588	-5.11598	-2.35501	1e-05	16.6096	39	0.00473393	0.000925322	immunoglobulin_G-binding protein 2	imm
Aam-206909	-7.32382	-2.8726	6.36209e-05	13.9401	320	0.00192569	0.000262935	tick TIL	s/TIL
Aam-177916	-7.37595	-2.88283	1e-05	16.6096	358	0.00107408	0.00014562	glycine-rich secreted cement protein	extmat
Aam-175672	-7.84958	-2.97262	2.21304e-05	15.4636	172	0.00168634	0.000214832	glycine-rich secreted cement protein	extmat
Aam-176005	-8.41818	-3.07351	1e-05	16.6096	256	0.00485182	0.00057635	secreted protein	s/
Aam-42453	-13.6983	-3.77592	0.000347994	11.4886	32	0.00159327	0.000116312	glycine-rich secreted cement protein	extmat
Aam-202289	-15.6941	-3.97215	5.48773e-05	14.1534	397	0.0042654	0.000271784	glycine-rich secreted cement protein	extmat
#Identifications satisfied both, the automatic fold and statistical criteria. (Blue dots)
Aam-15555	-2.14051	-1.09795	0.000356673	11.4531	52	0.000751186	0.000350938	serine protease	s/protease
Aam-16537	-1.94949	-0.963098	5.10124e-05	14.2588	377	0.000803992	0.000412411	Se-dependent glutathione peroxidase	detox/ox
Aam-176920	-2.18859	-1.13	0.00453362	7.78512	127	0.000313803	0.000143382	ubiquitin/40S ribosomal protein S27A fusion	prot
Aam-196451	-4.2322	-2.08141	0.00364698	8.09908	76	0.000292174	6.9036e-05	peroxinectin	detox/ox
Aam-210932	3.9696	1.98899	0.000942944	10.0505	161	0.000207394	0.00082327	cell adhesion molecule	extmat
Aam-29453	-1.88867	-0.917371	0.00904736	6.78829	72	0.000658826	0.000348831	serine carboxypeptidase lysosomal cathepsin A	s/protease
Aam-550	-2.61854	-1.38876	0.000640635	10.6082	203	0.000317584	0.000121283	hemelipoprotein	storage/
contaminant_INT-STD1	3.69266	1.88466	0.00721278	7.11523	359	6.74387e-05	0.000249028
#These identifications were filtered out by the L-stringency and so deserve further experimentation to verify if they are indeed differentially expressed
Aam-10102	-2.35349	-1.2348	0.0276997	5.17399	18	0.00426569	0.00181249	ixodegrin	s/
Aam-10280	1.9242	0.944259	0.0219393	5.51034	114	0.00161037	0.00309867	cysteine rich secreted protein	s/
Aam-118751	-1.94227	-0.957745	0.0329387	4.92407	334	0.00058083	0.000299047	pancreatic lipase-like	met/lipd
Aam-12400	1.88536	0.914841	0.0615592	4.02188	141	0.000224472	0.000423211	secreted protein	s/
Aam-154706	4.62853	2.21056	0.0287207	5.12176	297	0.00819652	0.0379379	secreted protein	s/
Aam-155761	-1.47166	-0.557444	0.0155063	6.011	71	0.00308768	0.00209809	serine carboxypeptidase lysosomal cathepsin A	s/protease
Aam-17351	-1.70568	-0.770349	0.055905	4.16088	361	0.000998121	0.000585174	lysozyme	imm
Aam-176137	-2.17966	-1.1241	0.0418742	4.57779	259	0.00144639	0.000663586	tick TIL	s/TIL
Aam-177019	1.80252	0.850013	0.0348122	4.84426	108	0.0246145	0.044368	insulin-like growth factor binding protein	st
Aam-177209	1.87536	0.907164	0.080695	3.63138	393	0.000988471	0.00185374	tick TIL	s/TIL
Aam-177588	-1.85473	-0.89121	0.0224499	5.47714	50	0.00202086	0.00108957	secreted protein	s/
Aam-178017	2.18822	1.12976	0.138399	2.85309	321	0.000431708	0.000944671	insulin-like growth factor binding protein	st
Aam-178060	1.87154	0.904229	0.100345	3.31696	129	0.000427921	0.000800872	cuticular protein	extmat
Aam-178400	-1.5824	-0.662112	0.0192766	5.697	173	0.00215228	0.00136014	cystatin	s/protinh cystatin
Aam-178462	-1.93577	-0.952907	0.0795028	3.65285	65	0.00116777	0.000603258	large gyy 1 GYY family	extmat
Aam-179529	-1.54851	-0.630884	0.0283448	5.14077	388	0.00258602	0.00167	thyropin	s/protinh thyropin
Aam-179885	4.1642	2.05804	0.0305718	5.03166	272	0.000415577	0.00173055	secreted protein	s/
Aam-180737	1.78405	0.835157	0.0235674	5.40706	107	0.00224243	0.00400062	secreted protein	s/
Aam-180912	1.73893	0.7982	0.135225	2.88656	235	0.000272129	0.000473214	secreted protein	s/
Aam-183018	1.84013	0.879804	0.0502034	4.31607	36	0.000787091	0.00144835	secreted protein	s/
Aam-19296	-1.53709	-0.620205	0.0443671	4.49437	48	0.00113304	0.000737133	globin	bacterial
Aam-196129	1.53663	0.61977	0.0358401	4.80228	338	0.00155759	0.00239344	secreted protein	s/
Aam-203075	2.79931	1.48507	0.0882613	3.50208	396	0.000958729	0.00268378	secreted protein	s/
Aam-203939	-2.07517	-1.05323	0.0382669	4.70776	277	0.000611981	0.000294906	secreted protein	s/
Aam-206699	-1.77195	-0.825335	0.0280212	5.15734	219	0.00166875	0.000941762	cystatin	s/protinh cystatin
Aam-206843	2.19641	1.13514	0.0221329	5.49766	343	0.000558676	0.00122708	secreted protein	s/
Aam-207954	-1.81383	-0.859037	0.0282981	5.14315	215	0.00100609	0.00055468	secreted protein	s/
Aam-20966	1.8343	0.875233	0.180215	2.47221	119	0.000304482	0.000558513	secreted protein	s/
Aam-209902	1.92322	0.943521	0.0171341	5.86699	181	0.000297645	0.000572435	uncharacterized protein	uc
Aam-210805	-1.82175	-0.865329	0.0170209	5.87655	43	0.000703223	0.000386014	secreted protein	s/
Aam-211198	2.12963	1.0906	0.0620868	4.00957	33	8.61121e-05	0.000183387	5'-nucleotidase NT5-like2	met/nuc
Aam-211424	3.32565	1.73364	0.0374972	4.73707	381	0.000810381	0.00269505	tick lipocalin	s/lipocal
Aam-2278	-1.5229	-0.60682	0.0436953	4.51638	335	0.0010359	0.000680218	glycine-rich secreted cement protein	extmat
Aam-25033	-1.69447	-0.760835	0.0332976	4.90844	298	0.000271024	0.000159946	hemelipoprotein	storage/
Aam-31233	1.57218	0.652768	0.061257	4.02898	121	0.000590638	0.00092859	tick lipocalin	s/lipocal
Aam-34218	1.88559	0.915014	0.0226822	5.4623	347	0.00100829	0.00190121	tick lipocalin	s/lipocal
Aam-7015	-1.65892	-0.730243	0.0260706	5.26143	252	0.002746	0.00165529	toll-like receptor 5	imm
Aam-74848	1.58794	0.667158	0.0180901	5.78866	392	0.00475683	0.00755357	secreted protein	s/
Aam-76487	1.63623	0.710372	0.0629885	3.98877	40	0.000393121	0.000643235	mannan-binding lectin serine protease 1-like	s/protease
Aam-89946	-2.05359	-1.03815	0.029254	5.09522	68	0.00318637	0.00155161	secreted protein	s/
Aam-978	-1.81845	-0.86271	0.0222806	5.48807	66	0.00263681	0.00145003	histone h4	nr
contaminant_KERATIN17	-1.84393	-0.882783	0.0171127	5.86879	59	0.00177422	0.000962193
contaminant_KERATIN21	-1.50035	-0.585304	0.018831	5.73075	61	0.00304336	0.00202843
#These identifications satisfied the fold criteria but, most likely, this happened by chance (should be disconsidered - Green dots).
Aam-104045	-1.19131	-0.252545	0.180852	2.46712	342	0.000649705	0.000545372	cysteine rich secreted protein	s/
Aam-10511	1.34715	0.429914	0.0133656	6.22533	345	0.0011089	0.00149386	microplusin	imm
Aam-11322	-1.12519	-0.170175	0.251774	1.9898	344	0.00501869	0.00446029	secreted protein	s/
Aam-11446	-1.28343	-0.360004	0.0516099	4.27621	15	0.0275139	0.0214378	tick TIL	s/TIL
Aam-11649	-1.19257	-0.254078	0.137274	2.86487	307	0.00157781	0.00132303	tick lipocalin	s/lipocal
Aam-11706	-1.22775	-0.296015	0.148094	2.75542	249	0.000911423	0.000742353	peroxinectin	detox/ox
Aam-1227	-1.2397	-0.30999	0.0222907	5.48742	303	0.0020366	0.00164282	glycine-rich secreted cement protein	extmat
Aam-132113	1.11533	0.157465	0.13595	2.87885	45	0.000554103	0.000618005	acetylcholinesterase/butyrylcholinesterase	met/lipd
Aam-134270	1.54414	0.626806	0.155211	2.6877	387	0.00332015	0.00512679	BmSEI-like	s/protinh
Aam-13572	-1.23901	-0.309187	0.00129328	9.59475	101	0.0102356	0.00826112	hemelipoprotein	storage/
Aam-14312	-1.49164	-0.576903	0.0629975	3.98856	216	0.00148541	0.000995819	secreted protein	s/
Aam-149804	-1.38946	-0.474521	0.0257338	5.28019	38	0.000502495	0.000361649	peroxinectin	detox/ox
Aam-1508	-1.05709	-0.080103	0.377727	1.40458	100	0.0254289	0.0240555	hemelipoprotein	storage/
Aam-153396	1.23544	0.305024	0.137801	2.85935	26	0.000612905	0.000757207	peroxinectin	detox/ox
Aam-154993	1.04352	0.0614533	0.391781	1.35188	261	0.00192652	0.00201035	tick lipocalin	s/lipocal
Aam-158034	1.0216	0.03083	0.472077	1.08291	180	0.000445914	0.000455546	tick lipocalin	s/lipocal
Aam-160	-1.10735	-0.147107	0.13846	2.85246	265	0.0104274	0.00941654	secreted protein	s/
Aam-16161	1.14897	0.200345	0.0063987	7.28801	378	0.0355945	0.0408971	tick lipocalin	s/lipocal
Aam-1674	-1.31831	-0.398684	0.0639863	3.96609	174	0.00215663	0.00163591	cystatin	s/protinh cystatin
Aam-175742	-1.12826	-0.174099	0.0973153	3.36119	226	0.00113992	0.00101034	secreted protein	s/
Aam-175767	1.0464	0.0654413	0.341228	1.55119	210	0.0051872	0.00542791	insulin-like growth factor binding protein	st
Aam-175779	-1.19699	-0.259409	0.0699585	3.83736	159	0.00532511	0.00444876	secreted protein	s/
Aam-175830	1.12376	0.168329	0.176713	2.50052	3	0.00283881	0.00319013	serpin	s/protinh
Aam-175831	-1.25831	-0.33149	0.0365179	4.77525	4	0.00313791	0.00249375	serpin	s/protinh
Aam-175832	-1.27831	-0.354237	0.227839	2.13392	5	0.00119701	0.0009364	serpin	s/protinh
Aam-175946	-1.0576	-0.0807893	0.376463	1.40942	104	0.0254289	0.0240441	hemelipoprotein	storage/
Aam-176007	-1.22197	-0.289204	0.329675	1.60089	214	0.000667005	0.000545846	serpin	s/protinh
Aam-176697	1.20538	0.26949	0.0284632	5.13476	348	0.0140451	0.0169297	secreted protein	s/
Aam-177081	1.19842	0.26113	0.0905107	3.46577	22	0.00479485	0.00574624	alpha-macroglobulin	s/protinh
Aam-177143	-1.28412	-0.360781	0.121189	3.04467	251	0.00232736	0.00181241	toll-like receptor 5	imm
Aam-177577	1.0528	0.074228	0.3171	1.65699	10	0.0256677	0.0270229	tick TIL	s/TIL
Aam-177579	1.19856	0.261303	0.0450899	4.47105	11	0.0158918	0.0190473	tick TIL	s/TIL
Aam-177689	1.10012	0.137667	0.159148	2.65156	295	0.00222582	0.00244867	glycine-rich secreted cement protein	extmat
Aam-177922	1.50782	0.592462	0.224342	2.15623	125	0.000341051	0.000514243	glycine-rich secreted cement protein	extmat
Aam-178084	-1.3146	-0.394628	0.0158574	5.9787	106	0.00076285	0.000580289	actin	cs
Aam-178204	1.23362	0.3029	0.148947	2.74713	254	0.00462651	0.00570737	tick lipocalin	s/lipocal
Aam-178421	-1.36991	-0.454077	0.0308842	5.01699	63	0.00148625	0.00108493	large gyy 1 GYY family	extmat
Aam-178637	-1.55123	-0.633417	0.0770998	3.69713	105	0.00403988	0.0026043	lysosomal & prostatic acid phosphatase	met/energy
Aam-178918	-1.41191	-0.497647	0.258474	1.95191	170	0.000434588	0.000307802	lipophorin receptor	tr
Aam-179144	-1.19686	-0.259259	0.0634636	3.97793	19	0.00496762	0.00415053	serpin	s/protinh
Aam-179334	-1.36802	-0.452091	0.0455434	4.45661	130	0.000817452	0.000597543	glycine-rich secreted cement protein	extmat
Aam-179357	1.03254	0.0462002	0.457082	1.12947	0	0.0385969	0.0398529	AV422	s/
Aam-179375	-1.31691	-0.397156	0.183729	2.44435	128	0.000258845	0.000196555	secreted protein	s/
Aam-179537	-1.42257	-0.508495	0.0293668	5.08967	255	0.002598	0.00182628	glycine-rich secreted cement protein	extmat
Aam-179648	-1.44186	-0.527929	0.138013	2.85712	383	0.00288632	0.00200181	secreted protein	s/
Aam-179911	-1.45045	-0.536504	0.160078	2.64315	46	0.000338208	0.000233174	glyceraldehyde-3-phosphate dehydrogenase	met/energy
Aam-179944	1.51818	0.602346	0.0701744	3.83291	389	0.00162153	0.00246178	thyropin	s/protinh thyropin
Aam-179945	-1.24493	-0.31606	0.0152652	6.03361	16	0.00471797	0.00378976	tick TIL	s/TIL
Aam-180172	1.45481	0.540828	0.051822	4.27029	49	0.00689125	0.0100254	secreted protein	s/
Aam-180394	1.27656	0.352258	0.186209	2.42501	382	0.00505844	0.00645739	secreted protein	s/
Aam-180758	1.24876	0.320491	0.0122393	6.35234	23	0.0019986	0.00249577	alpha-macroglobulin	s/protinh
Aam-181646	-1.30522	-0.384291	0.219558	2.18733	44	0.000208562	0.000159791	metabotropic glutamate receptor	st
Aam-18186	-1.14011	-0.189176	0.331122	1.59456	53	0.000667908	0.000585827	major epididymal secretory protein he1	imm
Aam-182730	-1.30912	-0.388595	0.0405747	4.62328	64	0.00155368	0.00118682	large gyy 1 GYY family	extmat
Aam-183196	-1.08385	-0.116169	0.352678	1.50358	221	0.00141945	0.00130963	serpin	s/protinh
Aam-1856	-1.08295	-0.11497	0.388445	1.36422	109	0.0100272	0.00925917	insulin-like growth factor binding protein	st
Aam-186919	-1.17771	-0.235983	0.154134	2.69774	14	0.0111267	0.00944779	tick TIL	s/TIL
Aam-18854	1.05993	0.0839726	0.189885	2.39681	12	0.0123218	0.0130603	tick TIL	s/TIL
Aam-189796	1.40282	0.488333	0.223947	2.15877	103	0.00291707	0.00409214	hemelipoprotein	storage/
Aam-197241	-1.02567	-0.0365711	0.450881	1.14918	13	0.00892239	0.00869905	tick TIL	s/TIL
Aam-199130	-1.33273	-0.414387	0.0361082	4.79153	264	0.0104302	0.00782621	Kunitz domain-containing protein	s/protinh Kunitz
Aam-1994	-1.37012	-0.454302	0.170207	2.55464	171	8.7844e-05	6.41141e-05	biotinidase and vanin	met/int
Aam-199701	-1.14239	-0.192059	0.111885	3.15992	253	0.000953372	0.00083454	lysozyme	imm
Aam-200006	1.13941	0.188282	0.25562	1.96793	117	0.000663695	0.000756218	secreted protein	s/
Aam-201129	1.09922	0.136481	0.314399	1.66933	112	0.00260635	0.00286495	secreted protein	s/
Aam-201194	1.49469	0.579847	0.103971	3.26575	341	0.0152286	0.022762	Kunitz domain-containing protein	s/protinh Kunitz
Aam-203255	-1.03953	-0.0559379	0.42971	1.21856	167	0.00152656	0.0014685	cholesterol transport protein	met/lipd
Aam-203264	1.14544	0.1959	0.0387605	4.68927	385	0.00564792	0.00646935	secreted protein	s/
Aam-203999	-1.00807	-0.0115909	0.489152	1.03164	169	0.00032411	0.000321517	catalytically inactive chitinase-like lectins	met/carb
Aam-204921	1.04037	0.0570952	0.395911	1.33675	120	0.00129754	0.00134992	glycine-rich secreted cement protein	extmat
Aam-206650	-1.22568	-0.293583	0.033355	4.90596	25	0.0115277	0.00940512	secreted protein	s/
Aam-208676	-1.0934	-0.128816	0.327867	1.60882	42	0.00139078	0.00127198	uncharacterized protein	uc
Aam-209656	-1.19757	-0.26011	0.00797204	6.97084	197	0.0209827	0.0175211	secreted protein	s/
Aam-209798	1.07321	0.10193	0.315176	1.66577	268	0.00108879	0.0011685	secreted protein	s/
Aam-210176	-1.06377	-0.0891915	0.176813	2.4997	194	0.00236698	0.00222508	alpha-macroglobulin	s/protinh
Aam-210335	-1.1894	-0.250233	0.147562	2.76061	333	0.00904409	0.00760392	neuronal cell adhesion molecule	extmat
Aam-211130	-1.09285	-0.1281	0.0639056	3.96791	247	0.00924987	0.00846396	cystatin	s/protinh
Aam-211253	1.18281	0.242221	0.201472	2.31135	363	0.00854788	0.0101105	microplusin	imm
Aam-211254	-1.26596	-0.340231	0.135783	2.88063	352	0.00307732	0.00243082	glycine-rich secreted cement protein	extmat
Aam-211329	1.56051	0.64202	0.23375	2.09696	394	0.0112366	0.0175348	uncharacterized protein	uc
Aam-211575	-1.18341	-0.24295	0.230415	2.11769	163	0.00473461	0.00400082	thyropin	s/protinh thyropin
Aam-23111	1.1638	0.218845	0.113951	3.13351	165	0.00542705	0.00631601	secreted protein	s/
Aam-232	-1.34904	-0.431932	0.100901	3.30899	116	0.00163195	0.00120971	secreted protein	s/
Aam-24110	-1.21642	-0.282645	0.258069	1.95417	340	0.00145818	0.00119875	tick lipocalin	s/lipocal
Aam-2422	-1.18473	-0.24456	0.056968	4.1337	319	0.00865783	0.00730785	Unknown product	uc
Aam-2496	1.45407	0.540101	0.115264	3.11698	270	0.00159826	0.00232399	carboxypeptidase inhibitor	s/protinh
Aam-25225	1.29337	0.371137	0.0971927	3.36301	122	0.00305655	0.00395326	tick lipocalin	s/lipocal
Aam-25317	1.4449	0.530966	0.0664527	3.91153	20	0.00100619	0.00145384	serpin	s/protinh
Aam-25379	-1.04826	-0.0679992	0.367255	1.44515	201	0.000908996	0.000867146	hemelipoprotein	storage/
Aam-26536	1.03783	0.0535695	0.32018	1.64304	164	0.00317851	0.00329876	secreted protein	s/
Aam-28599	-1.3958	-0.481094	0.0320472	4.96366	293	0.00454402	0.00325549	secreted protein	s/
Aam-287	1.10207	0.14021	0.14806	2.75575	21	0.00375918	0.00414286	alpha-macroglobulin	s/protinh
Aam-29325	1.20375	0.267539	0.0425833	4.55357	166	0.00346445	0.00417034	tick lipocalin	s/lipocal
Aam-30089	1.03366	0.0477667	0.471196	1.0856	75	0.00116839	0.00120772	insulin-like growth factor binding protein	st
Aam-30532	-1.07488	-0.104174	0.382272	1.38733	271	0.00117347	0.00109172	secreted protein	s/
Aam-30890	-1.41052	-0.496228	0.03636	4.7815	205	0.00426092	0.00302081	secreted protein	s/
Aam-326	1.25754	0.330601	0.00969234	6.68894	243	0.00199947	0.00251441	glycine-rich secreted cement protein	extmat
Aam-3432	-1.1179	-0.160789	0.263306	1.92519	299	0.00135108	0.00120859	tick lipocalin	s/lipocal
Aam-34933	1.42503	0.510996	0.0123945	6.33416	376	0.000760866	0.00108426	carboxylic ester hydrolase	met/lipd
Aam-37772	-1.04432	-0.0625584	0.341959	1.5481	195	0.00190964	0.0018286	alpha-macroglobulin	s/protinh
Aam-44579	-1.03134	-0.044517	0.325263	1.62032	29	0.00190788	0.00184991	secreted protein	s/
Aam-47802	-1.14356	-0.193533	0.316794	1.65838	337	0.00506158	0.00442616	copper/zinc superoxide dismutase	detox/ox
Aam-47913	-1.10947	-0.149865	0.331137	1.5945	6	0.000870075	0.000784228	serpin	s/protinh
Aam-52219	-1.03308	-0.0469456	0.431523	1.21249	146	0.00194809	0.00188572	serpin	s/protinh
Aam-53924	1.51668	0.600914	0.0554804	4.17188	55	0.000523246	0.000793595	gamma-interferon inducible lysosomal thiol reductase	imm
Aam-57142	-1.1145	-0.156393	0.38867	1.36338	223	0.00148277	0.00133044	serpin	s/protinh
Aam-61664	-1.21485	-0.280773	0.121724	3.03832	386	0.00125076	0.00102956	uncharacterized protein	uc
Aam-66114	-1.31556	-0.395672	0.0936495	3.41659	222	0.00416443	0.00316553	serpin	s/protinh
Aam-79999	-1.05916	-0.0829162	0.438985	1.18776	356	0.00042551	0.000401744	cuticular protein	extmat
Aam-91179	-1.18476	-0.244593	0.0192284	5.70062	198	0.0148584	0.0125413	secreted protein	s/
Aam-937	-1.32571	-0.406769	0.0763208	3.71178	275	0.000674634	0.000508884	catalase	detox/ox
Aam-9709	-1.24254	-0.31329	0.0383055	4.7063	160	0.00495403	0.00398703	secreted protein	s/
contaminant_KERATIN03	-1.03519	-0.0498962	0.220659	2.18011	80	0.00442642	0.00427595
contaminant_KERATIN05	-1.38267	-0.467453	0.00763762	7.03266	82	0.0022862	0.00165347
contaminant_KERATIN13	-1.40927	-0.494953	0.0233661	5.41944	56	0.00518056	0.00367604
contaminant_KERATIN22	-1.2236	-0.291131	0.107434	3.21848	57	0.00320986	0.0026233
#These identifications did not meet the fold and p-value criteria. (should be disconsidered - Red dots)

## Sheet: NS vs HUMAN
Access number	Fold Change	log Fold Change	pValue	-log pValue	GPI (Index in the sparse matrix)	Signal+	Signal-	Description	Class
Aam-1227	4.90311	2.2937	0.00237834	8.71583	303	0.000335057	0.00164282	glycine-rich secreted cement protein	extmat
Aam-74848	4.56131	2.18945	0.00908957	6.78157	392	0.00165601	0.00755357	secreted protein	s/
Aam-16161	3.48075	1.7994	1.84587e-05	15.7253	378	0.0117495	0.0408971	tick lipocalin	s/lipocal
Aam-206843	3.42271	1.77514	0.0107301	6.5422	343	0.000358511	0.00122708	secreted protein	s/
Aam-180737	3.28863	1.71749	0.00525127	7.57312	107	0.0012165	0.00400062	secreted protein	s/
Aam-154993	3.00299	1.5864	0.0111163	6.49118	261	0.000669451	0.00201035	tick lipocalin	s/lipocal
Aam-155761	2.65392	1.40812	0.0038042	8.03819	71	0.000790564	0.00209809	serine carboxypeptidase lysosomal cathepsin A	s/protease
Aam-179809	2.64363	1.40252	0.000259805	11.9103	202	0.00512594	0.0135511	secreted protein	s/
Aam-180172	2.63227	1.39631	0.0103182	6.59867	49	0.00380866	0.0100254	secreted protein	s/
Aam-154704	2.56918	1.36131	8.77351e-05	13.4765	379	0.00897642	0.023062	tick lipocalin	s/lipocal
Aam-160	2.34227	1.22791	0.00111639	9.80695	265	0.00402026	0.00941654	secreted protein	s/
Aam-179455	2.31203	1.20916	0.0151668	6.04294	1	0.0155812	0.0360243	insulin-like growth factor binding protein	st
Aam-200077	2.12698	1.0888	0.00885422	6.81942	291	0.0319836	0.0680283	tick TIL	s/TIL
Aam-25317	1.92231	0.942841	0.0139682	6.16171	20	0.000756296	0.00145384	serpin	s/protinh
Aam-23307	1.66719	0.737416	0.00179227	9.124	162	0.00219944	0.00366688	secreted protein	s/
Aam-177689	1.65031	0.722738	0.00378391	8.04591	295	0.00148376	0.00244867	glycine-rich secreted cement protein	extmat
Aam-18854	-1.44512	-0.531191	0.000622223	10.6503	12	0.0188737	0.0130603	tick TIL	s/TIL
Aam-133830	-1.58037	-0.660265	0.000901578	10.1153	390	0.00896753	0.00567431	insulin-like growth factor binding protein	st
Aam-177577	-1.58816	-0.66736	0.00177538	9.13766	10	0.0429167	0.0270229	tick TIL	s/TIL
Aam-175830	-1.59287	-0.671632	0.00372458	8.0687	3	0.00508147	0.00319013	serpin	s/protinh
Aam-145252	-1.74718	-0.80503	0.00740723	7.07685	31	0.00183831	0.00105216	Uncharacterized protein	uc
Aam-179144	-1.79871	-0.846966	0.00187896	9.05585	19	0.00746562	0.00415053	serpin	s/protinh
Aam-37772	-1.79936	-0.847485	0.00320436	8.28575	195	0.00329031	0.0018286	alpha-macroglobulin	s/protinh
Aam-13572	-1.84869	-0.886503	0.000108466	13.1705	101	0.0152722	0.00826112	hemelipoprotein	storage/
Aam-66114	-1.90666	-0.931049	0.0139463	6.16397	222	0.00603559	0.00316553	serpin	s/protinh
Aam-210176	-2.03359	-1.02403	8.05778e-05	13.5993	194	0.00452491	0.00222508	alpha-macroglobulin	s/protinh
Aam-179945	-2.08339	-1.05894	0.0114169	6.45268	16	0.00789557	0.00378976	tick TIL	s/TIL
Aam-206650	-2.14187	-1.09887	0.00931264	6.74659	25	0.0201446	0.00940512	secreted protein	s/
Aam-2117	-2.18034	-1.12455	0.00408854	7.9342	124	0.00260817	0.00119622	secreted protein	s/
Aam-25379	-2.36216	-1.24011	0.00267768	8.5448	201	0.00204834	0.000867146	hemelipoprotein	storage/
Aam-177588	-2.39065	-1.2574	0.0146458	6.09337	50	0.00260479	0.00108957	secreted protein	s/
Aam-11446	-2.39197	-1.2582	0.000356302	11.4546	15	0.0512787	0.0214378	tick TIL	s/TIL
Aam-197241	-2.5537	-1.35259	0.00339516	8.2023	13	0.0222148	0.00869905	tick TIL	s/TIL
Aam-178084	-2.66168	-1.41234	6.45778e-05	13.9186	106	0.00154454	0.000580289	actin	cs
Aam-10511	-3.14961	-1.65517	0.00119548	9.7082	345	0.00470508	0.00149386	microplusin	imm
Aam-194574	-3.34342	-1.74133	0.000191891	12.3474	248	0.00450571	0.00134764	secreted protein	s/
Aam-1816	-3.7446	-1.90481	0.0117497	6.41124	78	0.00383394	0.00102386	secreted protein	s/
Aam-178126	-4.01235	-2.00445	0.000532453	10.8751	260	0.00382457	0.000953201	major epididymal secretory protein he1	imm
Aam-28599	-4.34027	-2.11779	0.000811031	10.268	293	0.0141297	0.00325549	secreted protein	s/
Aam-179251	-4.52674	-2.17847	0.00106584	9.8738	294	0.0132764	0.00293289	microplusin	imm
Aam-937	-4.59143	-2.19894	0.000497382	10.9734	275	0.00233651	0.000508884	catalase	detox/ox
Aam-195268	-5.31164	-2.40916	0.00353896	8.14246	233	0.00109401	0.000205965	vacuolar sorting protein	pe
Aam-77494	-5.53606	-2.46886	0.00220308	8.82627	102	0.00842214	0.00152132	hemelipoprotein	storage/
Aam-181646	-8.50454	-3.08823	2.28147e-05	15.4197	44	0.00135895	0.000159791	metabotropic glutamate receptor	st
#Identifications satisfied both, the automatic fold and statistical criteria. (Blue dots)
Aam-118751	2.44817	1.29171	0.000232222	12.0722	334	0.000122151	0.000299047	pancreatic lipase-like	met/lipd
Aam-153396	2.81218	1.49169	0.00531967	7.55445	26	0.00026926	0.000757207	peroxinectin	detox/ox
Aam-178918	-3.40105	-1.76598	0.00683135	7.19361	170	0.00104685	0.000307802	lipophorin receptor	tr
Aam-179375	-3.32156	-1.73186	0.00996241	6.64929	128	0.00065287	0.000196555	secreted protein	s/
Aam-210932	3.81744	1.93261	0.00606935	7.36424	161	0.00021566	0.00082327	cell adhesion molecule	extmat
Aam-25033	-3.03914	-1.60366	0.00312391	8.32243	298	0.000486097	0.000159946	hemelipoprotein	storage/
Aam-550	-4.64334	-2.21516	8.77991e-05	13.4754	203	0.000563158	0.000121283	hemelipoprotein	storage/
#These identifications were filtered out by the L-stringency and so deserve further experimentation to verify if they are indeed differentially expressed
Aam-104045	-2.28714	-1.19354	0.0165857	5.91392	342	0.00124734	0.000545372	cysteine rich secreted protein	s/
Aam-154706	2.63237	1.39636	0.0535992	4.22164	297	0.014412	0.0379379	secreted protein	s/
Aam-159684	3.64034	1.86407	0.0726176	3.78354	34	0.000377564	0.00137446	secreted protein	s/
Aam-16537	-3.26049	-1.70509	0.0207635	5.58981	377	0.00134466	0.000412411	Se-dependent glutathione peroxidase	detox/ox
Aam-176920	-2.83136	-1.50149	0.0203848	5.61636	127	0.000405965	0.000143382	ubiquitin/40S ribosomal protein S27A fusion	prot
Aam-177209	2.24476	1.16656	0.102422	3.2874	393	0.000825805	0.00185374	tick TIL	s/TIL
Aam-179648	-2.2215	-1.15153	0.0306288	5.02897	383	0.004447	0.00200181	secreted protein	s/
Aam-179885	2.49828	1.32093	0.0555771	4.16937	272	0.000692695	0.00173055	secreted protein	s/
Aam-179911	-3.76053	-1.91094	0.0187758	5.73498	46	0.000876859	0.000233174	glyceraldehyde-3-phosphate dehydrogenase	met/energy
Aam-1856	2.1504	1.1046	0.0585893	4.09322	109	0.0043058	0.00925917	insulin-like growth factor binding protein	st
Aam-203999	-5.30007	-2.40601	0.0306143	5.02965	169	0.00170406	0.000321517	catalytically inactive chitinase-like lectins	met/carb
Aam-207821	-3.4543	-1.78839	0.0971838	3.36314	177	0.000752972	0.000217981	secreted protein	s/
Aam-209798	-2.50861	-1.32689	0.0225789	5.46888	268	0.0029313	0.0011685	secreted protein	s/
Aam-210335	2.2655	1.17983	0.0228842	5.4495	333	0.00335639	0.00760392	neuronal cell adhesion molecule	extmat
Aam-211329	2.369	1.24428	0.198605	2.33203	394	0.00740178	0.0175348	uncharacterized protein	uc
Aam-2278	-2.5229	-1.33508	0.0528536	4.24185	335	0.00171612	0.000680218	glycine-rich secreted cement protein	extmat
Aam-272	-2.68865	-1.42688	0.0614822	4.02369	51	0.00242717	0.000902746	secreted protein	s/
Aam-30532	-2.00338	-1.00244	0.0160363	5.96252	271	0.00218713	0.00109172	secreted protein	s/
Aam-47802	-2.05885	-1.04184	0.0167782	5.89727	337	0.0091128	0.00442616	copper/zinc superoxide dismutase	detox/ox
Aam-91594	-2.56262	-1.35762	0.0205738	5.60304	246	0.00154194	0.000601707	serpin	s/protinh
#These identifications satisfied the fold criteria but, most likely, this happened by chance (should be disconsidered - Green dots).
Aam-10102	-1.6473	-0.720102	0.204589	2.2892	18	0.00298572	0.00181249	ixodegrin	s/
Aam-10280	1.41317	0.49893	0.108194	3.2083	114	0.00219272	0.00309867	cysteine rich secreted protein	s/
Aam-111377	1.03819	0.054072	0.447098	1.16134	9	0.00126744	0.00131585	microplusin	imm
Aam-11171	1.34651	0.429221	0.128079	2.96489	276	0.0011388	0.0015334	peptidyl-prolyl cis-trans isomerase	pm
Aam-112492	1.27703	0.352789	0.223566	2.16123	212	0.00143082	0.00182719	cysteine rich secreted protein	s/
Aam-11322	1.36472	0.448602	0.0665912	3.90852	344	0.00326829	0.00446029	secreted protein	s/
Aam-11706	-1.66362	-0.734326	0.0102773	6.6044	249	0.00123499	0.000742353	peroxinectin	detox/ox
Aam-119	-1.36466	-0.448538	0.205331	2.28398	309	0.00175539	0.00128632	tick TIL	s/TIL
Aam-132113	-1.11956	-0.162926	0.350447	1.51273	45	0.000691891	0.000618005	acetylcholinesterase/butyrylcholinesterase	met/lipd
Aam-134270	1.17709	0.235228	0.36332	1.46069	387	0.00435547	0.00512679	BmSEI-like	s/protinh
Aam-134980	1.35573	0.439065	0.167376	2.57883	300	0.00100805	0.00136664	uncharacterized protein	uc
Aam-14312	-1.03545	-0.0502558	0.478569	1.0632	216	0.00103112	0.000995819	secreted protein	s/
Aam-1508	-1.38333	-0.468148	0.0557193	4.16568	100	0.0332768	0.0240555	hemelipoprotein	storage/
Aam-153136	1.298	0.376291	0.137306	2.86453	225	0.00105353	0.00136749	tick lipocalin	s/lipocal
Aam-155604	1.27695	0.352698	0.215977	2.21105	282	0.000811	0.0010356	tick lipocalin	s/lipocal
Aam-16529	-1.40605	-0.491651	0.043351	4.52779	349	0.00419219	0.00298153	hemelipoprotein	storage/
Aam-1674	1.42074	0.506647	0.113391	3.14062	174	0.00115145	0.00163591	cystatin	s/protinh cystatin
Aam-17382	1.04978	0.0700888	0.454782	1.13675	86	0.000616279	0.000646958	glycine-rich secreted cement protein	extmat
Aam-175659	1.29544	0.373445	0.113089	3.14446	339	0.00283875	0.00367743	hemelipoprotein	storage/
Aam-175665	1.05769	0.0809162	0.371002	1.4305	35	0.00187887	0.00198726	secreted protein	s/
Aam-175742	-1.23517	-0.304715	0.293474	1.76869	226	0.00124794	0.00101034	secreted protein	s/
Aam-175767	-1.17529	-0.233019	0.0859641	3.54012	210	0.00637938	0.00542791	insulin-like growth factor binding protein	st
Aam-175779	1.20573	0.26991	0.0969771	3.36621	159	0.00368967	0.00444876	secreted protein	s/
Aam-175831	-1.25453	-0.327153	0.0750599	3.73581	4	0.0031285	0.00249375	serpin	s/protinh
Aam-175832	-1.45695	-0.542952	0.124805	3.00225	5	0.00136429	0.0009364	serpin	s/protinh
Aam-175922	-1.20001	-0.263043	0.129627	2.94756	204	0.00489302	0.00407749	tick 8.9 kda	s/8.9
Aam-175946	-1.37935	-0.463985	0.0562512	4.15197	104	0.0331651	0.0240441	hemelipoprotein	storage/
Aam-176005	-1.71811	-0.780823	0.0342946	4.86588	256	0.000990233	0.00057635	secreted protein	s/
Aam-176007	1.49965	0.584624	0.279651	1.8383	214	0.000363983	0.000545846	serpin	s/protinh
Aam-176289	-1.3316	-0.413165	0.0766159	3.70621	288	0.000897396	0.000673921	tick mucin	s/mucin
Aam-176697	-1.37981	-0.464465	0.0195012	5.68029	348	0.0233598	0.0169297	secreted protein	s/
Aam-177019	1.02683	0.0381994	0.449376	1.154	108	0.0432087	0.044368	insulin-like growth factor binding protein	st
Aam-177081	-1.28894	-0.366191	0.0401715	4.63768	22	0.00740658	0.00574624	alpha-macroglobulin	s/protinh
Aam-177143	-1.38373	-0.468565	0.0823817	3.60153	251	0.0025079	0.00181241	toll-like receptor 5	imm
Aam-177473	-1.25914	-0.332435	0.236979	2.07717	380	0.00132752	0.00105431	secreted protein	s/
Aam-177579	-1.13254	-0.179561	0.209573	2.25447	11	0.0215718	0.0190473	tick TIL	s/TIL
Aam-177922	-1.32977	-0.411177	0.299057	1.74151	125	0.000683825	0.000514243	glycine-rich secreted cement protein	extmat
Aam-178400	1.22565	0.293547	0.24371	2.03676	173	0.00110973	0.00136014	cystatin	s/protinh cystatin
Aam-178421	1.67112	0.740817	0.147535	2.76087	63	0.000649222	0.00108493	large gyy 1 GYY family	extmat
Aam-178637	-1.63663	-0.710725	0.0768322	3.70214	105	0.00426227	0.0026043	lysosomal & prostatic acid phosphatase	met/energy
Aam-179357	1.37517	0.459615	0.188824	2.40488	0	0.0289802	0.0398529	AV422	s/
Aam-179529	-1.5206	-0.604642	0.0363529	4.78179	388	0.00253941	0.00167	thyropin	s/protinh thyropin
Aam-179537	1.42854	0.514541	0.0564755	4.14623	255	0.00127842	0.00182628	glycine-rich secreted cement protein	extmat
Aam-179944	-1.64753	-0.720303	0.0312289	5.00097	389	0.00405585	0.00246178	thyropin	s/protinh thyropin
Aam-180394	-1.5817	-0.661477	0.0303642	5.04149	382	0.0102137	0.00645739	secreted protein	s/
Aam-180758	1.01496	0.0214224	0.452643	1.14355	23	0.00245898	0.00249577	alpha-macroglobulin	s/protinh
Aam-183018	1.55134	0.633511	0.128183	2.96373	36	0.000933613	0.00144835	secreted protein	s/
Aam-183196	-1.12583	-0.170984	0.313054	1.67552	221	0.00147442	0.00130963	serpin	s/protinh
Aam-186919	-1.7197	-0.782157	0.0315358	4.98686	14	0.0162474	0.00944779	tick TIL	s/TIL
Aam-189796	-1.6065	-0.683921	0.0986893	3.34096	103	0.00657402	0.00409214	hemelipoprotein	storage/
Aam-19296	1.28784	0.364958	0.23668	2.07899	48	0.000572377	0.000737133	globin	bacterial
Aam-194841	-1.37471	-0.459127	0.0288128	5.11715	296	0.0193761	0.0140947	secreted protein	s/
Aam-196129	-1.70403	-0.768951	0.0776974	3.68599	338	0.0040785	0.00239344	secreted protein	s/
Aam-199701	-1.75373	-0.810428	0.195667	2.35353	253	0.00146356	0.00083454	lysozyme	imm
Aam-200006	-1.32126	-0.40192	0.291535	1.77826	117	0.000999165	0.000756218	secreted protein	s/
Aam-201129	-1.39648	-0.481799	0.123688	3.01522	112	0.00400086	0.00286495	secreted protein	s/
Aam-201194	1.10455	0.143459	0.350296	1.51336	341	0.0206075	0.022762	Kunitz domain-containing protein	s/protinh Kunitz
Aam-201592	1.37141	0.455658	0.0764418	3.70949	353	0.00078054	0.00107044	secreted protein	s/
Aam-202298	1.05909	0.0828215	0.395263	1.33911	200	0.00298362	0.00315992	tick lipocalin	s/lipocal
Aam-203010	-1.40622	-0.49182	0.0372533	4.74649	211	0.000766573	0.000545131	glycine-rich secreted cement protein	extmat
Aam-203255	-1.68048	-0.748871	0.0619028	4.01385	167	0.00246778	0.0014685	cholesterol transport protein	met/lipd
Aam-203264	-1.10856	-0.148688	0.258546	1.95151	385	0.00717166	0.00646935	secreted protein	s/
Aam-207954	-1.94712	-0.961343	0.0445609	4.48808	215	0.00108003	0.00055468	secreted protein	s/
Aam-209398	1.61964	0.695676	0.0595603	4.06951	262	0.000964065	0.00156144	insulin-like growth factor binding protein	st
Aam-209656	-1.20045	-0.263573	0.065582	3.93056	197	0.0210331	0.0175211	secreted protein	s/
Aam-20966	-2.10245	-1.07207	0.216545	2.20726	119	0.00117424	0.000558513	secreted protein	s/
Aam-210805	-1.90224	-0.927703	0.124105	3.01037	43	0.000734293	0.000386014	secreted protein	s/
Aam-210887	-1.0977	-0.134479	0.387613	1.36731	110	0.00296477	0.0027009	secreted protein	s/
Aam-211130	1.09948	0.136817	0.0856579	3.54527	247	0.00769818	0.00846396	cystatin	s/protinh
Aam-211253	1.01098	0.0157485	0.47821	1.06428	363	0.0100008	0.0101105	microplusin	imm
Aam-211254	1.09017	0.124549	0.38433	1.37958	352	0.00222977	0.00243082	glycine-rich secreted cement protein	extmat
Aam-211424	1.12437	0.169116	0.373829	1.41955	381	0.00239694	0.00269505	tick lipocalin	s/lipocal
Aam-211575	-1.64776	-0.720506	0.039986	4.64436	163	0.0065924	0.00400082	thyropin	s/protinh thyropin
Aam-2252	-1.04656	-0.0656492	0.432196	1.21024	281	0.000270351	0.000258324	cathepsin D-like	s/protease
Aam-232	1.42527	0.511236	0.164255	2.60599	116	0.000848758	0.00120971	secreted protein	s/
Aam-2496	-1.45141	-0.537457	0.0923324	3.43702	270	0.00337307	0.00232399	carboxypeptidase inhibitor	s/protinh
Aam-26536	-1.31403	-0.394	0.019482	5.68171	164	0.00433467	0.00329876	secreted protein	s/
Aam-287	-1.30436	-0.38334	0.0180197	5.79428	21	0.00540377	0.00414286	alpha-macroglobulin	s/protinh
Aam-30089	-2.02565	-1.01839	0.107673	3.21527	75	0.00244642	0.00120772	insulin-like growth factor binding protein	st
Aam-30890	-1.19689	-0.259293	0.244741	2.03067	205	0.00361558	0.00302081	secreted protein	s/
Aam-326	-1.07883	-0.109471	0.271543	1.88075	243	0.00271263	0.00251441	glycine-rich secreted cement protein	extmat
Aam-327	1.16151	0.216002	0.302691	1.72408	391	0.000616949	0.000716593	glycine-rich secreted cement protein	extmat
Aam-34216	-1.28933	-0.366623	0.157998	2.66202	250	0.0037551	0.00291244	tick lipocalin	s/lipocal
Aam-34933	-1.07979	-0.110751	0.355582	1.49175	376	0.00117077	0.00108426	carboxylic ester hydrolase	met/lipd
Aam-44579	-1.47423	-0.55996	0.0347993	4.8448	29	0.00272719	0.00184991	secreted protein	s/
Aam-4670	1.08395	0.116296	0.35067	1.51181	178	0.000851413	0.000922888	glycine-rich secreted cement protein	extmat
Aam-52219	-1.05879	-0.0824178	0.390858	1.35528	146	0.00199658	0.00188572	serpin	s/protinh
Aam-53924	-1.89376	-0.921255	0.0383477	4.70472	55	0.00150288	0.000793595	gamma-interferon inducible lysosomal thiol reductase	imm
Aam-563	1.1864	0.246596	0.293592	1.76811	230	0.000582002	0.00069049	ribosomal l1 domain-containing protein	ps
Aam-57142	-2.03253	-1.02327	0.100039	3.32137	223	0.00270416	0.00133044	serpin	s/protinh
Aam-61664	-1.10193	-0.14003	0.332161	1.59005	386	0.00113451	0.00102956	uncharacterized protein	uc
Aam-7015	-1.72331	-0.785186	0.0383713	4.70383	252	0.00285259	0.00165529	toll-like receptor 5	imm
Aam-76487	1.96367	0.973552	0.0681304	3.87556	40	0.000327568	0.000643235	mannan-binding lectin serine protease 1-like	s/protease
Aam-89946	-1.37904	-0.463664	0.348603	1.52034	68	0.00213973	0.00155161	secreted protein	s/
Aam-91179	-1.26992	-0.344734	0.0817112	3.61332	198	0.0159263	0.0125413	secreted protein	s/
Aam-9709	-1.13455	-0.182117	0.26316	1.92599	160	0.00452347	0.00398703	secreted protein	s/
#These identifications did not meet the fold and p-value criteria. (should be disconsidered - Red dots)

## Sheet: NS vs RABBIT
Access number	Fold Change	log Fold Change	pValue	-log pValue	GPI (Index in the sparse matrix)	Signal+	Signal-	Description	Class
Aam-177577	2.63017	1.39515	0.00811404	6.94536	10	0.0102742	0.0270229	tick TIL	s/TIL
Aam-1508	-1.71132	-0.775113	0.00898154	6.79882	100	0.0411668	0.0240555	hemelipoprotein	storage/
Aam-175946	-1.71214	-0.775799	0.00889859	6.81221	104	0.0411668	0.0240441	hemelipoprotein	storage/
Aam-4313	-1.75869	-0.814505	0.0119627	6.38531	292	0.00472202	0.00268496	scp-like extracellular protein	s/antigen5
Aam-179945	-1.80594	-0.852754	0.00918879	6.76591	16	0.0068441	0.00378976	tick TIL	s/TIL
contaminant_KERATIN03	-1.85305	-0.8899	0.00247449	8.65865	80	0.00792354	0.00427595
Aam-180758	-1.93214	-0.950202	0.000981502	9.99272	23	0.00482218	0.00249577	alpha-macroglobulin	s/protinh
Aam-153136	-1.96178	-0.972164	0.00841262	6.89323	225	0.00268271	0.00136749	tick lipocalin	s/lipocal
Aam-61664	-1.96919	-0.977599	0.00207325	8.91389	386	0.0020274	0.00102956	uncharacterized protein	uc
Aam-211254	-2.12376	-1.08662	0.0149499	6.06372	352	0.00516248	0.00243082	glycine-rich secreted cement protein	extmat
Aam-210335	-2.50648	-1.32566	0.000765886	10.3506	333	0.019059	0.00760392	neuronal cell adhesion molecule	extmat
Aam-175831	-2.53495	-1.34196	0.000650209	10.5868	4	0.00632154	0.00249375	serpin	s/protinh
Aam-11322	-2.53545	-1.34224	0.00782722	6.99728	344	0.0113088	0.00446029	secreted protein	s/
contaminant_KERATIN13	-2.65279	-1.40751	0.00544238	7.52155	56	0.00975176	0.00367604
Aam-179144	-2.81203	-1.49161	0.00202825	8.94555	19	0.0116714	0.00415053	serpin	s/protinh
Aam-204921	-2.99898	-1.58447	0.0105559	6.56581	120	0.0040484	0.00134992	glycine-rich secreted cement protein	extmat
Aam-44103	-3.03588	-1.60212	0.0103024	6.60088	269	0.00255551	0.000841769	glycine-rich secreted cement protein	extmat
contaminant_KERATIN22	-3.18829	-1.67278	0.000370518	11.3982	57	0.00836383	0.0026233
Aam-37772	-3.40769	-1.7688	0.00221806	8.81649	195	0.00623131	0.0018286	alpha-macroglobulin	s/protinh
Aam-179191	-3.88063	-1.95629	0.00114037	9.77628	168	0.0017454	0.000449772	phospholipase A2	met/lipd
Aam-154993	-3.96733	-1.98817	0.00104738	9.899	261	0.00797574	0.00201035	tick lipocalin	s/lipocal
Aam-177689	-4.33559	-2.11623	0.000223196	12.1294	295	0.0106165	0.00244867	glycine-rich secreted cement protein	extmat
Aam-11706	-4.43078	-2.14756	0.000319619	11.6114	249	0.0032892	0.000742353	peroxinectin	detox/ox
Aam-134980	-4.44662	-2.15271	0.01293	6.27313	300	0.00607692	0.00136664	uncharacterized protein	uc
Aam-177588	-5.08147	-2.34524	0.00916252	6.77004	50	0.00553662	0.00108957	secreted protein	s/
Aam-183196	-5.10111	-2.35081	0.00468308	7.73833	221	0.00668057	0.00130963	serpin	s/protinh
Aam-15555	-5.66491	-2.50205	0.000218304	12.1614	52	0.00198803	0.000350938	serine protease	s/protease
Aam-194841	-5.91114	-2.56344	0.0126615	6.30341	296	0.0833157	0.0140947	secreted protein	s/
Aam-1227	-5.92774	-2.56748	0.00410948	7.92683	303	0.00973821	0.00164282	glycine-rich secreted cement protein	extmat
Aam-2278	-6.06083	-2.59951	0.00500269	7.64308	335	0.00412269	0.000680218	glycine-rich secreted cement protein	extmat
Aam-178084	-6.29805	-2.65491	0.00391809	7.99564	106	0.00365469	0.000580289	actin	cs
Aam-10511	-6.39465	-2.67687	1.4578e-05	16.0658	345	0.00955271	0.00149386	microplusin	imm
Aam-14312	-6.80519	-2.76664	0.000317685	11.6201	216	0.00677674	0.000995819	secreted protein	s/
Aam-176007	-8.59203	-3.103	0.000481774	11.0194	214	0.00468992	0.000545846	serpin	s/protinh
Aam-17382	-9.09049	-3.18436	1e-05	16.6096	86	0.00588116	0.000646958	glycine-rich secreted cement protein	extmat
Aam-177922	-9.472	-3.24367	0.0015642	9.32036	125	0.00487091	0.000514243	glycine-rich secreted cement protein	extmat
Aam-57142	-9.48706	-3.24596	0.0024972	8.64547	223	0.012622	0.00133044	serpin	s/protinh
Aam-177473	-10.1548	-3.34409	0.00108514	9.84791	380	0.0107063	0.00105431	secreted protein	s/
Aam-176005	-10.6113	-3.40753	0.000115493	13.0799	256	0.00611583	0.00057635	secreted protein	s/
Aam-327	-11.3513	-3.50478	0.00048787	11.0012	391	0.00813423	0.000716593	glycine-rich secreted cement protein	extmat
Aam-66114	-11.5865	-3.53437	0.00224089	8.80171	222	0.0366773	0.00316553	serpin	s/protinh
Aam-206909	-12.1674	-3.60495	0.000125543	12.9595	320	0.00319924	0.000262935	tick TIL	s/TIL
Aam-175672	-15.3593	-3.94104	0.00141761	9.46232	172	0.00329966	0.000214832	glycine-rich secreted cement protein	extmat
Aam-91594	-15.9558	-3.99601	0.00013058	12.9028	246	0.00960074	0.000601707	serpin	s/protinh
Aam-179911	-16.0209	-4.00188	0.00140268	9.4776	46	0.00373565	0.000233174	glyceraldehyde-3-phosphate dehydrogenase	met/energy
Aam-42453	-17.4739	-4.12713	0.0139905	6.15941	32	0.00203241	0.000116312	glycine-rich secreted cement protein	extmat
Aam-178421	-17.6601	-4.14242	0.000221355	12.1414	63	0.0191599	0.00108493	large gyy 1 GYY family	extmat
Aam-550	-21.3706	-4.41755	9.32571e-05	13.3884	203	0.00259189	0.000121283	hemelipoprotein	storage/
contaminant_INT-STD1	-25.8566	-4.69246	0.000868282	10.1695	359	0.00643903	0.000249028
#Identifications satisfied both, the automatic fold and statistical criteria. (Blue dots)
Aam-176920	-10.3098	-3.36594	0.00234951	8.73343	127	0.00147823	0.000143382	ubiquitin/40S ribosomal protein S27A fusion	prot
#These identifications were filtered out by the L-stringency and so deserve further experimentation to verify if they are indeed differentially expressed
Aam-10102	-16.4626	-4.04112	0.0554177	4.17351	18	0.0298383	0.00181249	ixodegrin	s/
Aam-13572	-1.89139	-0.919446	0.0219125	5.5121	101	0.015625	0.00826112	hemelipoprotein	storage/
Aam-175779	-1.7734	-0.826516	0.0451344	4.46963	159	0.00788941	0.00444876	secreted protein	s/
Aam-175830	-2.9759	-1.57333	0.0240159	5.37987	3	0.00949351	0.00319013	serpin	s/protinh
Aam-178462	-4.46255	-2.15787	0.0198637	5.65372	65	0.00269207	0.000603258	large gyy 1 GYY family	extmat
Aam-178637	-3.75953	-1.91055	0.11412	3.13138	105	0.00979095	0.0026043	lysosomal & prostatic acid phosphatase	met/energy
Aam-179251	-3.50593	-1.8098	0.0173485	5.84904	294	0.0102825	0.00293289	microplusin	imm
Aam-179357	2.34054	1.22684	0.0534045	4.2269	0	0.0170272	0.0398529	AV422	s/
Aam-179375	-8.16977	-3.0303	0.0365745	4.77302	128	0.00160581	0.000196555	secreted protein	s/
Aam-201194	-2.24442	-1.16635	0.0268908	5.21674	341	0.0510877	0.022762	Kunitz domain-containing protein	s/protinh Kunitz
Aam-211253	-1.93864	-0.955047	0.0429548	4.54104	363	0.0196007	0.0101105	microplusin	imm
Aam-272	-7.12333	-2.83255	0.0226318	5.4655	51	0.00643056	0.000902746	secreted protein	s/
Aam-563	-6.78574	-2.76251	0.0230861	5.43683	230	0.00468548	0.00069049	ribosomal l1 domain-containing protein	ps
Aam-7015	-1.64749	-0.720272	0.0429317	4.54181	252	0.00272708	0.00165529	toll-like receptor 5	imm
contaminant_KERATIN05	-1.77936	-0.831357	0.0186367	5.74571	82	0.00294212	0.00165347
#These identifications satisfied the fold criteria but, most likely, this happened by chance (should be disconsidered - Green dots).
Aam-154704	-1.33115	-0.412674	0.168661	2.5678	379	0.0306991	0.023062	tick lipocalin	s/lipocal
Aam-155761	-1.18697	-0.247289	0.232901	2.10221	71	0.00249038	0.00209809	serine carboxypeptidase lysosomal cathepsin A	s/protease
Aam-16529	1.13219	0.179119	0.33797	1.56503	349	0.00263342	0.00298153	hemelipoprotein	storage/
Aam-175742	-1.01677	-0.0239878	0.455732	1.13374	226	0.00102728	0.00101034	secreted protein	s/
Aam-176697	-1.19337	-0.25504	0.117948	3.08378	348	0.0202034	0.0169297	secreted protein	s/
Aam-177143	-1.43167	-0.517701	0.112438	3.15279	251	0.00259478	0.00181241	toll-like receptor 5	imm
Aam-177579	-1.16677	-0.222526	0.270027	1.88882	11	0.0222239	0.0190473	tick TIL	s/TIL
Aam-17907	-1.36264	-0.446404	0.0614276	4.02497	17	0.0194889	0.0143023	tick TIL	s/TIL
Aam-180172	1.22075	0.287771	0.231739	2.10943	49	0.00821251	0.0100254	secreted protein	s/
Aam-180394	-1.17497	-0.232628	0.27866	1.84342	382	0.00758726	0.00645739	secreted protein	s/
Aam-203264	-1.34522	-0.427845	0.0346462	4.85116	385	0.00870271	0.00646935	secreted protein	s/
Aam-210176	-1.52788	-0.611532	0.01724	5.85809	194	0.00339966	0.00222508	alpha-macroglobulin	s/protinh
Aam-25317	1.20083	0.264033	0.285341	1.80924	20	0.00121069	0.00145384	serpin	s/protinh
Aam-26536	-1.10857	-0.148701	0.232299	2.10595	164	0.0036569	0.00329876	secreted protein	s/
Aam-287	-1.2078	-0.272376	0.0488195	4.3564	21	0.00500373	0.00414286	alpha-macroglobulin	s/protinh
Aam-326	-1.17467	-0.232257	0.131661	2.9251	243	0.00295361	0.00251441	glycine-rich secreted cement protein	extmat
Aam-47802	-1.02172	-0.0309987	0.483929	1.04713	337	0.00452229	0.00442616	copper/zinc superoxide dismutase	detox/ox
Aam-91179	-1.15879	-0.21262	0.350168	1.51388	198	0.0145327	0.0125413	secreted protein	s/
contaminant_KERATIN02	-1.57406	-0.654495	0.0333173	4.90758	81	0.00367546	0.00233501
contaminant_KERATIN17	-1.07298	-0.101625	0.40944	1.28828	59	0.00103242	0.000962193
contaminant_KERATIN18	-1.25777	-0.330863	0.10642	3.23216	58	0.00144514	0.00114897
#These identifications did not meet the fold and p-value criteria. (should be disconsidered - Red dots)

## Sheet: DOG vs HUMAN
Access number	Fold Change	log Fold Change	pValue	-log pValue	GPI (Index in the sparse matrix)	Signal+	Signal-	Description	Class
Aam-134980	6.45795	2.69108	8.50361e-05	13.5216	300	0.00100805	0.00650993	uncharacterized protein	uc
Aam-1227	6.07838	2.60369	1e-05	16.6096	303	0.000335057	0.0020366	glycine-rich secreted cement protein	extmat
Aam-176005	4.89967	2.29268	1e-05	16.6096	256	0.000990233	0.00485182	secreted protein	s/
Aam-155761	3.90566	1.96557	0.000190518	12.3578	71	0.000790564	0.00308768	serine carboxypeptidase lysosomal cathepsin A	s/protease
Aam-16161	3.02945	1.59905	3.72982e-05	14.7105	378	0.0117495	0.0355945	tick lipocalin	s/lipocal
Aam-154993	2.87776	1.52495	0.00429715	7.8624	261	0.000669451	0.00192652	tick lipocalin	s/lipocal
Aam-74848	2.87247	1.52229	0.0076544	7.02949	392	0.00165601	0.00475683	secreted protein	s/
Aam-34216	2.85772	1.51487	0.000284759	11.778	250	0.0037551	0.010731	tick lipocalin	s/lipocal
Aam-153136	2.76511	1.46734	0.000273123	11.8382	225	0.00105353	0.00291314	tick lipocalin	s/lipocal
Aam-210335	2.69459	1.43006	0.00159991	9.28779	333	0.00335639	0.00904409	neuronal cell adhesion molecule	extmat
Aam-160	2.59371	1.37502	0.000110554	13.143	265	0.00402026	0.0104274	secreted protein	s/
Aam-327	2.5328	1.34074	0.00251897	8.63295	391	0.000616949	0.00156261	glycine-rich secreted cement protein	extmat
Aam-4670	2.47135	1.3053	0.00227869	8.77758	178	0.000851413	0.00210414	glycine-rich secreted cement protein	extmat
Aam-1856	2.32878	1.21957	0.000431112	11.1796	109	0.0043058	0.0100272	insulin-like growth factor binding protein	st
Aam-175659	2.16821	1.1165	0.00198315	8.97799	339	0.00283875	0.006155	hemelipoprotein	storage/
Aam-111377	2.09635	1.06788	0.000912926	10.0972	9	0.00126744	0.00265701	microplusin	imm
Aam-179537	2.03219	1.02304	0.00252803	8.62777	255	0.00127842	0.002598	glycine-rich secreted cement protein	extmat
Aam-178400	1.93947	0.955659	0.00382721	8.02949	173	0.00110973	0.00215228	cystatin	s/protinh cystatin
Aam-232	1.92275	0.943168	0.00577977	7.43477	116	0.000848758	0.00163195	secreted protein	s/
Aam-1674	1.87297	0.905331	0.00512932	7.60702	174	0.00115145	0.00215663	cystatin	s/protinh cystatin
Aam-180737	1.84335	0.88233	0.00455631	7.77792	107	0.0012165	0.00224243	secreted protein	s/
Aam-210887	1.81427	0.85939	0.00893884	6.8057	110	0.00296477	0.00537889	secreted protein	s/
Aam-180172	1.80936	0.85548	0.00993226	6.65366	49	0.00380866	0.00689125	secreted protein	s/
Aam-179809	1.74186	0.800632	1e-05	16.6096	202	0.00512594	0.0089287	secreted protein	s/
Aam-202298	1.73736	0.796899	0.00734469	7.08908	200	0.00298362	0.00518364	tick lipocalin	s/lipocal
Aam-154704	1.5975	0.67582	0.00164416	9.24843	379	0.00897642	0.0143399	tick lipocalin	s/lipocal
Aam-16529	1.53527	0.618489	0.00110282	9.82459	349	0.00419219	0.00643614	hemelipoprotein	storage/
Aam-177689	1.50011	0.585071	0.000947998	10.0428	295	0.00148376	0.00222582	glycine-rich secreted cement protein	extmat
Aam-175779	1.44325	0.529318	0.00248119	8.65475	159	0.00368967	0.00532511	secreted protein	s/
Aam-179357	1.33183	0.413414	0.000118729	13.04	0	0.0289802	0.0385969	AV422	s/
Aam-211130	1.20157	0.264917	0.00591492	7.40143	247	0.00769818	0.00924987	cystatin	s/protinh
Aam-175767	-1.22983	-0.29846	0.00185321	9.07576	210	0.00637938	0.0051872	insulin-like growth factor binding protein	st
Aam-201194	-1.35321	-0.436388	0.00982052	6.66998	341	0.0206075	0.0152286	Kunitz domain-containing protein	s/protinh Kunitz
Aam-11706	-1.35502	-0.438311	0.0128606	6.2809	249	0.00123499	0.000911423	peroxinectin	detox/ox
Aam-26536	-1.36374	-0.447569	0.00960858	6.70146	164	0.00433467	0.00317851	secreted protein	s/
Aam-287	-1.43749	-0.52355	0.00207786	8.91069	21	0.00540377	0.00375918	alpha-macroglobulin	s/protinh
Aam-13572	-1.49207	-0.577316	0.000324379	11.59	101	0.0152722	0.0102356	hemelipoprotein	storage/
Aam-179144	-1.50286	-0.587707	0.00112006	9.80221	19	0.00746562	0.00496762	serpin	s/protinh
Aam-18854	-1.53173	-0.615163	4.34241e-05	14.4911	12	0.0188737	0.0123218	tick TIL	s/TIL
Aam-177081	-1.54469	-0.627321	0.00312124	8.32367	22	0.00740658	0.00479485	alpha-macroglobulin	s/protinh
contaminant_KERATIN21	-1.5723	-0.652879	0.00119053	9.71419	61	0.00478509	0.00304336
contaminant_KERATIN17	-1.58119	-0.66101	0.00272623	8.51888	59	0.00280537	0.00177422
Aam-178126	-1.59132	-0.670226	0.00530568	7.55825	260	0.00382457	0.00240339	major epididymal secretory protein he1	imm
Aam-176697	-1.66319	-0.733955	0.00384577	8.02251	348	0.0233598	0.0140451	secreted protein	s/
Aam-177577	-1.67201	-0.741588	1e-05	16.6096	10	0.0429167	0.0256677	tick TIL	s/TIL
Aam-37772	-1.723	-0.784927	0.00254478	8.61824	195	0.00329031	0.00190964	alpha-macroglobulin	s/protinh
Aam-194574	-1.7282	-0.789267	6.30832e-05	13.9524	248	0.00450571	0.00260718	secreted protein	s/
contaminant_KERATIN13	-1.73322	-0.793452	1e-05	16.6096	56	0.00897903	0.00518056
Aam-177019	-1.75542	-0.811813	0.00207593	8.91203	108	0.0432087	0.0246145	insulin-like growth factor binding protein	st
Aam-154706	-1.75831	-0.814191	0.0126299	6.30701	297	0.014412	0.00819652	secreted protein	s/
Aam-179455	-1.76579	-0.820315	0.00879342	6.82936	1	0.0155812	0.00882394	insulin-like growth factor binding protein	st
Aam-175830	-1.79	-0.839961	0.000132961	12.8767	3	0.00508147	0.00283881	serpin	s/protinh
Aam-47802	-1.80039	-0.848306	0.00527399	7.56689	337	0.0091128	0.00506158	copper/zinc superoxide dismutase	detox/ox
contaminant_KERATIN07	-1.84776	-0.885776	0.000529011	10.8844	84	0.00292429	0.00158262
Aam-194841	-1.86216	-0.896976	0.00127118	9.61962	296	0.0193761	0.0104052	secreted protein	s/
Aam-11446	-1.86374	-0.898197	0.000120066	13.0239	15	0.0512787	0.0275139	tick TIL	s/TIL
contaminant_KERATIN02	-1.87809	-0.909264	0.00106835	9.87041	81	0.00569119	0.00303031
contaminant_KERATIN05	-1.88716	-0.916216	3.25332e-05	14.9077	82	0.00431442	0.0022862
Aam-210176	-1.91168	-0.934839	1.31383e-05	16.2159	194	0.00452491	0.00236698	alpha-macroglobulin	s/protinh
Aam-104045	-1.91986	-0.940998	0.0106803	6.54891	342	0.00124734	0.000649705	cysteine rich secreted protein	s/
contaminant_KERATIN08	-2.00275	-1.00198	0.00145957	9.42024	83	0.00385517	0.00192494
Aam-180394	-2.01913	-1.01374	0.000123202	12.9867	382	0.0102137	0.00505844	secreted protein	s/
Aam-178084	-2.0247	-1.01771	3.40322e-05	14.8427	106	0.00154454	0.00076285	actin	cs
contaminant_KERATIN22	-2.06964	-1.04938	1.05901e-05	16.5269	57	0.00664326	0.00320986
contaminant_KERATIN18	-2.09927	-1.06988	0.000220142	12.1493	58	0.00367573	0.00175096
Aam-2496	-2.11046	-1.07756	0.01005	6.63665	270	0.00337307	0.00159826	carboxypeptidase inhibitor	s/protinh
Aam-25379	-2.2534	-1.17211	0.00252456	8.62975	201	0.00204834	0.000908996	hemelipoprotein	storage/
Aam-189796	-2.25363	-1.17225	0.00507208	7.62321	103	0.00657402	0.00291707	hemelipoprotein	storage/
Aam-178041	-2.31243	-1.20941	0.000266879	11.8715	278	0.00150873	0.000652444	serine protease-like protein	s/protease
Aam-175922	-2.35833	-1.23777	0.00445039	7.81185	204	0.00489302	0.00207478	tick 8.9 kda	s/8.9
contaminant_KERATIN03	-2.39218	-1.25833	0.000100764	13.2767	80	0.0105888	0.00442642
Aam-178918	-2.40883	-1.26833	0.00261337	8.57987	170	0.00104685	0.000434588	lipophorin receptor	tr
Aam-197241	-2.48978	-1.31602	0.00189639	9.04253	13	0.0222148	0.00892239	tick TIL	s/TIL
Aam-179944	-2.50125	-1.32265	0.00334392	8.22424	389	0.00405585	0.00162153	thyropin	s/protinh thyropin
Aam-179251	-2.52553	-1.33659	0.00186461	9.06691	294	0.0132764	0.00525689	microplusin	imm
Aam-209798	-2.69226	-1.42882	0.00627274	7.31669	268	0.0029313	0.00108879	secreted protein	s/
Aam-77494	-2.80464	-1.48782	0.000720432	10.4388	102	0.00842214	0.00300293	hemelipoprotein	storage/
Aam-53924	-2.87222	-1.52217	0.0117017	6.41714	55	0.00150288	0.000523246	gamma-interferon inducible lysosomal thiol reductase	imm
Aam-211424	-2.95779	-1.56452	0.00972988	6.68336	381	0.00239694	0.000810381	tick lipocalin	s/lipocal
Aam-28599	-3.10952	-1.63669	0.001127	9.7933	293	0.0141297	0.00454402	secreted protein	s/
Aam-133830	-3.32987	-1.73547	5.44711e-05	14.1642	390	0.00896753	0.00269305	insulin-like growth factor binding protein	st
Aam-937	-3.46337	-1.79218	0.000669079	10.5455	275	0.00233651	0.000674634	catalase	detox/ox
Aam-10511	-4.24301	-2.08509	0.000770879	10.3412	345	0.00470508	0.0011089	microplusin	imm
Aam-203999	-5.25766	-2.39442	0.00939959	6.73319	169	0.00170406	0.00032411	catalytically inactive chitinase-like lectins	met/carb
Aam-181646	-6.5158	-2.70394	2.11172e-05	15.5312	44	0.00135895	0.000208562	metabotropic glutamate receptor	st
#Identifications satisfied both, the automatic fold and statistical criteria. (Blue dots)
Aam-118751	4.75502	2.24945	0.00956478	6.70805	334	0.000122151	0.00058083	pancreatic lipase-like	met/lipd
Aam-153396	2.27626	1.18666	0.008289	6.91459	26	0.00026926	0.000612905	peroxinectin	detox/ox
Aam-179885	-1.66683	-0.737105	1e-05	16.6096	272	0.000692695	0.000415577	secreted protein	s/
Aam-181394	-5.57246	-2.47832	0.00813947	6.94085	336	0.000353337	6.34076e-05	glycosyl hydralase sucrase-isomaltase	met/carb
Aam-25033	-1.79356	-0.842827	0.00562588	7.47371	298	0.000486097	0.000271024	hemelipoprotein	storage/
Aam-550	-1.77326	-0.826401	0.000280499	11.7997	203	0.000563158	0.000317584	hemelipoprotein	storage/
#These identifications were filtered out by the L-stringency and so deserve further experimentation to verify if they are indeed differentially expressed
Aam-10102	1.4287	0.514699	0.132172	2.91951	18	0.00298572	0.00426569	ixodegrin	s/
Aam-10280	-1.36162	-0.445328	0.0902149	3.47049	114	0.00219272	0.00161037	cysteine rich secreted protein	s/
Aam-11171	-1.67737	-0.746201	0.0704365	3.82753	276	0.0011388	0.000678919	peptidyl-prolyl cis-trans isomerase	pm
Aam-112492	-1.58517	-0.664638	0.163941	2.60875	212	0.00143082	0.000902626	cysteine rich secreted protein	s/
Aam-11322	1.53557	0.618777	0.0224262	5.47867	344	0.00326829	0.00501869	secreted protein	s/
Aam-12483	-1.69888	-0.764581	0.182958	2.45041	263	0.000964065	0.000567472	insulin-like growth factor binding protein	st
Aam-132113	-1.24867	-0.320391	0.229804	2.12152	45	0.000691891	0.000554103	acetylcholinesterase/butyrylcholinesterase	met/lipd
Aam-134270	-1.31183	-0.391578	0.246962	2.01764	387	0.00435547	0.00332015	BmSEI-like	s/protinh
Aam-13932	-2.21619	-1.14808	0.0438176	4.51234	332	0.000340769	0.000153763	secreted protein	s/
Aam-14312	1.44058	0.526647	0.228327	2.13082	216	0.00103112	0.00148541	secreted protein	s/
Aam-1508	-1.30862	-0.388045	0.0141322	6.14487	100	0.0332768	0.0254289	hemelipoprotein	storage/
Aam-16537	-1.67248	-0.741991	0.0311446	5.00488	377	0.00134466	0.000803992	Se-dependent glutathione peroxidase	detox/ox
Aam-17382	1.92387	0.944014	0.0434999	4.52284	86	0.000616279	0.00118564	glycine-rich secreted cement protein	extmat
Aam-175946	-1.30423	-0.383196	0.0139659	6.16195	104	0.0331651	0.0254289	hemelipoprotein	storage/
Aam-176007	1.83252	0.873828	0.0922718	3.43797	214	0.000363983	0.000667005	serpin	s/protinh
Aam-176289	1.54701	0.629484	0.0277482	5.17146	288	0.000897396	0.00138828	tick mucin	s/mucin
Aam-176920	-1.29369	-0.371496	0.0844908	3.56506	127	0.000405965	0.000313803	ubiquitin/40S ribosomal protein S27A fusion	prot
Aam-177473	1.29914	0.377562	0.13912	2.8456	380	0.00132752	0.00172464	secreted protein	s/
Aam-177579	-1.35742	-0.440865	0.0282704	5.14456	11	0.0215718	0.0158918	tick TIL	s/TIL
Aam-177588	-1.28895	-0.366194	0.079755	3.64828	50	0.00260479	0.00202086	secreted protein	s/
Aam-177922	-2.00505	-1.00364	0.0350916	4.83273	125	0.000683825	0.000341051	glycine-rich secreted cement protein	extmat
Aam-178421	2.28928	1.19489	0.0174311	5.8422	63	0.000649222	0.00148625	large gyy 1 GYY family	extmat
Aam-179267	-2.46492	-1.30154	0.0402808	4.63376	126	0.00368541	0.00149514	glycine-rich secreted cement protein	extmat
Aam-179375	-2.52224	-1.33471	0.0182763	5.77388	128	0.00065287	0.000258845	secreted protein	s/
Aam-179511	-1.44379	-0.529858	0.216117	2.21011	77	0.00162334	0.00112436	microplusin	imm
Aam-179648	-1.54072	-0.623602	0.0522907	4.2573	383	0.004447	0.00288632	secreted protein	s/
Aam-179911	-2.59266	-1.37443	0.0299726	5.06021	46	0.000876859	0.000338208	glyceraldehyde-3-phosphate dehydrogenase	met/energy
Aam-179945	-1.67351	-0.742877	0.0245763	5.34659	16	0.00789557	0.00471797	tick TIL	s/TIL
Aam-180758	-1.23035	-0.299068	0.0841485	3.57092	23	0.00245898	0.0019986	alpha-macroglobulin	s/protinh
Aam-1816	-1.79318	-0.842518	0.0498488	4.3263	78	0.00383394	0.00213807	secreted protein	s/
Aam-181794	-3.1833	-1.67052	0.0373357	4.7433	185	0.00107455	0.00033756	low-density lipoprotein receptor domain class a	st
Aam-186919	-1.46021	-0.546174	0.0427192	4.54897	14	0.0162474	0.0111267	tick TIL	s/TIL
Aam-19296	1.97954	0.985163	0.0496955	4.33074	48	0.000572377	0.00113304	globin	bacterial
Aam-196129	-2.61847	-1.38872	0.0249773	5.32324	338	0.0040785	0.00155759	secreted protein	s/
Aam-199329	-1.71485	-0.778086	0.202661	2.30286	28	0.000585959	0.000341696	secreted protein	s/
Aam-199701	-1.53514	-0.618369	0.240913	2.05342	253	0.00146356	0.000953372	lysozyme	imm
Aam-200006	-1.50546	-0.590201	0.222714	2.16674	117	0.000999165	0.000663695	secreted protein	s/
Aam-200077	1.2214	0.288532	0.0624852	4.00034	291	0.0319836	0.0390646	tick TIL	s/TIL
Aam-201129	-1.53504	-0.618281	0.0676715	3.88531	112	0.00400086	0.00260635	secreted protein	s/
Aam-203255	-1.61657	-0.692934	0.0424683	4.55747	167	0.00246778	0.00152656	cholesterol transport protein	met/lipd
Aam-203264	-1.26979	-0.344588	0.102194	3.29061	385	0.00717166	0.00564792	secreted protein	s/
Aam-203268	-1.61436	-0.690962	0.165488	2.5952	144	0.000494549	0.000306344	glutamate receptor ionotropic n-methyl d-aspartate-associated protein	st
Aam-206650	-1.7475	-0.805291	0.0162979	5.93917	25	0.0201446	0.0115277	secreted protein	s/
Aam-206843	1.55832	0.639995	0.0443987	4.49334	343	0.000358511	0.000558676	secreted protein	s/
Aam-209398	-3.39775	-1.76458	0.0829232	3.59208	262	0.000964065	0.000283736	insulin-like growth factor binding protein	st
Aam-20966	-3.85652	-1.9473	0.129902	2.9445	119	0.00117424	0.000304482	secreted protein	s/
Aam-211187	-2.21619	-1.14808	0.0438176	4.51234	274	0.00064296	0.00029012	secreted protein	s/
Aam-211254	1.38011	0.46478	0.0566149	4.14267	352	0.00222977	0.00307732	glycine-rich secreted cement protein	extmat
Aam-211329	1.51809	0.602258	0.0586254	4.09233	394	0.00740178	0.0112366	uncharacterized protein	uc
Aam-211575	-1.39238	-0.477556	0.0237906	5.39347	163	0.0065924	0.00473461	thyropin	s/protinh thyropin
Aam-2278	-1.65664	-0.728263	0.118988	3.07111	335	0.00171612	0.0010359	glycine-rich secreted cement protein	extmat
Aam-25317	1.33041	0.411874	0.0616085	4.02073	20	0.000756296	0.00100619	serpin	s/protinh
Aam-30089	-2.09384	-1.06615	0.0358824	4.80058	75	0.00244642	0.00116839	insulin-like growth factor binding protein	st
Aam-30532	-1.86382	-0.898265	0.0188896	5.72626	271	0.00218713	0.00117347	secreted protein	s/
Aam-326	-1.35667	-0.440071	0.0429057	4.54269	243	0.00271263	0.00199947	glycine-rich secreted cement protein	extmat
Aam-34933	-1.53874	-0.621747	0.055458	4.17246	376	0.00117077	0.000760866	carboxylic ester hydrolase	met/lipd
Aam-44579	-1.42943	-0.515443	0.0373689	4.74202	29	0.00272719	0.00190788	secreted protein	s/
Aam-57142	-1.82372	-0.866881	0.0188512	5.7292	223	0.00270416	0.00148277	serpin	s/protinh
Aam-66114	-1.44932	-0.535376	0.0158443	5.97989	222	0.00603559	0.00416443	serpin	s/protinh
Aam-89946	1.48914	0.574482	0.209309	2.2563	68	0.00213973	0.00318637	secreted protein	s/
#These identifications satisfied the fold criteria but, most likely, this happened by chance (should be disconsidered - Green dots).
Aam-145252	1.19993	0.262951	0.0912493	3.45404	31	0.00183831	0.00220584	Uncharacterized protein	uc
Aam-175742	-1.09476	-0.130616	0.401043	1.31817	226	0.00124794	0.00113992	secreted protein	s/
Aam-175831	1.00301	0.00433706	0.487551	1.03637	4	0.0031285	0.00313791	serpin	s/protinh
Aam-175832	-1.13975	-0.188715	0.0641574	3.96224	5	0.00136429	0.00119701	serpin	s/protinh
Aam-177143	-1.07757	-0.107784	0.238749	2.06643	251	0.0025079	0.00232736	toll-like receptor 5	imm
Aam-177209	1.19698	0.259398	0.31612	1.66146	393	0.000825805	0.000988471	tick TIL	s/TIL
Aam-178637	-1.05505	-0.077308	0.338267	1.56376	105	0.00426227	0.00403988	lysosomal & prostatic acid phosphatase	met/energy
Aam-179529	1.01836	0.0262426	0.433718	1.20517	388	0.00253941	0.00258602	thyropin	s/protinh thyropin
Aam-183018	-1.18616	-0.246293	0.289818	1.78678	36	0.000933613	0.000787091	secreted protein	s/
Aam-183196	-1.03873	-0.0548152	0.397686	1.3303	221	0.00147442	0.00141945	serpin	s/protinh
Aam-203010	1.17949	0.238167	0.164258	2.60597	211	0.000766573	0.000904168	glycine-rich secreted cement protein	extmat
Aam-204069	1.06355	0.0888904	0.443685	1.17239	228	0.000171827	0.000182747	serpin	s/protinh
Aam-207954	-1.07349	-0.102306	0.378848	1.40031	215	0.00108003	0.00100609	secreted protein	s/
Aam-209656	-1.0024	-0.00346231	0.489261	1.03133	197	0.0210331	0.0209827	secreted protein	s/
Aam-210805	-1.04418	-0.0623741	0.45723	1.12901	43	0.000734293	0.000703223	secreted protein	s/
Aam-210932	-1.03986	-0.0563868	0.397128	1.33233	161	0.00021566	0.000207394	cell adhesion molecule	extmat
Aam-211253	-1.16997	-0.226472	0.0980388	3.3505	363	0.0100008	0.00854788	microplusin	imm
Aam-2117	-1.16171	-0.21625	0.109188	3.19511	124	0.00260817	0.00224511	secreted protein	s/
Aam-23307	1.04344	0.0613517	0.293688	1.76765	162	0.00219944	0.00229499	secreted protein	s/
Aam-272	-1.20934	-0.27422	0.274201	1.86669	51	0.00242717	0.00200702	secreted protein	s/
Aam-30890	1.17849	0.236935	0.17016	2.55503	205	0.00361558	0.00426092	secreted protein	s/
Aam-52219	-1.02489	-0.0354721	0.403679	1.30872	146	0.00199658	0.00194809	serpin	s/protinh
Aam-61664	1.10247	0.140744	0.278595	1.84376	386	0.00113451	0.00125076	uncharacterized protein	uc
Aam-65510	-1.02584	-0.0368107	0.462482	1.11253	346	0.000591255	0.00057636	secreted protein	s/
Aam-7015	-1.03882	-0.0549425	0.384038	1.38068	252	0.00285259	0.002746	toll-like receptor 5	imm
Aam-76487	1.20012	0.26318	0.318214	1.65193	40	0.000327568	0.000393121	mannan-binding lectin serine protease 1-like	s/protease
Aam-91179	-1.07188	-0.100141	0.303588	1.71982	198	0.0159263	0.0148584	secreted protein	s/
Aam-91594	-1.02787	-0.0396604	0.433484	1.20595	246	0.00154194	0.00150013	serpin	s/protinh
Aam-9709	1.09518	0.131173	0.249422	2.00334	160	0.00452347	0.00495403	secreted protein	s/
#These identifications did not meet the fold and p-value criteria. (should be disconsidered - Red dots)

## Sheet: DOG vs RABBIT
Access number	Fold Change	log Fold Change	pValue	-log pValue	GPI (Index in the sparse matrix)	Signal+	Signal-	Description	Class
Aam-177577	2.49826	1.32093	0.000367413	11.4103	10	0.0102742	0.0256677	tick TIL	s/TIL
Aam-16529	2.44402	1.28926	0.00205341	8.92776	349	0.00263342	0.00643614	hemelipoprotein	storage/
Aam-179357	2.26677	1.18064	2.98478e-05	15.032	0	0.0170272	0.0385969	AV422	s/
Aam-4313	1.89693	0.923667	3.99968e-05	14.6098	292	0.00472202	0.00895734	scp-like extracellular protein	s/antigen5
Aam-287	-1.33107	-0.412587	0.00498502	7.64818	21	0.00500373	0.00375918	alpha-macroglobulin	s/protinh
Aam-1508	-1.6189	-0.69501	0.000869424	10.1677	100	0.0411668	0.0254289	hemelipoprotein	storage/
Aam-175946	-1.6189	-0.69501	0.000869424	10.1677	104	0.0411668	0.0254289	hemelipoprotein	storage/
Aam-61664	-1.62093	-0.696825	0.000943171	10.0502	386	0.0020274	0.00125076	uncharacterized protein	uc
Aam-206909	-1.66135	-0.732353	0.00252881	8.62733	320	0.00319924	0.00192569	tick TIL	s/TIL
contaminant_KERATIN03	-1.79005	-0.840003	0.00289969	8.42989	80	0.00792354	0.00442642
contaminant_KERATIN07	-1.85116	-0.88843	0.0136394	6.19607	84	0.00292968	0.00158262
contaminant_KERATIN13	-1.88238	-0.912556	0.0107991	6.53295	56	0.00975176	0.00518056
Aam-175672	-1.9567	-0.968425	0.0132617	6.23659	172	0.00329966	0.00168634	glycine-rich secreted cement protein	extmat
Aam-175831	-2.01457	-1.01047	0.000841507	10.2147	4	0.00632154	0.00313791	serpin	s/protinh
Aam-210335	-2.10735	-1.07543	0.000191273	12.3521	333	0.019059	0.00904409	neuronal cell adhesion molecule	extmat
Aam-11322	-2.25334	-1.17207	0.0101608	6.62084	344	0.0113088	0.00501869	secreted protein	s/
Aam-179144	-2.3495	-1.23236	0.00251236	8.63674	19	0.0116714	0.00496762	serpin	s/protinh
Aam-180758	-2.41277	-1.27069	0.000328288	11.5728	23	0.00482218	0.0019986	alpha-macroglobulin	s/protinh
contaminant_KERATIN22	-2.60567	-1.38165	0.000204515	12.2555	57	0.00836383	0.00320986
Aam-15555	-2.64652	-1.4041	0.000665195	10.5539	52	0.00198803	0.000751186	serine protease	s/protease
Aam-204921	-3.12005	-1.64157	0.0102044	6.61466	120	0.0040484	0.00129754	glycine-rich secreted cement protein	extmat
Aam-37772	-3.26309	-1.70624	0.00224913	8.79642	195	0.00623131	0.00190964	alpha-macroglobulin	s/protinh
Aam-201194	-3.35472	-1.74619	0.00585938	7.41504	341	0.0510877	0.0152286	Kunitz domain-containing protein	s/protinh Kunitz
Aam-11706	-3.60886	-1.85154	0.00032007	11.6093	249	0.0032892	0.000911423	peroxinectin	detox/ox
Aam-2278	-3.9798	-1.99269	0.0071171	7.1345	335	0.00412269	0.0010359	glycine-rich secreted cement protein	extmat
Aam-154993	-4.13997	-2.04962	0.000911965	10.0987	261	0.00797574	0.00192652	tick lipocalin	s/lipocal
Aam-14312	-4.56221	-2.18973	0.000123437	12.9839	216	0.00677674	0.00148541	secreted protein	s/
Aam-183196	-4.70646	-2.23464	0.00464794	7.74919	221	0.00668057	0.00141945	serpin	s/protinh
Aam-176920	-4.71069	-2.23594	0.000484506	11.0112	127	0.00147823	0.000313803	ubiquitin/40S ribosomal protein S27A fusion	prot
Aam-177689	-4.76969	-2.2539	0.000183528	12.4117	295	0.0106165	0.00222582	glycine-rich secreted cement protein	extmat
Aam-1227	-4.78159	-2.25749	0.00483926	7.691	303	0.00973821	0.0020366	glycine-rich secreted cement protein	extmat
Aam-178084	-4.79084	-2.26028	0.00455007	7.7799	106	0.00365469	0.00076285	actin	cs
Aam-17382	-4.96032	-2.31043	1e-05	16.6096	86	0.00588116	0.00118564	glycine-rich secreted cement protein	extmat
Aam-327	-5.20554	-2.38005	0.000767908	10.3468	391	0.00813423	0.00156261	glycine-rich secreted cement protein	extmat
Aam-177473	-6.20784	-2.63409	0.00139256	9.48805	380	0.0107063	0.00172464	secreted protein	s/
Aam-91594	-6.39993	-2.67806	0.000187709	12.3792	246	0.00960074	0.00150013	serpin	s/protinh
Aam-176007	-7.03132	-2.81379	0.00042115	11.2134	214	0.00468992	0.000667005	serpin	s/protinh
Aam-194841	-8.00713	-3.00129	0.00241211	8.69549	296	0.0833157	0.0104052	secreted protein	s/
Aam-550	-8.16126	-3.02879	0.000125584	12.9591	203	0.00259189	0.000317584	hemelipoprotein	storage/
Aam-57142	-8.51241	-3.08957	6.00225e-05	14.0241	223	0.012622	0.00148277	serpin	s/protinh
Aam-10511	-8.61458	-3.10678	1.18654e-05	16.3629	345	0.00955271	0.0011089	microplusin	imm
Aam-66114	-8.80729	-3.1387	0.00244912	8.67352	222	0.0366773	0.00416443	serpin	s/protinh
Aam-181794	-10.7815	-3.43048	0.000220648	12.146	185	0.00363939	0.00033756	low-density lipoprotein receptor domain class a	st
Aam-179911	-11.0454	-3.46538	0.0015571	9.32693	46	0.00373565	0.000338208	glyceraldehyde-3-phosphate dehydrogenase	met/energy
Aam-178421	-12.8914	-3.68834	1.39147e-05	16.133	63	0.0191599	0.00148625	large gyy 1 GYY family	extmat
Aam-177922	-14.2821	-3.83613	0.00114256	9.77352	125	0.00487091	0.000341051	glycine-rich secreted cement protein	extmat
Aam-179267	-18.65	-4.2211	0.000574123	10.7664	126	0.0278843	0.00149514	glycine-rich secreted cement protein	extmat
Aam-134	-40.246	-5.33077	0.000744093	10.3922	179	0.00768465	0.000190942	fatty acid-binding protein	s/lipocal
contaminant_INT-STD1	-95.4798	-6.57712	0.000775429	10.3327	359	0.00643903	6.74387e-05
#Identifications satisfied both, the automatic fold and statistical criteria. (Blue dots)
Aam-1078	-2.10679	-1.07505	3.29767e-05	14.8882	301	0.000460068	0.000218374	hemelipoprotein	storage/
#These identifications were filtered out by the L-stringency and so deserve further experimentation to verify if they are indeed differentially expressed
Aam-10102	-6.99496	-2.80632	0.067773	3.88314	18	0.0298383	0.00426569	ixodegrin	s/
Aam-13572	-1.52653	-0.610258	0.0499912	4.32218	101	0.015625	0.0102356	hemelipoprotein	storage/
Aam-154704	-2.14082	-1.09816	0.0396178	4.65771	379	0.0306991	0.0143399	tick lipocalin	s/lipocal
Aam-175779	-1.48155	-0.567107	0.0809982	3.62597	159	0.00788941	0.00532511	secreted protein	s/
Aam-175830	-3.34419	-1.74166	0.0198641	5.65369	3	0.00949351	0.00283881	serpin	s/protinh
Aam-176697	-1.43846	-0.52453	0.0221405	5.49717	348	0.0202034	0.0140451	secreted protein	s/
Aam-177588	-2.73973	-1.45404	0.0171754	5.86351	50	0.00553662	0.00202086	secreted protein	s/
Aam-178462	-2.30531	-1.20496	0.0200771	5.63831	65	0.00269207	0.00116777	large gyy 1 GYY family	extmat
Aam-178637	-2.42357	-1.27714	0.15672	2.67374	105	0.00979095	0.00403988	lysosomal & prostatic acid phosphatase	met/energy
Aam-179251	-1.95601	-0.967913	0.0445932	4.48703	294	0.0102825	0.00525689	microplusin	imm
Aam-179375	-6.20374	-2.63314	0.0408327	4.61413	128	0.00160581	0.000258845	secreted protein	s/
Aam-179945	-1.45064	-0.536694	0.0224913	5.47449	16	0.0068441	0.00471797	tick TIL	s/TIL
Aam-180394	-1.49992	-0.584885	0.0407234	4.618	382	0.00758726	0.00505844	secreted protein	s/
Aam-203264	-1.54087	-0.623745	0.0148629	6.07214	385	0.00870271	0.00564792	secreted protein	s/
Aam-203268	-5.04815	-2.33576	0.0456936	4.45186	144	0.00154647	0.000306344	glutamate receptor ionotropic n-methyl d-aspartate-associated protein	st
Aam-210176	-1.43628	-0.52234	0.0205656	5.60362	194	0.00339966	0.00236698	alpha-macroglobulin	s/protinh
Aam-211253	-2.29305	-1.19727	0.0227157	5.46017	363	0.0196007	0.00854788	microplusin	imm
Aam-211254	-1.67759	-0.746389	0.0181131	5.78682	352	0.00516248	0.00307732	glycine-rich secreted cement protein	extmat
Aam-272	-3.20403	-1.67989	0.0384016	4.70269	51	0.00643056	0.00200702	secreted protein	s/
Aam-326	-1.47719	-0.562857	0.026687	5.22772	243	0.00295361	0.00199947	glycine-rich secreted cement protein	extmat
contaminant_KERATIN08	-1.53494	-0.618181	0.0321188	4.96044	83	0.00295466	0.00192494
contaminant_KERATIN17	1.71851	0.781158	0.0209302	5.57827	59	0.00103242	0.00177422
#These identifications satisfied the fold criteria but, most likely, this happened by chance (should be disconsidered - Green dots).
Aam-134980	1.07125	0.0993005	0.384914	1.37739	300	0.00607692	0.00650993	uncharacterized protein	uc
Aam-153136	1.08589	0.118882	0.234756	2.09077	225	0.00268271	0.00291314	tick lipocalin	s/lipocal
Aam-155761	1.23984	0.310155	0.131924	2.92222	71	0.00249038	0.00308768	serine carboxypeptidase lysosomal cathepsin A	s/protease
Aam-175742	1.10965	0.150111	0.24409	2.03451	226	0.00102728	0.00113992	secreted protein	s/
Aam-176005	-1.26052	-0.334022	0.0215037	5.53927	256	0.00611583	0.00485182	secreted protein	s/
Aam-177143	-1.1149	-0.15692	0.196936	2.3442	251	0.00259478	0.00232736	toll-like receptor 5	imm
Aam-177579	-1.39845	-0.483829	0.0764715	3.70893	11	0.0222239	0.0158918	tick TIL	s/TIL
Aam-180172	-1.19173	-0.253058	0.239846	2.05982	49	0.00821251	0.00689125	secreted protein	s/
Aam-25317	-1.20325	-0.266933	0.284569	1.81315	20	0.00121069	0.00100619	serpin	s/protinh
Aam-26536	-1.15051	-0.20227	0.156657	2.67432	164	0.0036569	0.00317851	secreted protein	s/
Aam-42453	-1.27562	-0.351202	0.15552	2.68483	32	0.00203241	0.00159327	glycine-rich secreted cement protein	extmat
Aam-44103	1.30861	0.388035	0.0932369	3.42295	269	0.00255551	0.00334417	glycine-rich secreted cement protein	extmat
Aam-47802	1.11925	0.162534	0.378665	1.40101	337	0.00452229	0.00506158	copper/zinc superoxide dismutase	detox/ox
Aam-7015	1.00694	0.00997152	0.475292	1.07311	252	0.00272708	0.002746	toll-like receptor 5	imm
Aam-91179	1.02241	0.0319732	0.474509	1.07549	198	0.0145327	0.0148584	secreted protein	s/
contaminant_KERATIN02	-1.2129	-0.278457	0.147692	2.75934	81	0.00367546	0.00303031
contaminant_KERATIN05	-1.2869	-0.363904	0.0887588	3.49397	82	0.00294212	0.0022862
contaminant_KERATIN18	1.21162	0.276942	0.106385	3.23264	58	0.00144514	0.00175096
#These identifications did not meet the fold and p-value criteria. (should be disconsidered - Red dots)

## Sheet: HUMAN vs RABBIT
Access number	Fold Change	log Fold Change	pValue	-log pValue	GPI (Index in the sparse matrix)	Signal+	Signal-	Description	Class
Aam-177577	4.17714	2.06251	1.9176e-05	15.6703	10	0.0102742	0.0429167	tick TIL	s/TIL
contaminant_KERATIN17	2.71729	1.44217	0.000908842	10.1037	59	0.00103242	0.00280537
contaminant_KERATIN18	2.54352	1.34683	0.00101325	9.94679	58	0.00144514	0.00367573
Aam-179357	1.70199	0.767226	0.000534256	10.8702	0	0.0170272	0.0289802	AV422	s/
contaminant_KERATIN05	1.46643	0.552312	0.0139941	6.15903	82	0.00294212	0.00431442
contaminant_KERATIN03	1.33637	0.418322	0.0136766	6.19215	80	0.00792354	0.0105888
Aam-179144	-1.56336	-0.644648	0.0140206	6.15631	19	0.0116714	0.00746562	serpin	s/protinh
Aam-61664	-1.78704	-0.837569	0.00452497	7.78788	386	0.0020274	0.00113451	uncharacterized protein	uc
Aam-37772	-1.89384	-0.921311	0.00974598	6.68098	195	0.00623131	0.00329031	alpha-macroglobulin	s/protinh
Aam-180758	-1.96105	-0.971624	0.00413874	7.91659	23	0.00482218	0.00245898	alpha-macroglobulin	s/protinh
Aam-175831	-2.02063	-1.01481	0.00138872	9.49203	4	0.00632154	0.0031285	serpin	s/protinh
Aam-10511	-2.0303	-1.02169	0.000605965	10.6885	345	0.00955271	0.00470508	microplusin	imm
Aam-211254	-2.31525	-1.21117	0.00974572	6.68101	352	0.00516248	0.00222977	glycine-rich secreted cement protein	extmat
Aam-178084	-2.36619	-1.24257	0.0109595	6.51167	106	0.00365469	0.00154454	actin	cs
Aam-201194	-2.47908	-1.3098	0.0101288	6.62539	341	0.0510877	0.0206075	Kunitz domain-containing protein	s/protinh Kunitz
Aam-153136	-2.54639	-1.34845	0.00172378	9.1802	225	0.00268271	0.00105353	tick lipocalin	s/lipocal
Aam-11706	-2.66333	-1.41323	0.000522122	10.9033	249	0.0032892	0.00123499	peroxinectin	detox/ox
Aam-155761	-3.15013	-1.65541	0.00865902	6.85158	71	0.00249038	0.000790564	serine carboxypeptidase lysosomal cathepsin A	s/protease
Aam-181794	-3.38689	-1.75996	0.00635513	7.29786	185	0.00363939	0.00107455	low-density lipoprotein receptor domain class a	st
Aam-11322	-3.46017	-1.79084	0.0039606	7.98006	344	0.0113088	0.00326829	secreted protein	s/
Aam-179911	-4.26027	-2.09094	0.00360674	8.11509	46	0.00373565	0.000876859	glyceraldehyde-3-phosphate dehydrogenase	met/energy
Aam-194841	-4.29992	-2.10431	0.00393021	7.99118	296	0.0833157	0.0193761	secreted protein	s/
Aam-183196	-4.53099	-2.17983	0.00498749	7.64747	221	0.00668057	0.00147442	serpin	s/protinh
Aam-550	-4.60241	-2.20239	0.000201615	12.2761	203	0.00259189	0.000563158	hemelipoprotein	storage/
Aam-57142	-4.66762	-2.22269	0.00210273	8.89352	223	0.012622	0.00270416	serpin	s/protinh
Aam-210335	-5.67843	-2.50549	0.000119726	13.028	333	0.019059	0.00335639	neuronal cell adhesion molecule	extmat
Aam-134980	-6.0284	-2.59178	0.0100357	6.63871	300	0.00607692	0.00100805	uncharacterized protein	uc
Aam-66114	-6.07684	-2.60332	0.00308593	8.34008	222	0.0366773	0.00603559	serpin	s/protinh
Aam-176005	-6.17615	-2.62671	0.000175266	12.4782	256	0.00611583	0.000990233	secreted protein	s/
Aam-91594	-6.22639	-2.6384	0.00182383	9.09881	246	0.00960074	0.00154194	serpin	s/protinh
Aam-14312	-6.57222	-2.71638	0.00860565	6.8605	216	0.00677674	0.00103112	secreted protein	s/
Aam-177922	-7.12303	-2.83249	0.00806829	6.95352	125	0.00487091	0.000683825	glycine-rich secreted cement protein	extmat
Aam-177689	-7.15508	-2.83897	0.000131453	12.8932	295	0.0106165	0.00148376	glycine-rich secreted cement protein	extmat
Aam-179267	-7.56614	-2.91956	0.000922744	10.0818	126	0.0278843	0.00368541	glycine-rich secreted cement protein	extmat
Aam-177473	-8.06488	-3.01165	0.00128123	9.60826	380	0.0107063	0.00132752	secreted protein	s/
Aam-17382	-9.54302	-3.25445	1.71327e-05	15.8329	86	0.00588116	0.000616279	glycine-rich secreted cement protein	extmat
Aam-154993	-11.9138	-3.57457	0.00298463	8.38823	261	0.00797574	0.000669451	tick lipocalin	s/lipocal
Aam-176007	-12.885	-3.68762	0.00213087	8.87434	214	0.00468992	0.000363983	serpin	s/protinh
Aam-327	-13.1846	-3.72078	0.000490086	10.9947	391	0.00813423	0.000616949	glycine-rich secreted cement protein	extmat
Aam-1227	-29.0643	-4.86118	0.0109081	6.51846	303	0.00973821	0.000335057	glycine-rich secreted cement protein	extmat
Aam-178421	-29.5121	-4.88324	1.36946e-05	16.156	63	0.0191599	0.000649222	large gyy 1 GYY family	extmat
#Identifications satisfied both, the automatic fold and statistical criteria. (Blue dots)
Aam-176920	-3.64128	-1.86444	0.00088799	10.1372	127	0.00147823	0.000405965	ubiquitin/40S ribosomal protein S27A fusion	prot
#These identifications were filtered out by the L-stringency and so deserve further experimentation to verify if they are indeed differentially expressed
Aam-10102	-9.99367	-3.32101	0.0611458	4.0316	18	0.0298383	0.00298572	ixodegrin	s/
Aam-154704	-3.41997	-1.77398	0.0181038	5.78757	379	0.0306991	0.00897642	tick lipocalin	s/lipocal
Aam-16529	1.59192	0.670769	0.0444461	4.4918	349	0.00263342	0.00419219	hemelipoprotein	storage/
Aam-175779	-2.13824	-1.09643	0.0244461	5.35425	159	0.00788941	0.00368967	secreted protein	s/
Aam-175830	-1.86826	-0.901695	0.058965	4.084	3	0.00949351	0.00508147	serpin	s/protinh
Aam-175903	-5.86095	-2.55113	0.0881769	3.50346	326	0.00351706	0.000600084	Putative ciboulot	cs
Aam-177588	-2.12556	-1.08784	0.0324116	4.94734	50	0.00553662	0.00260479	secreted protein	s/
Aam-178637	-2.29712	-1.19983	0.166018	2.59059	105	0.00979095	0.00426227	lysosomal & prostatic acid phosphatase	met/energy
Aam-179375	-2.45962	-1.29843	0.154493	2.69438	128	0.00160581	0.00065287	secreted protein	s/
Aam-180172	-2.15627	-1.10854	0.0384952	4.69918	49	0.00821251	0.00380866	secreted protein	s/
Aam-203268	-3.12703	-1.64479	0.125461	2.99469	144	0.00154647	0.000494549	glutamate receptor ionotropic n-methyl d-aspartate-associated protein	st
Aam-210176	1.33099	0.412499	0.0178395	5.80878	194	0.00339966	0.00452491	alpha-macroglobulin	s/protinh
Aam-211253	-1.95992	-0.970795	0.0359394	4.79829	363	0.0196007	0.0100008	microplusin	imm
Aam-2278	-2.40233	-1.26443	0.026128	5.25826	335	0.00412269	0.00171612	glycine-rich secreted cement protein	extmat
Aam-25317	-1.60082	-0.678808	0.103146	3.27725	20	0.00121069	0.000756296	serpin	s/protinh
Aam-272	-2.64941	-1.40567	0.0514069	4.2819	51	0.00643056	0.00242717	secreted protein	s/
Aam-47802	2.01508	1.01084	0.0474662	4.39696	337	0.00452229	0.0091128	copper/zinc superoxide dismutase	detox/ox
Aam-563	-8.05063	-3.0091	0.0217754	5.52116	230	0.00468548	0.000582002	ribosomal l1 domain-containing protein	ps
contaminant_KERATIN02	1.54843	0.630806	0.0183159	5.77076	81	0.00367546	0.00569119
#These identifications satisfied the fold criteria but, most likely, this happened by chance (should be disconsidered - Green dots).
Aam-13572	-1.0231	-0.0329425	0.448731	1.15608	101	0.015625	0.0152722	hemelipoprotein	storage/
Aam-1508	-1.2371	-0.306965	0.0247914	5.33402	100	0.0411668	0.0332768	hemelipoprotein	storage/
Aam-175742	1.21481	0.280727	0.352168	1.50566	226	0.00102728	0.00124794	secreted protein	s/
Aam-175946	-1.24127	-0.311814	0.0229923	5.44271	104	0.0411668	0.0331651	hemelipoprotein	storage/
Aam-176697	1.15623	0.209425	0.161575	2.62972	348	0.0202034	0.0233598	secreted protein	s/
Aam-177143	-1.03464	-0.0491357	0.407912	1.29367	251	0.00259478	0.0025079	toll-like receptor 5	imm
Aam-177579	-1.03023	-0.0429644	0.439802	1.18507	11	0.0222239	0.0215718	tick TIL	s/TIL
Aam-179251	1.29117	0.368675	0.157135	2.66993	294	0.0102825	0.0132764	microplusin	imm
Aam-179945	1.15363	0.206183	0.274861	1.86323	16	0.0068441	0.00789557	tick TIL	s/TIL
Aam-180394	1.34616	0.42885	0.0434231	4.52539	382	0.00758726	0.0102137	secreted protein	s/
Aam-203264	-1.21349	-0.279157	0.153423	2.70441	385	0.00870271	0.00717166	secreted protein	s/
Aam-26536	1.18534	0.245299	0.116393	3.10292	164	0.0036569	0.00433467	secreted protein	s/
Aam-287	1.07995	0.110964	0.169292	2.56242	21	0.00500373	0.00540377	alpha-macroglobulin	s/protinh
Aam-326	-1.08884	-0.122786	0.306835	1.70446	243	0.00295361	0.00271263	glycine-rich secreted cement protein	extmat
Aam-7015	1.04602	0.064914	0.390545	1.35644	252	0.00272708	0.00285259	toll-like receptor 5	imm
Aam-91179	1.0959	0.132114	0.399573	1.32347	198	0.0145327	0.0159263	secreted protein	s/
contaminant_KERATIN07	-1.00184	-0.00265411	0.495219	1.01386	84	0.00292968	0.00292429
contaminant_KERATIN08	1.30477	0.383799	0.0697856	3.84093	83	0.00295466	0.00385517
contaminant_KERATIN13	-1.08606	-0.119104	0.284683	1.81257	56	0.00975176	0.00897903
contaminant_KERATIN22	-1.25899	-0.332272	0.0126296	6.30704	57	0.00836383	0.00664326
#These identifications did not meet the fold and p-value criteria. (should be disconsidered - Red dots)
